# Supplementary material for: Regulatory mechanism of fibrosis-related genes in patients with heart failure
Source: Front Genet. 2022 Oct 17;13:1032572. doi: 10.3389/fgene.2022.1032572 (PMC9618712; doi:10.3389/fgene.2022.1032572)
Supplement: Supplementary file 1 [file DataSheet4.CSV]

	ONTOLOGY	ID	Description	GeneRatio	BgRatio	pvalue	p.adjust	qvalue	geneID	Count
GO:0030198	BP	GO:0030198	extracellular matrix organization	74/1111	393/18862	2.73787165458627e-19	8.25205948979345e-16	5.21212902353317e-16	ADAM19/ADAMTS1/ADAMTS4/ADAMTS5/ADAMTS8/ADAMTS9/ADAMTSL1/AEBP1/ANTXR1/BGN/CCDC80/CCN2/CMA1/COL11A2/COL12A1/COL14A1/COL15A1/COL16A1/COL1A1/COL1A2/COL22A1/COL3A1/COL5A1/COL8A1/COL8A2/COL9A1/COMP/CTSK/CTSL/DAG1/DPT/ELANE/EXT1/FAP/FBLN1/FERMT1/FMOD/FOXF1/FURIN/HAS1/HAS2/HAS3/HTRA1/IL6/ITGAL/JAM3/LAMA4/LAMB4/LOXL1/LOXL2/LTBP3/LUM/MFAP4/MMP16/MMP2/MMP25/MPV17/MYO1E/NFKB2/NID1/QSOX1/SMOC2/ST7/SULF1/TGFB2…	74
GO:0043062	BP	GO:0043062	extracellular structure organization	74/1111	394/18862	3.1851242593269e-19	8.25205948979345e-16	5.21212902353317e-16	ADAM19/ADAMTS1/ADAMTS4/ADAMTS5/ADAMTS8/ADAMTS9/ADAMTSL1/AEBP1/ANTXR1/BGN/CCDC80/CCN2/CMA1/COL11A2/COL12A1/COL14A1/COL15A1/COL16A1/COL1A1/COL1A2/COL22A1/COL3A1/COL5A1/COL8A1/COL8A2/COL9A1/COMP/CTSK/CTSL/DAG1/DPT/ELANE/EXT1/FAP/FBLN1/FERMT1/FMOD/FOXF1/FURIN/HAS1/HAS2/HAS3/HTRA1/IL6/ITGAL/JAM3/LAMA4/LAMB4/LOXL1/LOXL2/LTBP3/LUM/MFAP4/MMP16/MMP2/MMP25/MPV17/MYO1E/NFKB2/NID1/QSOX1/SMOC2/ST7/SULF1/TGFB2…	74
GO:0045229	BP	GO:0045229	external encapsulating structure organization	74/1111	396/18862	4.30317720656707e-19	8.25205948979345e-16	5.21212902353317e-16	ADAM19/ADAMTS1/ADAMTS4/ADAMTS5/ADAMTS8/ADAMTS9/ADAMTSL1/AEBP1/ANTXR1/BGN/CCDC80/CCN2/CMA1/COL11A2/COL12A1/COL14A1/COL15A1/COL16A1/COL1A1/COL1A2/COL22A1/COL3A1/COL5A1/COL8A1/COL8A2/COL9A1/COMP/CTSK/CTSL/DAG1/DPT/ELANE/EXT1/FAP/FBLN1/FERMT1/FMOD/FOXF1/FURIN/HAS1/HAS2/HAS3/HTRA1/IL6/ITGAL/JAM3/LAMA4/LAMB4/LOXL1/LOXL2/LTBP3/LUM/MFAP4/MMP16/MMP2/MMP25/MPV17/MYO1E/NFKB2/NID1/QSOX1/SMOC2/ST7/SULF1/TGFB2…	74
GO:0001819	BP	GO:0001819	positive regulation of cytokine production	77/1111	437/18862	2.85420834268941e-18	4.10506514887305e-15	2.59282294709575e-15	ADIPOQ/ATF4/C1QTNF3/C3/CARD11/CASP1/CCR7/CD28/CD36/CD40LG/CD58/CD74/CD83/CHUK/CLEC7A/CLU/CRCP/CSF1R/DDX58/ELANE/EREG/F2R/F3/FCER1G/FCN1/FERMT1/FLT4/FURIN/HLA-DPA1/HLA-DPB1/HLA-F/HMGB1/HMOX1/HPSE/IDO1/IFIH1/IL10/IL16/IL17D/IL17RA/IL18R1/IL1B/IL1R1/IL1RL1/IL23A/IL6/LBP/LEP/LTB/LUM/MAPK14/MDK/MYB/NFKB2/NLRP1/NLRP3/NOD2/OSM/PDE4B/PTAFR/PTGER4/PTGS2/RASGRP1/SAA1/SLC11A1/SPTBN1/STAT3/STING1/SULF1/TBK1/…	77
GO:0001501	BP	GO:0001501	skeletal system development	79/1111	486/18862	1.28550640330851e-16	1.47910366764677e-13	9.34224864046518e-14	ADAMTS4/ALPL/ANKH/BGN/BMP4/CCN2/CMKLR1/COL11A2/COL1A1/COL1A2/COL3A1/COMP/CYTL1/DCHS1/ECM1/EPHA2/ETS2/EVC/EXT1/FGF18/FRZB/GDF11/GLI2/GLI3/GPR68/HAS2/HDAC4/HOXA3/HOXA4/HOXA5/KIT/LEP/LOXL2/LRRC17/LTBP3/LUM/MAPK14/MDK/MEF2D/MKKS/MMP16/MMP2/MPIG6B/NPPC/NPR3/PPARGC1B/PRRX1/PTGER4/RASSF2/RBP4/RHOA/ROR2/RUNX2/RYR1/SFRP1/SFRP4/SH2B3/SNAI2/SPEF2/SPNS2/SRD5A1/SULF1/TAPT1/TBX3/TGFB2/TGFBI/TGFBR2/THBS3/TMEM10…	79
GO:0007159	BP	GO:0007159	leukocyte cell-cell adhesion	66/1111	366/18862	2.42034241398624e-16	2.32070498461048e-13	1.46579333562816e-13	ADA/ALOX5/ASS1/BCL6/BMP4/CARD11/CCL2/CCR7/CD28/CD40LG/CD74/CD83/CTLA4/CX3CR1/EFNB1/ELANE/EXT1/FCGR2B/FUT4/FYN/GLI2/GLI3/GNRH1/GRB2/HAS2/HLA-DMB/HLA-DPA1/HLA-DPB1/HLA-DRA/HLA-DRB1/HMGB1/ICOSLG/IDO1/IL10/IL1B/IL23A/IL6/ITGAL/LEF1/LEP/LRRC32/MDK/MYB/NLRP3/NOD2/NT5E/PAK2/PCK1/PPARA/PTAFR/RAC1/RAC2/RHOA/S100A9/SELE/SELL/SFTPD/SOCS1/TBX21/TFRC/TGFBR2/TNFSF9/VSIG4/VSIR/YES1/ZC3H12A	66
GO:0045785	BP	GO:0045785	positive regulation of cell adhesion	72/1111	425/18862	3.2566725099015e-16	2.67651956420905e-13	1.69053135401203e-13	ADA/ADAM19/ALOX5/APOA1/BCL6/CARD11/CCDC80/CCL2/CCR7/CD28/CD36/CD40LG/CD74/CD83/COL16A1/COL8A1/CTLA4/CX3CL1/DAG1/DNM2/EDIL3/EFNB1/ELANE/FERMT1/FOXF1/FUT4/FYN/GLI2/GLI3/GRB2/HAS2/HLA-DMB/HLA-DPA1/HLA-DPB1/HLA-DRA/HLA-DRB1/HMGB1/ICOSLG/IL10/IL1B/IL23A/IL6/JAK1/LEF1/LEP/LIF/MDK/MEGF10/MYB/NID1/NLRP3/NOD2/PAK2/PCK1/PLAUR/PODXL/PTAFR/PTN/RAC1/RHOA/SAA1/SELE/SFRP1/SOCS1/TFRC/TGFB2/TGFBR2/TNFSF9/UNC13D/V…	72
GO:0022409	BP	GO:0022409	positive regulation of cell-cell adhesion	55/1111	276/18862	9.47141434085203e-16	6.81113083786521e-13	4.30201609271332e-13	ADA/ADAM19/ALOX5/BCL6/CARD11/CCL2/CCR7/CD28/CD40LG/CD74/CD83/CTLA4/CX3CL1/EFNB1/ELANE/FUT4/FYN/GLI2/GLI3/GRB2/HAS2/HLA-DMB/HLA-DPA1/HLA-DPB1/HLA-DRA/HLA-DRB1/HMGB1/ICOSLG/IL10/IL1B/IL23A/IL6/JAK1/LEF1/LEP/MDK/MEGF10/MYB/NLRP3/NOD2/PAK2/PCK1/PLAUR/PODXL/PTAFR/RAC1/RHOA/SELE/SOCS1/TFRC/TGFBR2/TNFSF9/VSIR/WNT5A/YES1	55
GO:0022407	BP	GO:0022407	regulation of cell-cell adhesion	72/1111	437/18862	1.4719638516388e-15	9.40912004275334e-13	5.94294645129489e-13	ADA/ADAM19/ADIPOQ/ALOX5/APOA1/ASS1/BCL6/BMP4/CARD11/CCL2/CCR7/CD28/CD40LG/CD74/CD83/CTLA4/CX3CL1/EFNB1/ELANE/FCGR2B/FUT4/FYN/GLI2/GLI3/GNRH1/GRB2/HAS2/HLA-DMB/HLA-DPA1/HLA-DPB1/HLA-DRA/HLA-DRB1/HMGB1/ICOSLG/IDO1/IL10/IL1B/IL23A/IL6/JAK1/LEF1/LEP/LRRC32/MAPK14/MDK/MEGF10/MYB/NLRP3/NOD2/PAK2/PCK1/PLAUR/PODXL/PPARA/PTAFR/RAC1/RHOA/SELE/SERPINE2/SFTPD/SH2B3/SOCS1/TBX21/TFRC/TGFBR2/TNFSF9/VSIG4/VSIR/W…	72
GO:1903037	BP	GO:1903037	regulation of leukocyte cell-cell adhesion	59/1111	330/18862	1.43894060190886e-14	8.27822528278169e-12	5.22865574504147e-12	ADA/ALOX5/ASS1/BCL6/BMP4/CARD11/CCL2/CCR7/CD28/CD40LG/CD74/CD83/CTLA4/EFNB1/ELANE/FCGR2B/FUT4/FYN/GLI2/GLI3/GNRH1/GRB2/HAS2/HLA-DMB/HLA-DPA1/HLA-DPB1/HLA-DRA/HLA-DRB1/HMGB1/ICOSLG/IDO1/IL10/IL1B/IL23A/IL6/LEF1/LEP/LRRC32/MDK/MYB/NLRP3/NOD2/PAK2/PCK1/PPARA/PTAFR/RAC1/RHOA/SELE/SFTPD/SOCS1/TBX21/TFRC/TGFBR2/TNFSF9/VSIG4/VSIR/YES1/ZC3H12A	59
GO:0042110	BP	GO:0042110	T cell activation	73/1111	474/18862	3.39981495084545e-14	1.77810321929217e-11	1.12307762778167e-11	ADA/ATG5/BCL6/BMP4/CARD11/CCL2/CCR7/CD1C/CD28/CD40LG/CD74/CD83/CLEC7A/CTLA4/CTPS1/CTSL/EFNB1/FCER1G/FCGR2B/FYN/GLI2/GLI3/GNRH1/GRB2/HLA-DMB/HLA-DOA/HLA-DPA1/HLA-DPB1/HLA-DRA/HLA-DRB1/HMGB1/ICOSLG/IDO1/IL10/IL18R1/IL1B/IL23A/IL6/ITGAL/JMJD6/KIF13B/KIT/KLRC1/LEF1/LEP/LRRC32/MDK/MYB/MYH9/NLRP3/NOD2/PAK2/PATZ1/PCK1/PRDM1/PTGER4/RAB29/RAC1/RAC2/RASGRP1/RORC/SFTPD/SLC11A1/SOCS1/STAT3/TBX21/TFRC/TGFBR2/…	73
GO:0050727	BP	GO:0050727	regulation of inflammatory response	62/1111	366/18862	3.96660573377992e-14	1.90165689886966e-11	1.20111605201827e-11	ABCC1/ADA/ADIPOQ/AGTR1/ALOX5/APOA1/BCL6/BIRC2/C1QTNF3/C3/CASP1/CCR7/CD28/CMA1/CNR1/CX3CL1/EDNRB/ELANE/ENPP3/ESR1/FABP4/FCGR2B/FOXF1/HLA-DRB1/IDO1/IL10/IL16/IL1B/IL1R1/IL1RL1/IL23A/IL6/LBP/LDLR/LPCAT3/MDK/NFKBIA/NLRP1/NLRP3/NOD2/NT5E/OSM/OSMR/PLA2G2A/PLA2G7/PPARA/PPARG/PTGER4/PTGS2/S100A9/SAA1/SELE/SNCA/SOCS3/STING1/TAC1/TLR4/TLR7/TNFAIP3/TNFRSF1A/TSLP/WNT5A	62
GO:0042493	BP	GO:0042493	response to drug	61/1111	359/18862	5.55598714665499e-14	2.45873800420817e-11	1.55297713605288e-11	ABCB1/ABCC1/ACACB/ADA/ADIPOQ/APEX1/APOA1/ASS1/ATG5/BAK1/BECN1/CD38/CERS1/CHUK/COL1A1/CPT1A/CTPS1/CXCR4/CYP2J2/DNMT3A/DNMT3B/FOSB/FOSL1/FYN/FZD1/GCLM/GGH/HDAC4/HMOX1/HTR2A/IL10/IL1B/JUN/KCNH2/KCNJ11/MGST1/NPPC/NQO1/NTRK1/OGG1/PDE4A/PDE4B/PPARG/PTCH1/PTN/RAP1A/RNF149/SCNN1B/SFRP1/SLC46A1/SOD2/SRD5A1/TENT4A/TFRC/TGFB2/TGFBR2/THBS1/TIMP2/TIMP4/TNFRSF11B/XPC	61
GO:0001503	BP	GO:0001503	ossification	65/1111	401/18862	8.0386143957101e-14	3.3032963298943e-11	2.0864133003001e-11	ACHE/ACP5/ACVR2B/ADRB2/ALOX5/ALPL/ANKH/ASPN/ATF4/BMP4/CCN2/CCR1/COL1A1/COL1A2/COMP/CTHRC1/DCHS1/ECM1/EPHA2/EXT1/FGF18/FZD1/GLI2/GLI3/HDAC4/IGFBP5/IL6/INTU/KLF10/LEF1/LEP/LTBP3/MAPK14/MDK/MEF2D/MMP16/MMP2/MRC2/NPPC/OSTF1/PPARG/PPARGC1B/PSMC2/PTCH1/PTGER4/PTN/RASSF2/RDH14/RHOA/ROR2/RUNX2/RYR1/SFRP1/SMAD6/SMO/SNAI2/TAC1/TAPT1/TGFB2/THBS3/TP63/VCAN/WNT10B/WNT5A/ZMPSTE24	65
GO:1903039	BP	GO:1903039	positive regulation of leukocyte cell-cell adhesion	47/1111	234/18862	8.7602097515903e-14	3.3598324467266e-11	2.12212239035016e-11	ADA/ALOX5/BCL6/CARD11/CCL2/CCR7/CD28/CD40LG/CD74/CD83/CTLA4/EFNB1/ELANE/FUT4/FYN/GLI2/GLI3/GRB2/HAS2/HLA-DMB/HLA-DPA1/HLA-DPB1/HLA-DRA/HLA-DRB1/HMGB1/ICOSLG/IL1B/IL23A/IL6/LEF1/LEP/MDK/MYB/NLRP3/NOD2/PAK2/PCK1/PTAFR/RAC1/RHOA/SELE/SOCS1/TFRC/TGFBR2/TNFSF9/VSIR/YES1	47
GO:0006979	BP	GO:0006979	response to oxidative stress	68/1111	444/18862	3.45786183978505e-13	1.24331744776771e-10	7.85298623088027e-11	ADA/ADIPOQ/ALOX5/APEX1/ARNTL/ATF4/BAG5/BAK1/BECN1/BNIP3/C19orf12/CCR7/CD36/CD38/CDK2/CHUK/COL1A1/CYCS/DNM2/DUOX1/DUOX2/EGLN1/EIF2S1/ETFDH/FOSL1/FYN/GCLM/GPX3/GPX8/GSR/HBA1/HBB/HMOX1/HMOX2/HP/IDH1/IL10/IL6/IPCEF1/JUN/MAPKAP1/MEAK7/MGST1/MMP2/MPV17/MYB/NOS3/NQO1/OGG1/PCNA/PLA2R1/PPARGC1B/PPP2CB/PRDX6/PRODH/PRR5L/PTGS2/SLC25A24/SLC7A11/SNCA/SOD2/STX2/TLR4/TNFAIP3/TPO/TXNRD1/VKORC1L1/ZC3H12A	68
GO:0072593	BP	GO:0072593	reactive oxygen species metabolic process	51/1111	281/18862	4.97002039385943e-13	1.68191337211019e-10	1.0623226253624e-10	AGTR1/AGTR2/ALOX5/ASS1/ATG5/ATP2B4/BECN1/BIRC2/BNIP3/CCN2/CD36/CLEC7A/CLU/CX3CR1/DNM2/DUOX1/DUOX2/FYN/GLA/GPX3/GRB2/HBA1/HBB/HBG2/HDAC4/HP/IL10/IL1B/LEP/MAPK14/MPV17/NOS3/NQO1/P2RX4/PLA2R1/PPARA/PRDX6/PTGS2/RAC1/RAC2/SFTPD/SLC30A10/SNCA/SOD2/TGFBR2/THBS1/TIGAR/TLR4/TPO/VDAC1/ZC3H12A	51
GO:0031349	BP	GO:0031349	positive regulation of defense response	59/1111	361/18862	8.10072304125436e-13	2.58908109201868e-10	1.63530385604737e-10	ABCC1/AGTR1/C3/CARD11/CCR7/CD28/CHUK/CNR1/CX3CL1/EREG/FABP4/FCER1G/FCN1/FYN/HEXIM1/HLA-F/HMGB1/HPX/IDO1/IL16/IL1B/IL1RL1/IL23A/IL6/KLRD1/KRAS/LBP/MDK/MUC13/NFKBIA/NLRC5/NOD2/OSM/OSMR/PAK2/PLA2G2A/PLA2G7/PSMB9/PSMC2/PSMD11/PSMD12/PSMD7/PSMD8/PSME3/PSME4/PTGER4/PTGS2/RASGRP1/S100A9/SNCA/STING1/TAC1/TBK1/TLR4/TLR7/TNFRSF1A/TOMM70/TSLP/WNT5A	59
GO:0048771	BP	GO:0048771	tissue remodeling	38/1111	175/18862	1.71338272911531e-12	5.18794254768442e-10	3.27678514177621e-10	ACE/ACP5/ACVR2B/ADRB2/AGTR2/ATG5/BAK1/BGN/CD38/CRB1/CSF1R/CTHRC1/EPHA2/EXT1/F2R/FGF10/FLT4/HOXA3/IGFBP5/IL23A/IL6/LEP/LIF/LTBP3/MDK/MITF/MMP2/NOS3/PPARGC1B/PTN/RAC1/RAC2/RASSF2/SFRP1/TFRC/THBS4/TNFAIP3/TNFRSF11B	38
GO:0097529	BP	GO:0097529	myeloid leukocyte migration	43/1111	218/18862	1.90379121720412e-12	5.47625543628764e-10	3.45888804304664e-10	CCL2/CCL22/CCR1/CCR7/CD74/CMKLR1/CSF1R/CX3CL1/CX3CR1/CXCL10/CXCL11/CXCL8/CXCL9/EDNRB/FCER1G/HMGB1/HRH1/IL1R1/IL23A/IL34/IL6/JAGN1/JAM3/KIT/LBP/MDK/NOD2/P2RX4/PDE4B/PLA2G7/PTGER4/RAC1/RAC2/ROR2/S100A9/SAA1/SCG2/SFTPD/SLIT2/TGFB2/THBS1/THBS4/XG	43
GO:0051216	BP	GO:0051216	cartilage development	39/1111	185/18862	2.34244100194423e-12	6.41717289723102e-10	4.05318613469247e-10	BGN/BMP4/CCN2/COL11A2/COL1A1/COMP/CYTL1/ECM1/EVC/EXT1/FGF18/FRZB/GLI2/GLI3/HOXA3/HOXA5/LEP/LOXL2/LTBP3/LUM/MAPK14/MDK/MEF2D/MKKS/NPPC/PRRX1/ROR2/RUNX2/SNAI2/SULF1/TAPT1/TGFBI/TGFBR2/THBS3/TSKU/WNT10B/WNT5A/WNT9A/ZMPSTE24	39
GO:0060326	BP	GO:0060326	cell chemotaxis	52/1111	306/18862	4.11485454230747e-12	1.0760344628134e-09	6.79640089954324e-10	ABCC1/AGTR1/ALOX5/CCL2/CCL22/CCR1/CCR7/CD74/CMKLR1/CSF1R/CX3CL1/CX3CR1/CXCL10/CXCL11/CXCL14/CXCL8/CXCL9/CXCR4/EDNRB/EPHA2/FCER1G/FGF18/HMGB1/HRH1/IL10/IL16/IL23A/IL34/IL6/JAM3/KIT/LBP/LEF1/MDK/NOD2/P2RX4/PDE4B/PLA2G7/PTN/RAC1/RAC2/S100A9/SAA1/SCG2/SFTPD/SLIT2/SMOC2/TGFB2/THBS1/THBS4/TIAM1/WNT5A	52
GO:0030595	BP	GO:0030595	leukocyte chemotaxis	43/1111	226/18862	6.71660851367744e-12	1.68002820779071e-09	1.06113192627984e-09	ALOX5/CCL2/CCL22/CCR1/CCR7/CD74/CMKLR1/CSF1R/CX3CL1/CXCL10/CXCL11/CXCL14/CXCL8/CXCL9/CXCR4/EDNRB/FCER1G/HMGB1/HRH1/IL10/IL16/IL23A/IL34/IL6/JAM3/KIT/LBP/MDK/NOD2/PDE4B/PLA2G7/PTN/RAC1/RAC2/S100A9/SAA1/SCG2/SFTPD/SLIT2/TGFB2/THBS1/THBS4/WNT5A	43
GO:1903131	BP	GO:1903131	mononuclear cell differentiation	62/1111	411/18862	7.59608140269529e-12	1.82084401290442e-09	1.15007337728527e-09	ADA/ATG5/BAK1/BCL6/BMP4/CARD11/CCR7/CD28/CD40LG/CD74/CD83/CDH17/CSF1R/CTLA4/CTSL/FCER1G/FCGR2B/GLI2/GLI3/GPR68/HDAC4/HHEX/HLA-DOA/HLA-DRA/HLA-DRB1/HMGB1/IL10/IL18R1/IL1B/IL23A/IL34/IL6/JMJD6/JUN/KIT/KLRC1/LEF1/LEP/MDK/MS4A1/MYB/MYH9/NLRP3/NTRK1/PATZ1/PCK1/PIR/PPARG/PRDM1/PTGER4/RORC/SFRP1/SOCS1/ST3GAL1/STAT3/TBX21/TGFBR2/TMEM176B/TNFSF9/VSIR/YY1/ZC3H12A	62
GO:2000377	BP	GO:2000377	regulation of reactive oxygen species metabolic process	39/1111	192/18862	7.91682180601097e-12	1.82181903399925e-09	1.1506892157621e-09	AGTR1/AGTR2/ALOX5/ASS1/ATG5/ATP2B4/BECN1/BIRC2/BNIP3/CD36/CLEC7A/CLU/CX3CR1/DNM2/FYN/GLA/GRB2/HBB/HDAC4/HP/IL10/IL1B/LEP/MAPK14/MPV17/P2RX4/PPARA/PTGS2/RAC1/RAC2/SLC30A10/SNCA/SOD2/TGFBR2/THBS1/TIGAR/TLR4/VDAC1/ZC3H12A	39
GO:0070661	BP	GO:0070661	leukocyte proliferation	52/1111	312/18862	8.80435954675398e-12	1.94813386432599e-09	1.23047162572448e-09	ACE/ADA/BCL6/BMP4/CARD11/CD28/CD38/CD40LG/CD74/CLU/CSF1R/CTLA4/CTPS1/CX3CL1/EFNB1/ENPP3/FCGR2B/FGF10/FYN/GNRH1/HHEX/HLA-DMB/HLA-DPA1/HLA-DPB1/HLA-DRB1/HMGB1/ICOSLG/IDO1/IL10/IL1B/IL23A/IL34/IL6/KIT/LEF1/LEP/LRRC32/MS4A1/NPR3/RAC2/RASGRP1/SFTPD/SLC11A1/TAC1/TBK1/TFRC/TGFBR2/TLR4/TNFAIP3/TNFSF9/VSIG4/VSIR	52
GO:0032496	BP	GO:0032496	response to lipopolysaccharide	53/1111	326/18862	1.47501718801121e-11	3.14287921578832e-09	1.98509135790046e-09	ALPL/ASS1/BPI/CASP1/CCL2/CCR7/CD36/CHUK/CNR1/CX3CL1/CX3CR1/CXCL10/CXCL11/CXCL8/CXCL9/EDNRB/ELANE/F2R/FGF10/GNRH1/HMGB1/IDO1/IL10/IL1B/IL6/JUN/LBP/LOXL1/MAPK14/MGST1/NFKB2/NFKBIA/NLRP3/NOD2/NOS3/PCK1/PDE4B/PTAFR/PTGER4/RHOA/S100A9/SELE/SLC11A1/SMAD6/SNCA/SOD2/TAC1/THBD/TIMP4/TLR4/TNFAIP3/WNT5A/ZC3H12A	53
GO:0050863	BP	GO:0050863	regulation of T cell activation	53/1111	327/18862	1.66251199295496e-11	3.41586839123925e-09	2.15751556378967e-09	ADA/BCL6/BMP4/CARD11/CCL2/CCR7/CD28/CD40LG/CD74/CD83/CTLA4/EFNB1/FCGR2B/FYN/GLI2/GLI3/GNRH1/GRB2/HLA-DMB/HLA-DOA/HLA-DPA1/HLA-DPB1/HLA-DRA/HLA-DRB1/HMGB1/ICOSLG/IDO1/IL10/IL1B/IL23A/IL6/LEF1/LEP/LRRC32/MDK/MYB/NLRP3/NOD2/PAK2/PCK1/PRDM1/RAC1/RAC2/SFTPD/SOCS1/TBX21/TFRC/TGFBR2/TNFSF9/VSIG4/VSIR/YES1/ZC3H12A	53
GO:0097530	BP	GO:0097530	granulocyte migration	33/1111	148/18862	2.32518151618231e-11	4.61267905606787e-09	2.91343977998597e-09	CCL2/CCL22/CCR7/CD74/CMKLR1/CSF1R/CX3CL1/CXCL10/CXCL11/CXCL8/CXCL9/FCER1G/HRH1/IL1R1/IL23A/IL34/JAGN1/JAM3/LBP/MDK/NOD2/PDE4B/PTGER4/RAC1/RAC2/S100A9/SAA1/SCG2/SLIT2/TGFB2/THBS1/THBS4/XG	33
GO:0051090	BP	GO:0051090	regulation of DNA-binding transcription factor activity	64/1111	444/18862	2.60570819682421e-11	4.9968797521099e-09	3.15610691067971e-09	ANXA3/ANXA4/AR/CARD11/CD36/CD40LG/CHUK/CLU/CMKLR1/COPS5/CTH/CX3CL1/CX3CR1/CYTL1/DDX58/EDA/EGLN1/ESR1/FAF1/FOSL1/FZD1/HDAC4/HMOX1/ID2/IL10/IL18R1/IL1B/IL6/JUN/KIT/KRAS/MAPK10/MAPK14/MTURN/NFKB2/NFKBIA/NLRC5/NLRP3/NOD2/NTRK1/PARP10/PPARG/PPARGC1B/PTCH1/S100A9/SFRP4/SFRP5/SGK1/SMO/SP100/STAT3/STING1/TERF2IP/TFRC/TLR4/TNFAIP3/TRAF1/TRIM13/TRIM37/UBB/USP7/WNT10B/WNT5A/ZC3H12A	64
GO:0050729	BP	GO:0050729	positive regulation of inflammatory response	31/1111	133/18862	2.78758992071198e-11	5.1732273593084e-09	3.26749080010111e-09	ABCC1/AGTR1/C3/CCR7/CD28/CNR1/CX3CL1/FABP4/IDO1/IL16/IL1B/IL1RL1/IL23A/IL6/LBP/MDK/NFKBIA/OSM/OSMR/PLA2G2A/PLA2G7/PTGER4/PTGS2/S100A9/SNCA/TAC1/TLR4/TLR7/TNFRSF1A/TSLP/WNT5A	31
GO:0032757	BP	GO:0032757	positive regulation of interleukin-8 production	20/1111	57/18862	3.1996862657618e-11	5.75243596466489e-09	3.63332795704268e-09	ADIPOQ/CD58/CD74/CLEC7A/DDX58/ELANE/F2R/F3/FCN1/HMGB1/IL17D/IL1B/IL6/LBP/NOD2/STAT3/TLR4/TLR5/TLR7/WNT5A	20
GO:0002237	BP	GO:0002237	response to molecule of bacterial origin	54/1111	346/18862	4.71693003150751e-11	8.07238121298383e-09	5.09864143142162e-09	ALPL/ASS1/BPI/CASP1/CCL2/CCR7/CD36/CHUK/CNR1/CX3CL1/CX3CR1/CXCL10/CXCL11/CXCL8/CXCL9/EDNRB/ELANE/F2R/FCGR2B/FGF10/GNRH1/HMGB1/IDO1/IL10/IL1B/IL6/JUN/LBP/LOXL1/MAPK14/MGST1/NFKB2/NFKBIA/NLRP3/NOD2/NOS3/PCK1/PDE4B/PTAFR/PTGER4/RHOA/S100A9/SELE/SLC11A1/SMAD6/SNCA/SOD2/TAC1/THBD/TIMP4/TLR4/TNFAIP3/WNT5A/ZC3H12A	54
GO:0050870	BP	GO:0050870	positive regulation of T cell activation	40/1111	212/18862	4.77074502418651e-11	8.07238121298383e-09	5.09864143142162e-09	ADA/BCL6/CARD11/CCL2/CCR7/CD28/CD40LG/CD74/CD83/CTLA4/EFNB1/FYN/GLI2/GLI3/GRB2/HLA-DMB/HLA-DPA1/HLA-DPB1/HLA-DRA/HLA-DRB1/HMGB1/ICOSLG/IL1B/IL23A/IL6/LEF1/LEP/MDK/MYB/NLRP3/NOD2/PAK2/PCK1/RAC1/SOCS1/TFRC/TGFBR2/TNFSF9/VSIR/YES1	40
GO:0002685	BP	GO:0002685	regulation of leukocyte migration	39/1111	205/18862	6.42484282072545e-11	1.05606059278953e-08	6.67024283222384e-09	ADA/CCL2/CCR1/CCR7/CD74/CMKLR1/CSF1R/CX3CL1/CX3CR1/CXCL10/CXCL14/CXCL8/ECM1/ELANE/FUT4/HMGB1/HMOX1/IL1R1/IL23A/IL34/IL6/JAM3/LBP/MDK/NOD2/P2RX4/PLA2G7/PTAFR/PTGER4/PTN/RAC1/RAC2/RHOA/SELE/SLIT2/THBS1/THBS4/WNT5A/XG	39
GO:0001659	BP	GO:0001659	temperature homeostasis	35/1111	171/18862	7.46553569099178e-11	1.19303407861877e-08	7.53538865652153e-09	ACADVL/ACHE/ACVR2B/ADAMTS5/ADIPOQ/ADIPOR1/ADRB1/ADRB2/ARNTL/ATF4/CD36/CMKLR1/CNR1/CXCR4/DIO2/EDNRB/FABP4/GADD45G/GATM/HTR2A/IL18R1/IL1B/LAMA4/LEP/LPIN1/NPR3/PGAM5/PLCL1/PPARGC1B/PTGS2/RHEB/STAT3/TLR4/WNT10B/ZNF423	35
GO:0048732	BP	GO:0048732	gland development	60/1111	413/18862	7.99614067926852e-11	1.24329181967113e-08	7.85282435983924e-09	ADA/ALDH1A2/APOA1/AR/ASS1/AURKA/BMP4/CPT1A/CSF1R/CUL3/DAG1/EDA/EPHA2/ESR1/ESRP2/FGF10/FGF7/FOXF1/FRZB/GATA2/GLI2/GLI3/GPAT4/HMOX1/HOXA3/HOXA5/ID2/IGFBP5/IL10/IL6/KRAS/KRT18/LEF1/MDK/NRG1/NTN1/OAS2/PCK1/PCNA/PTCH1/PTN/PTPN3/RAP1A/ROBO1/RPGRIP1L/SERPINE2/SFRP1/SMO/SOCS2/SRD5A1/SULF1/TBX3/TCF21/TGFB2/TGFBR2/TGFBR3/TNFAIP3/TP63/WNT5A/ZMPSTE24	60
GO:0050921	BP	GO:0050921	positive regulation of chemotaxis	31/1111	139/18862	9.28956961157329e-11	1.40639194672056e-08	8.88299011056815e-09	CCR1/CCR7/CD74/CMKLR1/CSF1R/CXCL10/CXCL14/CXCL8/CXCR4/F3/FGF10/FGF18/HMGB1/IL16/IL23A/IL34/IL6/LBP/MDK/P2RX4/PLA2G7/PTN/RAC1/RAC2/SCG2/SLIT2/SMOC2/THBS1/THBS4/TIAM1/WNT5A	31
GO:0062012	BP	GO:0062012	regulation of small molecule metabolic process	62/1111	437/18862	1.044910530214e-10	1.54137699495414e-08	9.73557665397768e-09	ACACB/ACADVL/ADIPOQ/ADIPOR1/APOA1/ATP2B4/BHMT/C1QTNF3/CD74/CNR1/CPT1A/CRY1/DHCR7/EPHX2/GCKR/GGPS1/GNMT/GPD1/HDAC4/HMGB1/HRH1/HTR2A/IL1B/IRS1/KAT2B/KIT/LEP/LPCAT3/LSS/MLXIPL/NOS3/NQO1/NUP210/ODC1/PFKFB3/PFKFB4/PGAM1/POM121/PPARA/PPARG/PPP1R3D/PPP1R3E/PRKAG1/PSMB9/PSMC2/PSMD11/PSMD12/PSMD7/PSMD8/PSME3/PSME4/PTAFR/PTGS2/RORC/SLC25A12/SLC7A11/SNAI2/SNCA/TIGAR/USP7/WDR5/ZMPSTE24	62
GO:0071621	BP	GO:0071621	granulocyte chemotaxis	29/1111	124/18862	1.10999487419564e-10	1.59645012781188e-08	1.00834271203246e-08	CCL2/CCL22/CCR7/CD74/CMKLR1/CSF1R/CX3CL1/CXCL10/CXCL11/CXCL8/CXCL9/FCER1G/HRH1/IL23A/IL34/JAM3/LBP/MDK/NOD2/PDE4B/RAC1/RAC2/S100A9/SAA1/SCG2/SLIT2/TGFB2/THBS1/THBS4	29
GO:0002699	BP	GO:0002699	positive regulation of immune effector process	40/1111	219/18862	1.34101969443083e-10	1.88167958586843e-08	1.18849807064832e-08	C3/CD1C/CD1E/CD28/CD36/CD74/CLEC7A/DDX58/ENPP3/FCER2/FOXF1/GATA2/HLA-DMB/HLA-DRA/HLA-DRB1/HLA-F/HMOX1/HPX/IL10/IL18R1/IL1B/IL1R1/IL23A/IL6/KLRD1/LBP/MYB/NLRP3/NOD2/PCK1/PTAFR/RAC2/RAP1A/RASGRP1/RBP4/TBX21/TFRC/TLR4/UNC13D/WNT5A	40
GO:0030098	BP	GO:0030098	lymphocyte differentiation	54/1111	358/18862	1.74722480862645e-10	2.39328198191142e-08	1.51163409508233e-08	ADA/ATG5/BAK1/BCL6/BMP4/CARD11/CCR7/CD28/CD40LG/CD74/CD83/CDH17/CTLA4/CTSL/FCER1G/FCGR2B/GLI2/GLI3/HDAC4/HHEX/HLA-DOA/HLA-DRA/HLA-DRB1/HMGB1/IL10/IL18R1/IL1B/IL23A/IL6/JMJD6/KIT/KLRC1/LEF1/LEP/MDK/MS4A1/MYB/NLRP3/NTRK1/PATZ1/PCK1/PRDM1/PTGER4/RORC/SFRP1/SOCS1/ST3GAL1/STAT3/TBX21/TGFBR2/TNFSF9/VSIR/YY1/ZC3H12A	54
GO:0022612	BP	GO:0022612	gland morphogenesis	27/1111	111/18862	1.87105154305749e-10	2.50329291330459e-08	1.58111870909044e-08	AR/BMP4/CSF1R/CUL3/DAG1/EDA/EPHA2/ESR1/ESRP2/FGF10/FGF7/GLI2/GLI3/IGFBP5/IL6/MDK/NTN1/PTCH1/PTN/SFRP1/SULF1/TBX3/TGFB2/TGFBR2/TNFAIP3/TP63/WNT5A	27
GO:1902105	BP	GO:1902105	regulation of leukocyte differentiation	46/1111	279/18862	2.04229716943519e-10	2.6615442817912e-08	1.68107273289784e-08	ADA/ADIPOQ/BCL6/BMP4/CARD11/CCR1/CD28/CD74/CD83/CTLA4/FCGR2B/GATA2/GLI2/GLI3/GPR68/HLA-DOA/HLA-DRA/HLA-DRB1/HMGB1/IL10/IL23A/IL34/JUN/KLF10/LEF1/LIF/LRRC17/MDK/MITF/MYB/NLRP3/PCK1/PPARGC1B/PRDM1/PRXL2A/RASSF2/ROR2/SFRP1/SOCS1/TBX21/TGFBR2/TLR4/TMEM176B/TNFSF9/VSIR/ZC3H12A	46
GO:0002446	BP	GO:0002446	neutrophil mediated immunity	67/1111	499/18862	2.08186151017911e-10	2.6615442817912e-08	1.68107273289784e-08	ACE/ALOX5/ANPEP/ANXA3/BPI/C3/C6orf120/CCT2/CD36/CD58/CD59/CEACAM3/CHIT1/DEGS1/EEF1A1/ELANE/FCER1G/FCGR3B/FCN1/FPR1/GGH/GLA/HBB/HMGB1/HMOX2/HP/HPSE/IDH1/IL6/ILF2/IQGAP2/ITGAL/JAGN1/MAPK14/MGST1/MME/MMP25/NFASC/ORMDL3/OSTF1/P2RX1/PGAM1/PLAUR/PRDX6/PSMC2/PSMD11/PSMD12/PSMD7/PTAFR/QPCT/QSOX1/RAB37/RAC1/RAP1A/RHOA/RNASE2/S100A9/SELL/SERPINB6/SLC11A1/SLC2A3/SPTAN1/STING1/TIMP2/TSPAN14/UNC13D/VPS35L	67
GO:0042119	BP	GO:0042119	neutrophil activation	67/1111	500/18862	2.27055920370323e-10	2.83967980410971e-08	1.79358589729601e-08	ALOX5/ANPEP/ANXA3/BPI/C3/C6orf120/CCT2/CD36/CD58/CD59/CEACAM3/CHIT1/CXCL8/DEGS1/EEF1A1/ELANE/FCER1G/FCGR2B/FCGR3B/FCN1/FPR1/GGH/GLA/HBB/HMGB1/HMOX2/HP/HPSE/IDH1/ILF2/IQGAP2/ITGAL/MAPK14/MGST1/MME/MMP25/NFASC/ORMDL3/OSTF1/P2RX1/PGAM1/PLA2G2A/PLAUR/PRDX6/PSMC2/PSMD11/PSMD12/PSMD7/PTAFR/QPCT/QSOX1/RAB37/RAC1/RAP1A/RHOA/RNASE2/S100A9/SELL/SERPINB6/SLC11A1/SLC2A3/SPTAN1/STING1/TIMP2/TSPAN14/UNC13D/VPS…	67
GO:0002683	BP	GO:0002683	negative regulation of immune system process	58/1111	403/18862	2.40932178596478e-10	2.9491123903522e-08	1.86270521951857e-08	ADA/ADIPOQ/APOA1/BANK1/BCL6/BMP4/BPI/CCL2/CD59/CD74/CNR1/COL3A1/CTLA4/CX3CL1/ENPP3/FCGR2B/FOXF1/GATA2/GLI3/GNRH1/GPR68/HLA-DOA/HLA-DRB1/HLA-F/HMGB1/HMOX1/HTRA1/IDO1/IL10/IL17D/IL1RL1/KLRC1/KLRD1/LDLR/LRRC17/LRRC32/MDK/NLRC5/NOD2/PPARG/PTGER4/SAMHD1/SFRP1/SFTPD/SLIT2/SOCS1/TBX21/TGFB2/THBS1/TKFC/TLR4/TMBIM6/TMEM176B/TNFAIP3/VSIG4/VSIR/YTHDF2/ZC3H12A	58
GO:0061448	BP	GO:0061448	connective tissue development	42/1111	243/18862	2.80608468704624e-10	3.36320941762021e-08	2.12425533764992e-08	BGN/BMP4/CCN2/COL11A2/COL1A1/COL5A1/COMP/CYTL1/ECM1/EVC/EXT1/FGF18/FRZB/GLI2/GLI3/HOXA3/HOXA5/LEP/LOXL2/LTBP3/LUM/MAPK14/MDK/MEF2D/MKKS/NPPC/PRRX1/ROR2/RORC/RUNX2/SNAI2/SULF1/TAPT1/TGFBI/TGFBR2/THBS3/TSKU/UBB/WNT10B/WNT5A/WNT9A/ZMPSTE24	42
GO:0060541	BP	GO:0060541	respiratory system development	36/1111	188/18862	2.87727006960846e-10	3.37814994090969e-08	2.13369200435841e-08	ADA/ALDH1A2/ASS1/BMP4/CCN2/DAG1/EDA/EIF4EBP1/ESRP2/EXT1/FGF10/FGF18/FGF7/FLT4/FOXF1/GLI2/GLI3/HMGB1/HOXA5/IGFBP5/JMJD6/KRAS/LEF1/LIF/LTBP3/MME/PTK7/PTN/RBP4/RPGRIP1L/SFTPD/SLC7A11/SPEF2/TCF21/TGFBR2/WNT5A	36
GO:0070482	BP	GO:0070482	response to oxygen levels	56/1111	385/18862	3.28880009373569e-10	3.78409338785228e-08	2.39009219443697e-08	ADA/ADIPOQ/AHCY/ANGPTL4/AQP3/ATF4/ATP1B1/ATP6V0A2/BECN1/BIRC2/BNIP3/CASP1/CCDC115/CCN2/CD38/COL1A1/CPEB1/CXCR4/DNMT3A/DNMT3B/EDNRA/EGLN1/EGLN3/EIF4EBP1/HIF3A/HMOX1/HMOX2/LEP/LOXL2/MDM2/MMP2/MYB/NPPC/PCK1/PPARA/PPARG/PSMB9/PSMC2/PSMD11/PSMD12/PSMD7/PSMD8/PSME3/PSME4/PTGS2/PTN/RYR1/SFRP1/SOD2/TGFB2/TGFBR2/TGFBR3/THBS1/TIGAR/TMBIM6/UBB	56
GO:0030217	BP	GO:0030217	T cell differentiation	42/1111	246/18862	4.15543855691882e-10	4.68749765057921e-08	2.96069636707611e-08	ADA/ATG5/BCL6/BMP4/CARD11/CCR7/CD28/CD74/CD83/CTLA4/CTSL/FCER1G/GLI2/GLI3/HLA-DOA/HLA-DRA/HLA-DRB1/HMGB1/IL18R1/IL1B/IL23A/IL6/JMJD6/KIT/KLRC1/LEF1/LEP/MDK/MYB/NLRP3/PATZ1/PCK1/PRDM1/PTGER4/RORC/SOCS1/STAT3/TBX21/TGFBR2/TNFSF9/VSIR/ZC3H12A	42
GO:0061138	BP	GO:0061138	morphogenesis of a branching epithelium	34/1111	173/18862	4.36396034910462e-10	4.82805074776902e-08	3.04947188767392e-08	AGTR2/AR/BMP4/DAG1/DCHS1/EDNRA/EPHA2/ESR1/ESRP2/EXT1/FGF10/FGF7/FOXF1/GDNF/GLI2/GLI3/GRB2/HOXA5/IL10/KRAS/LEF1/MDK/PTCH1/SFRP1/SLIT2/SMO/SOCS3/SULF1/TBX3/TCF21/TGFBR2/TP63/WNT5A/WNT9B	34
GO:1903409	BP	GO:1903409	reactive oxygen species biosynthetic process	28/1111	123/18862	4.52915409353922e-10	4.9162685849304e-08	3.10519164466681e-08	AGTR2/ALOX5/ASS1/ATP2B4/CD36/CLEC7A/CLU/CX3CR1/DNM2/DUOX1/DUOX2/FYN/GLA/HBB/HDAC4/IL10/IL1B/NOS3/NQO1/P2RX4/PPARA/PTGS2/RAC1/SLC30A10/SNCA/SOD2/TLR4/ZC3H12A	28
GO:0009612	BP	GO:0009612	response to mechanical stimulus	37/1111	202/18862	6.06339254566647e-10	6.45975876207763e-08	4.08008402877986e-08	BAK1/BNIP3/CASP1/COL1A1/COL3A1/CXCL10/CXCR4/DAG1/FOSB/FOSL1/FYN/HDAC4/HTR2A/IL1B/JUN/KIT/MAPK14/MDK/MKKS/NFKBIA/NTRK1/PKD1L1/PPARG/PPL/PTCH1/PTGER4/PTN/RAC1/SERPINE2/STRBP/TGFBR2/THBS1/TLR4/TLR5/TLR7/TNFRSF1A/XPC	37
GO:0002687	BP	GO:0002687	positive regulation of leukocyte migration	29/1111	133/18862	6.58360135540656e-10	6.88644701775526e-08	4.3495869624619e-08	CCR1/CCR7/CD74/CMKLR1/CSF1R/CX3CL1/CX3CR1/CXCL10/CXCL14/CXCL8/HMGB1/IL1R1/IL23A/IL34/IL6/JAM3/LBP/MDK/P2RX4/PLA2G7/PTAFR/PTN/RAC1/RAC2/RHOA/THBS1/THBS4/WNT5A/XG	29
GO:1903706	BP	GO:1903706	regulation of hemopoiesis	58/1111	415/18862	7.58492471776032e-10	7.79215569665627e-08	4.92164664017079e-08	ADA/ADIPOQ/BCL6/BMP4/CARD11/CCR1/CD28/CD74/CD83/CTLA4/FCGR2B/GATA2/GLI2/GLI3/GPR68/HLA-DOA/HLA-DRA/HLA-DRB1/HMGB1/HOXA5/IL10/IL17D/IL23A/IL34/JUN/KAT2B/KLF10/LEF1/LIF/LRRC17/MAPK14/MDK/MITF/MTURN/MYB/NFKBIA/NLRP3/P4HTM/PCK1/PPARGC1B/PRDM1/PRXL2A/PTN/RASSF2/ROR2/SFRP1/SOCS1/STAT3/TBX21/TCIM/TGFBR2/THBS1/TLR4/TMEM176B/TNFSF9/VSIR/WDR5/ZC3H12A	58
GO:0008217	BP	GO:0008217	regulation of blood pressure	34/1111	177/18862	8.21894658934934e-10	8.23921395737074e-08	5.20401558561553e-08	ACE/ADIPOQ/ADRB1/ADRB2/AGTR1/AGTR2/ANPEP/AR/CMA1/CNR1/COL1A2/EDNRA/EDNRB/ENPEP/EXT1/F2R/HBB/HMOX1/ID2/LEP/MKKS/MME/MYH6/NOS3/NPR3/P2RX1/P2RX4/PPARA/PPARG/PTAFR/PTGS2/SGK1/SOD2/TAC1	34
GO:0001763	BP	GO:0001763	morphogenesis of a branching structure	35/1111	186/18862	8.30652545676175e-10	8.23921395737074e-08	5.20401558561553e-08	AGTR2/AR/BCL11A/BMP4/DAG1/DCHS1/EDNRA/EPHA2/ESR1/ESRP2/EXT1/FGF10/FGF7/FOXF1/GDNF/GLI2/GLI3/GRB2/HOXA5/IL10/KRAS/LEF1/MDK/PTCH1/SFRP1/SLIT2/SMO/SOCS3/SULF1/TBX3/TCF21/TGFBR2/TP63/WNT5A/WNT9B	35
GO:0032637	BP	GO:0032637	interleukin-8 production	25/1111	103/18862	9.21868030105782e-10	8.98899453762468e-08	5.67758865285488e-08	ADIPOQ/ANXA4/BPI/CD58/CD74/CLEC7A/DDX58/ELANE/F2R/F3/FCN1/HMGB1/IL10/IL17D/IL1B/IL6/LBP/LEP/NOD2/RAB1A/STAT3/TLR4/TLR5/TLR7/WNT5A	25
GO:0043312	BP	GO:0043312	neutrophil degranulation	64/1111	485/18862	1.08986015785924e-09	1.04499424802737e-07	6.60034607882475e-08	ALOX5/ANPEP/ANXA3/BPI/C3/C6orf120/CCT2/CD36/CD58/CD59/CEACAM3/CHIT1/DEGS1/EEF1A1/ELANE/FCER1G/FCGR3B/FCN1/FPR1/GGH/GLA/HBB/HMGB1/HMOX2/HP/HPSE/IDH1/ILF2/IQGAP2/ITGAL/MAPK14/MGST1/MME/MMP25/NFASC/ORMDL3/OSTF1/P2RX1/PGAM1/PLAUR/PRDX6/PSMC2/PSMD11/PSMD12/PSMD7/PTAFR/QPCT/QSOX1/RAB37/RAC1/RAP1A/RHOA/RNASE2/S100A9/SELL/SERPINB6/SLC11A1/SLC2A3/SPTAN1/STING1/TIMP2/TSPAN14/UNC13D/VPS35L	64
GO:0002285	BP	GO:0002285	lymphocyte activation involved in immune response	35/1111	189/18862	1.29847838666313e-09	1.22461412433983e-07	7.73485313332377e-08	ADA/BCL6/CD1C/CD28/CD40LG/CD74/CDH17/FCER1G/FCGR2B/HLA-DMB/HLA-DRA/HLA-DRB1/HLA-F/HMGB1/IL10/IL18R1/IL23A/IL6/ITGAL/LEF1/MDK/MYB/NLRP3/PCK1/PTGER4/RNF168/RORC/SLC11A1/ST3GAL1/STAT3/TBX21/TFRC/TLR4/UNC13D/ZC3H12A	35
GO:0002697	BP	GO:0002697	regulation of immune effector process	62/1111	465/18862	1.32133890103198e-09	1.22607462865112e-07	7.74407790553886e-08	APOA1/ATG5/BCL6/C3/CD1C/CD1E/CD28/CD36/CD40LG/CD59/CD74/CLEC7A/CLU/DDX58/ENPP3/FCER2/FCGR2B/FOXF1/GATA2/HLA-DMB/HLA-DRA/HLA-DRB1/HLA-F/HMGB1/HMOX1/HPX/HTRA1/IL10/IL18R1/IL1B/IL1R1/IL23A/IL6/KLRC1/KLRD1/LBP/LEP/MYB/NLRP3/NOD2/PCK1/PROS1/PTAFR/RAC2/RAP1A/RASGRP1/RBP4/STING1/TBX21/TFRC/TGFB2/TKFC/TLR4/TMBIM6/TNFAIP3/TOMM70/UNC13D/VSIG4/VTN/WNT5A/ZC3H12A/ZMPSTE24	62
GO:0002283	BP	GO:0002283	neutrophil activation involved in immune response	64/1111	488/18862	1.40112542152189e-09	1.2794721507961e-07	8.08134495420813e-08	ALOX5/ANPEP/ANXA3/BPI/C3/C6orf120/CCT2/CD36/CD58/CD59/CEACAM3/CHIT1/DEGS1/EEF1A1/ELANE/FCER1G/FCGR3B/FCN1/FPR1/GGH/GLA/HBB/HMGB1/HMOX2/HP/HPSE/IDH1/ILF2/IQGAP2/ITGAL/MAPK14/MGST1/MME/MMP25/NFASC/ORMDL3/OSTF1/P2RX1/PGAM1/PLAUR/PRDX6/PSMC2/PSMD11/PSMD12/PSMD7/PTAFR/QPCT/QSOX1/RAB37/RAC1/RAP1A/RHOA/RNASE2/S100A9/SELL/SERPINB6/SLC11A1/SLC2A3/SPTAN1/STING1/TIMP2/TSPAN14/UNC13D/VPS35L	64
GO:0051091	BP	GO:0051091	positive regulation of DNA-binding transcription factor activity	43/1111	266/18862	1.4886180736737e-09	1.33812809028825e-07	8.45182498408157e-08	ANXA3/AR/CARD11/CD36/CD40LG/CHUK/CLU/COPS5/CTH/CX3CL1/CX3CR1/CYTL1/DDX58/EDA/ESR1/FOSL1/FZD1/HDAC4/IL10/IL18R1/IL1B/IL6/KIT/KRAS/NFKB2/NLRP3/NOD2/NTRK1/PPARG/PPARGC1B/S100A9/SMO/STAT3/STING1/TERF2IP/TFRC/TLR4/TRAF1/TRIM13/TRIM37/UBB/WNT10B/WNT5A	43
GO:0036293	BP	GO:0036293	response to decreased oxygen levels	52/1111	360/18862	1.81542119628402e-09	1.60678740649569e-07	1.01487189790647e-07	ADA/ADIPOQ/AHCY/ANGPTL4/AQP3/ATF4/ATP1B1/BECN1/BIRC2/BNIP3/CASP1/CCN2/CD38/CPEB1/CXCR4/DNMT3A/DNMT3B/EDNRA/EGLN1/EGLN3/EIF4EBP1/HIF3A/HMOX1/HMOX2/LEP/LOXL2/MDM2/MMP2/MYB/NPPC/PCK1/PPARA/PSMB9/PSMC2/PSMD11/PSMD12/PSMD7/PSMD8/PSME3/PSME4/PTGS2/PTN/RYR1/SFRP1/SOD2/TGFB2/TGFBR2/TGFBR3/THBS1/TIGAR/TMBIM6/UBB	52
GO:1903426	BP	GO:1903426	regulation of reactive oxygen species biosynthetic process	24/1111	99/18862	2.04665361268594e-09	1.78399973239124e-07	1.12680195709599e-07	AGTR2/ALOX5/ASS1/ATP2B4/CD36/CLEC7A/CLU/CX3CR1/DNM2/FYN/GLA/HBB/HDAC4/IL10/IL1B/P2RX4/PPARA/PTGS2/RAC1/SLC30A10/SNCA/SOD2/TLR4/ZC3H12A	24
GO:0050673	BP	GO:0050673	epithelial cell proliferation	58/1111	428/18862	2.46567918150248e-09	2.11717198972892e-07	1.33723873284314e-07	AGTR1/ALDH1A2/ALOX5/APOA1/AR/BMP4/CCL2/COL8A1/COL8A2/ECM1/EDNRB/EPHA2/EREG/ESR1/ESRP2/F3/FAP/FERMT1/FGF10/FGF7/FLT4/GATA2/HAS2/HMGB1/HMOX1/HOXA5/HTRA1/ID2/IGFBP5/IL10/IL6/INTU/KIT/LEP/LOXL2/MDK/NOD2/PEX2/PLCG1/PPARG/PTCH1/PTN/ROBO1/SCG2/SFRP1/SMO/SNAI2/STRAP/SULF1/TGFB2/TGFBR3/THBS1/THBS4/TLR4/TNFAIP3/TP63/WNT10B/WNT5A	58
GO:0070663	BP	GO:0070663	regulation of leukocyte proliferation	40/1111	241/18862	2.53533044120629e-09	2.14496412180291e-07	1.35479267539383e-07	ADA/BCL6/BMP4/CARD11/CD28/CD38/CD40LG/CD74/CSF1R/CTLA4/EFNB1/ENPP3/FCGR2B/FGF10/GNRH1/HHEX/HLA-DMB/HLA-DPA1/HLA-DPB1/HLA-DRB1/HMGB1/ICOSLG/IDO1/IL10/IL1B/IL23A/IL34/IL6/LEP/LRRC32/RAC2/SFTPD/TAC1/TFRC/TGFBR2/TLR4/TNFAIP3/TNFSF9/VSIG4/VSIR	40
GO:0031667	BP	GO:0031667	response to nutrient levels	60/1111	451/18862	2.66709157906967e-09	2.22373592092577e-07	1.40454616795553e-07	ACACB/ACVR1C/ADA/ADIPOQ/ADRB1/ADRB2/AHCY/ALDH1A2/ALPL/AMBRA1/APOA1/AQP3/ASS1/ATF4/ATG5/BECN1/BNIP3/CNR1/COL1A1/CPT1A/CXCL10/DNMT3A/DNMT3B/DSC2/EHMT2/EIF2S1/EIF4EBP1/GCLM/HMOX1/HTR4/INHBB/JUN/KLF10/KRT18/LDLR/LEP/MEAK7/MIOS/MKKS/NOD2/NQO1/NTRK1/OGG1/PCK1/PON1/PPARA/PPARG/PPM1D/PRKAG1/PTN/SFRP1/SNAI2/SOD2/SRD5A1/SSTR2/TGFBR2/TNFRSF11B/TRIM24/WNT9B/ZC3H12A	60
GO:0030323	BP	GO:0030323	respiratory tube development	32/1111	167/18862	2.74115005813062e-09	2.25283375491792e-07	1.42292481213036e-07	ADA/ALDH1A2/BMP4/CCN2/DAG1/EIF4EBP1/ESRP2/EXT1/FGF10/FGF18/FGF7/FLT4/FOXF1/GLI2/GLI3/HMGB1/HOXA5/IGFBP5/JMJD6/KRAS/LIF/LTBP3/MME/PTK7/PTN/RBP4/SFTPD/SLC7A11/TCF21/TGFBR2/TRAF4/WNT5A	32
GO:0032963	BP	GO:0032963	collagen metabolic process	25/1111	109/18862	3.26666286135759e-09	2.64691710442116e-07	1.67183398034194e-07	BMP4/CCN2/CIITA/COL15A1/COL1A1/COL1A2/COL5A1/CTSK/CTSL/F2R/FAP/FURIN/IL6/MFAP4/MMP16/MMP2/MMP25/MRC2/MYB/NPPC/PPARG/RAP1A/TNXB/VIPAS39/VSIR	25
GO:0001818	BP	GO:0001818	negative regulation of cytokine production	52/1111	367/18862	3.57877007995121e-09	2.8473038065581e-07	1.79840133573121e-07	ADIPOQ/ANXA4/APOA1/BANK1/BCL6/BPI/C1QTNF3/CCR7/CD83/CMKLR1/CX3CL1/CX3CR1/DDX58/ELANE/EPHA2/FCGR2B/FURIN/HLA-DRB1/HLA-F/HMGB1/HMOX1/IDO1/IFIH1/IL10/IL1R2/IL1RL1/IL23A/IL6/INHBB/LBP/LEF1/LRRC32/NDRG2/NLRC5/NLRP3/NOD2/PPARA/PTGER4/RAC1/SFTPD/SLC11A1/TBK1/TBX21/TGFB2/THBS1/TLR4/TNFAIP3/TSKU/VSIG4/VSIR/YY1/ZC3H12A	52
GO:0009991	BP	GO:0009991	response to extracellular stimulus	62/1111	477/18862	3.61295285726997e-09	2.8473038065581e-07	1.79840133573121e-07	ACACB/ACVR1C/ADA/ADIPOQ/ADRB1/ADRB2/AHCY/ALDH1A2/ALPL/AMBRA1/APOA1/AQP3/ASS1/ATF4/ATG5/BECN1/BNIP3/CBS/CNR1/COL1A1/CPT1A/CXCL10/DNMT3A/DNMT3B/DSC2/EHMT2/EIF2S1/EIF4EBP1/FOSL1/GCLM/HMOX1/HTR4/INHBB/JUN/KLF10/KRT18/LDLR/LEP/MEAK7/MIOS/MKKS/NOD2/NQO1/NTRK1/OGG1/PCK1/PON1/PPARA/PPARG/PPM1D/PRKAG1/PTN/SFRP1/SNAI2/SOD2/SRD5A1/SSTR2/TGFBR2/TNFRSF11B/TRIM24/WNT9B/ZC3H12A	62
GO:0098869	BP	GO:0098869	cellular oxidant detoxification	24/1111	102/18862	3.89649181985031e-09	3.0292591134593e-07	1.91332713543716e-07	ALOX5AP/CD36/DUOX1/DUOX2/GPX3/GPX8/GSR/GSTO2/HBA1/HBB/HBG2/HP/IPCEF1/MGST1/NOS3/NQO1/PRDX6/PRXL2A/PTGS2/S100A9/SOD2/TPO/TXNRD1/UBIAD1	24
GO:0062197	BP	GO:0062197	cellular response to chemical stress	50/1111	347/18862	4.05122366735686e-09	3.10755863444053e-07	1.96278232978468e-07	ALOX5/APEX1/ARNTL/ATF4/ATG5/BAG5/BECN1/BNIP3/CD36/CDK2/CHUK/CYCS/DNM2/DNMT3B/EIF2S1/FYN/GPX3/GPX8/GSR/HMOX1/IL10/IL6/JUN/MAPKAP1/MEAK7/MGST1/MMP2/MPV17/MYB/NOS3/NQO1/PCNA/PLA2R1/PPARG/PPARGC1B/PRDX6/PRODH/PRR5L/SERPINB6/SLC25A24/SLC7A11/SNCA/SOD2/STX2/TLR4/TNFAIP3/TXNRD1/VKORC1L1/WNK3/ZC3H12A	50
GO:0002696	BP	GO:0002696	positive regulation of leukocyte activation	55/1111	401/18862	4.1497929824982e-09	3.11877246383038e-07	1.96986515870758e-07	ADA/BCL6/CARD11/CCL2/CCR7/CD28/CD38/CD40LG/CD74/CD83/CLEC7A/CTLA4/EFNB1/FGF10/FYN/GATA2/GLI2/GLI3/GRB2/HLA-DMB/HLA-DPA1/HLA-DPB1/HLA-DRA/HLA-DRB1/HLA-F/HMGB1/ICOSLG/IL10/IL1B/IL1RL1/IL23A/IL6/LBP/LEF1/LEP/MDK/MYB/NLRP3/NOD2/PAK2/PCK1/PTAFR/RAC1/SOCS1/TAC1/TBX21/TFRC/TGFBR2/THBS1/TLR4/TNFSF9/TSLP/VSIR/WNT5A/YES1	55
GO:0050867	BP	GO:0050867	positive regulation of cell activation	56/1111	412/18862	4.17426524795653e-09	3.11877246383038e-07	1.96986515870758e-07	ADA/BCL6/CARD11/CCL2/CCN2/CCR7/CD28/CD38/CD40LG/CD74/CD83/CLEC7A/CTLA4/EFNB1/FGF10/FYN/GATA2/GLI2/GLI3/GRB2/HLA-DMB/HLA-DPA1/HLA-DPB1/HLA-DRA/HLA-DRB1/HLA-F/HMGB1/ICOSLG/IL10/IL1B/IL1RL1/IL23A/IL6/LBP/LEF1/LEP/MDK/MYB/NLRP3/NOD2/PAK2/PCK1/PTAFR/RAC1/SOCS1/TAC1/TBX21/TFRC/TGFBR2/THBS1/TLR4/TNFSF9/TSLP/VSIR/WNT5A/YES1	56
GO:0001666	BP	GO:0001666	response to hypoxia	50/1111	348/18862	4.46794460957286e-09	3.29539555626573e-07	2.08142304888603e-07	ADA/ADIPOQ/AHCY/ANGPTL4/AQP3/ATP1B1/BECN1/BIRC2/BNIP3/CASP1/CD38/CPEB1/CXCR4/DNMT3A/DNMT3B/EDNRA/EGLN1/EGLN3/EIF4EBP1/HIF3A/HMOX1/HMOX2/LEP/LOXL2/MDM2/MMP2/MYB/NPPC/PCK1/PPARA/PSMB9/PSMC2/PSMD11/PSMD12/PSMD7/PSMD8/PSME3/PSME4/PTGS2/PTN/RYR1/SFRP1/SOD2/TGFB2/TGFBR2/TGFBR3/THBS1/TIGAR/TMBIM6/UBB	50
GO:0014074	BP	GO:0014074	response to purine-containing compound	29/1111	144/18862	4.62392070383147e-09	3.36726782394208e-07	2.12681869015673e-07	ADIPOQ/APEX1/ASS1/BIRC2/CASP1/CFTR/COL1A1/DNMT3B/DUOX1/DUOX2/FOSB/FOSL1/GPD1/IGFBP5/JUN/KCNJ11/P2RX1/P2RX4/P2RX6/PCK1/PPARG/PPARGC1B/PTAFR/RAP1A/RYR1/RYR3/SRD5A1/THBD/WNT10B	29
GO:0030324	BP	GO:0030324	lung development	31/1111	163/18862	5.83842599181943e-09	4.19855809136715e-07	2.65187454260009e-07	ADA/ALDH1A2/BMP4/CCN2/DAG1/EIF4EBP1/ESRP2/EXT1/FGF10/FGF18/FGF7/FLT4/FOXF1/GLI2/GLI3/HMGB1/HOXA5/IGFBP5/JMJD6/KRAS/LIF/LTBP3/MME/PTK7/PTN/RBP4/SFTPD/SLC7A11/TCF21/TGFBR2/WNT5A	31
GO:0034599	BP	GO:0034599	cellular response to oxidative stress	45/1111	299/18862	6.24706052460767e-09	4.4369554565516e-07	2.80245002351471e-07	ALOX5/APEX1/ARNTL/ATF4/BAG5/BECN1/BNIP3/CD36/CDK2/CHUK/CYCS/DNM2/EIF2S1/FYN/GPX3/GPX8/GSR/HMOX1/IL10/IL6/JUN/MAPKAP1/MEAK7/MGST1/MMP2/MPV17/MYB/NOS3/NQO1/PCNA/PLA2R1/PPARGC1B/PRDX6/PRODH/PRR5L/SLC25A24/SLC7A11/SNCA/SOD2/STX2/TLR4/TNFAIP3/TXNRD1/VKORC1L1/ZC3H12A	45
GO:0001655	BP	GO:0001655	urogenital system development	47/1111	320/18862	6.39452346252633e-09	4.48630408291634e-07	2.83361938288073e-07	ACE/ADAMTS1/ADIPOQ/AGTR1/AGTR2/ALDH1A2/AR/ASS1/BMP4/DCHS1/ENPEP/ESR1/EXT1/FGF10/FOXF1/GATA2/GDF11/GDNF/GLI2/GLI3/HAS2/JMJD6/KLHL3/LIF/MME/MPV17/MYO1E/NID1/PLCE1/PODXL/PROM1/PTCH1/PTK7/RBP4/RPGRIP1L/SFRP1/SLIT2/SMAD6/SMO/SRD5A1/SULF1/TCF21/TGFB2/TP63/WNT5A/WNT9B/ZMPSTE24	47
GO:0030199	BP	GO:0030199	collagen fibril organization	17/1111	54/18862	6.48130186080694e-09	4.48697154777468e-07	2.83404096405869e-07	AEBP1/COL11A2/COL12A1/COL14A1/COL1A1/COL1A2/COL3A1/COL5A1/COMP/DPT/EXT1/FMOD/LOXL1/LOXL2/LUM/TGFB2/TNXB	17
GO:0009636	BP	GO:0009636	response to toxic substance	39/1111	239/18862	6.55146202004298e-09	4.48697154777468e-07	2.83404096405869e-07	ABCG2/ALOX5AP/ASS1/ATF4/BAK1/BPHL/CD36/CERS1/CHUK/DNMT3A/DNMT3B/DUOX1/DUOX2/EPHX2/GPX3/GPX8/GSR/GSTO2/HBA1/HBB/HBG2/HP/INMT/IPCEF1/MGST1/NOS3/NQO1/PON1/PRDX6/PRXL2A/PTGS2/S100A9/SLC30A10/SLC7A11/SOD2/SRD5A1/TPO/TXNRD1/UBIAD1	39
GO:0032677	BP	GO:0032677	regulation of interleukin-8 production	23/1111	97/18862	6.99524173652338e-09	4.73454420120224e-07	2.99041169962585e-07	ADIPOQ/ANXA4/BPI/CD58/CD74/CLEC7A/DDX58/ELANE/F2R/F3/FCN1/HMGB1/IL10/IL17D/IL1B/IL6/LBP/NOD2/STAT3/TLR4/TLR5/TLR7/WNT5A	23
GO:0046683	BP	GO:0046683	response to organophosphorus	27/1111	130/18862	7.79558459305408e-09	5.21488350742327e-07	3.29380147065149e-07	ADIPOQ/APEX1/ASS1/BIRC2/CASP1/CFTR/COL1A1/CRLS1/DUOX1/DUOX2/FOSB/FOSL1/GPD1/IGFBP5/JUN/KCNJ11/P2RX1/P2RX4/P2RX6/PCK1/PPARGC1B/PTAFR/RAP1A/RYR3/SRD5A1/THBD/WNT10B	27
GO:0097237	BP	GO:0097237	cellular response to toxic substance	26/1111	122/18862	8.3345791131534e-09	5.51136018827259e-07	3.48106074998252e-07	ABCG2/ALOX5AP/CD36/CERS1/DUOX1/DUOX2/GPX3/GPX8/GSR/GSTO2/HBA1/HBB/HBG2/HP/IPCEF1/MGST1/NOS3/NQO1/PRDX6/PRXL2A/PTGS2/S100A9/SOD2/TPO/TXNRD1/UBIAD1	26
GO:0045765	BP	GO:0045765	regulation of angiogenesis	48/1111	335/18862	9.95502640800227e-09	6.38269897197167e-07	4.0314118677205e-07	ADAMTS1/ADAMTS9/ALOX5/ANGPTL4/ANXA3/ATP2B4/C3/CMA1/CX3CR1/CXCL10/CXCL8/CXCR4/E2F2/ECM1/EGLN1/EPHA2/EPN2/F3/FGF18/GATA2/HHEX/HMGB1/HMOX1/HOXA5/HTATIP2/IL10/IL1B/IL6/JAK1/LEP/MDK/NOS3/PIK3CB/PLCG1/PPARG/PTN/SFRP1/SMOC2/SP100/SULF1/TGFB2/TGFBR2/THBS1/THBS2/THBS4/TNFAIP3/WNT5A/ZC3H12A	48
GO:0071622	BP	GO:0071622	regulation of granulocyte chemotaxis	16/1111	49/18862	9.96924612778096e-09	6.38269897197167e-07	4.0314118677205e-07	CCR7/CD74/CMKLR1/CSF1R/CXCL8/IL23A/IL34/JAM3/LBP/MDK/NOD2/RAC1/RAC2/SLIT2/THBS1/THBS4	16
GO:1990266	BP	GO:1990266	neutrophil migration	26/1111	123/18862	9.98510181605164e-09	6.38269897197167e-07	4.0314118677205e-07	CCL2/CCL22/CCR7/CD74/CX3CL1/CXCL10/CXCL11/CXCL8/CXCL9/FCER1G/IL1R1/IL23A/JAGN1/JAM3/LBP/MDK/NOD2/PDE4B/RAC1/RAC2/S100A9/SAA1/SLIT2/TGFB2/THBS4/XG	26
GO:1990748	BP	GO:1990748	cellular detoxification	25/1111	115/18862	1.05022666760671e-08	6.63950991070483e-07	4.19361764786392e-07	ABCG2/ALOX5AP/CD36/DUOX1/DUOX2/GPX3/GPX8/GSR/GSTO2/HBA1/HBB/HBG2/HP/IPCEF1/MGST1/NOS3/NQO1/PRDX6/PRXL2A/PTGS2/S100A9/SOD2/TPO/TXNRD1/UBIAD1	25
GO:0007178	BP	GO:0007178	transmembrane receptor protein serine/threonine kinase signaling pathway	50/1111	358/18862	1.15891272776262e-08	7.23922441416292e-07	4.57240664873986e-07	ACVR1C/ACVR2B/ASPN/BMP4/CILP/COL1A2/COL3A1/COMP/DNM2/EXT1/FERMT1/FGF10/FMOD/FURIN/GDF11/HTRA1/ING2/INHBB/JUN/LEF1/LEFTY2/LRRC32/LTBP2/LTBP3/LTBP4/MAPK14/NREP/PEG10/PMEPA1/PPARA/PPARG/PPM1A/RGMB/RHOA/ROR2/RUNX2/SFRP1/SFRP4/SFRP5/SMAD6/STRAP/SULF1/TGFB2/TGFBR2/TGFBR3/THBS1/UBB/UBE2D3/WNT5A/ZNF423	50
GO:0019882	BP	GO:0019882	antigen processing and presentation	38/1111	234/18862	1.17025529378959e-08	7.23922441416292e-07	4.57240664873986e-07	ACE/ATG5/CCR7/CD1C/CD1E/CD36/CD74/CHUK/CTSL/DNM2/EXT1/FCER1G/FCGR2B/HLA-DMA/HLA-DMB/HLA-DOA/HLA-DPA1/HLA-DPB1/HLA-DQA1/HLA-DRA/HLA-DRB1/HLA-F/IDE/IFI30/KIF5A/NOD2/PSMB9/PSMC2/PSMD11/PSMD12/PSMD7/PSMD8/PSME3/PSME4/SEC31A/SLC11A1/TAP1/THBS1	38
GO:0032943	BP	GO:0032943	mononuclear cell proliferation	43/1111	285/18862	1.25652484002528e-08	7.69019936666539e-07	4.85724943758934e-07	ACE/ADA/BCL6/BMP4/CARD11/CD28/CD38/CD40LG/CD74/CTLA4/CTPS1/EFNB1/FCGR2B/FGF10/FYN/GNRH1/HLA-DMB/HLA-DPA1/HLA-DPB1/HLA-DRB1/HMGB1/ICOSLG/IDO1/IL10/IL1B/IL23A/IL6/LEF1/LEP/LRRC32/MS4A1/RAC2/RASGRP1/SFTPD/SLC11A1/TAC1/TBK1/TFRC/TGFBR2/TLR4/TNFSF9/VSIG4/VSIR	43
GO:0002523	BP	GO:0002523	leukocyte migration involved in inflammatory response	10/1111	18/18862	1.3691949394884e-08	8.29155630197554e-07	5.23707582394898e-07	ALOX5/CX3CL1/ELANE/JAM3/LBP/MDK/NLRP3/PTN/S100A9/SELE	10
GO:0007411	BP	GO:0007411	axon guidance	42/1111	277/18862	1.60127717676605e-08	9.59598708118237e-07	6.06097457696974e-07	ANOS1/BDNF/CSF1R/CXCR4/DAG1/DOK5/EFNB1/EPHA2/EPHB6/EXT1/FLRT3/FYN/GAP43/GDNF/GFRA3/GLI2/GLI3/GRB2/GRB7/KIF5A/KIF5C/MYOT/MYPN/NFASC/NTN1/NTRK1/PALLD/PIK3CB/PLCG1/PLXNC1/PTCH1/PTPRA/RAC1/RAC2/ROBO1/ROBO3/SLIT2/SMO/SPTAN1/SPTBN1/VASP/WNT5A	42
GO:1901342	BP	GO:1901342	regulation of vasculature development	48/1111	341/18862	1.76804642048411e-08	1.04578955503201e-06	6.60536936146907e-07	ADAMTS1/ADAMTS9/ALOX5/ANGPTL4/ANXA3/ATP2B4/C3/CMA1/CX3CR1/CXCL10/CXCL8/CXCR4/E2F2/ECM1/EGLN1/EPHA2/EPN2/F3/FGF18/GATA2/HHEX/HMGB1/HMOX1/HOXA5/HTATIP2/IL10/IL1B/IL6/JAK1/LEP/MDK/NOS3/PIK3CB/PLCG1/PPARG/PTN/SFRP1/SMOC2/SP100/SULF1/TGFB2/TGFBR2/THBS1/THBS2/THBS4/TNFAIP3/WNT5A/ZC3H12A	48
GO:0097485	BP	GO:0097485	neuron projection guidance	42/1111	278/18862	1.78145969742981e-08	1.04578955503201e-06	6.60536936146907e-07	ANOS1/BDNF/CSF1R/CXCR4/DAG1/DOK5/EFNB1/EPHA2/EPHB6/EXT1/FLRT3/FYN/GAP43/GDNF/GFRA3/GLI2/GLI3/GRB2/GRB7/KIF5A/KIF5C/MYOT/MYPN/NFASC/NTN1/NTRK1/PALLD/PIK3CB/PLCG1/PLXNC1/PTCH1/PTPRA/RAC1/RAC2/ROBO1/ROBO3/SLIT2/SMO/SPTAN1/SPTBN1/VASP/WNT5A	42
GO:0032755	BP	GO:0032755	positive regulation of interleukin-6 production	21/1111	86/18862	1.80040459290617e-08	1.04623511343325e-06	6.60818357757799e-07	CD36/CD74/CLEC7A/DDX58/EREG/F2R/HMGB1/IFIH1/IL16/IL17D/IL17RA/IL1B/IL6/LBP/NOD2/PTAFR/STAT3/TLR4/TLR7/TSLP/WNT5A	21
GO:0106106	BP	GO:0106106	cold-induced thermogenesis	28/1111	144/18862	1.90753967641403e-08	1.08654215429801e-06	6.86276911201795e-07	ACHE/ACVR2B/ADAMTS5/ADIPOQ/ADIPOR1/ADRB1/ADRB2/ARNTL/ATF4/CD36/CMKLR1/CXCR4/DIO2/FABP4/GADD45G/GATM/IL18R1/LAMA4/LEP/LPIN1/NPR3/PGAM5/PLCL1/PPARGC1B/RHEB/TLR4/WNT10B/ZNF423	28
GO:0120161	BP	GO:0120161	regulation of cold-induced thermogenesis	28/1111	144/18862	1.90753967641403e-08	1.08654215429801e-06	6.86276911201795e-07	ACHE/ACVR2B/ADAMTS5/ADIPOQ/ADIPOR1/ADRB1/ADRB2/ARNTL/ATF4/CD36/CMKLR1/CXCR4/DIO2/FABP4/GADD45G/GATM/IL18R1/LAMA4/LEP/LPIN1/NPR3/PGAM5/PLCL1/PPARGC1B/RHEB/TLR4/WNT10B/ZNF423	28
GO:0002703	BP	GO:0002703	regulation of leukocyte mediated immunity	35/1111	209/18862	1.97205223775578e-08	1.1122761297852e-06	7.0253089006532e-07	BCL6/C3/CD1C/CD1E/CD28/CLEC7A/DDX58/FCER2/FCGR2B/FOXF1/GATA2/HLA-DRA/HLA-DRB1/HLA-F/HMGB1/HMOX1/HPX/IL10/IL18R1/IL1B/IL1R1/IL23A/IL6/KLRC1/KLRD1/LEP/NLRP3/NOD2/PTAFR/RAC2/RASGRP1/TBX21/TFRC/TLR4/UNC13D	35
GO:0003012	BP	GO:0003012	muscle system process	58/1111	453/18862	2.00649594934934e-08	1.120715650156e-06	7.07861422294729e-07	ACTG2/ADA/ADRB2/AGTR2/ATP1B1/ATP2B4/BECN1/CALM1/CCN2/CD38/CHUK/COMP/CXCR4/DAG1/DSC2/EDNRA/EDNRB/EHD3/F2R/GATM/GDNF/GPD1L/GTF2IRD1/HDAC4/HEY2/HMOX1/HTR2A/IGFBP5/IL1B/KCND3/KCNH2/KCNJ5/KIT/LEP/MKKS/MYH6/MYL1/MYOT/NOS3/ORMDL3/P2RX1/P2RX4/P2RX6/PDE4B/PLCE1/PPARA/PTAFR/RYR1/SCNN1B/SSTR2/SULF1/TBX3/TIAM1/TNFRSF1A/TNNI1/TRIM72/YY1/ZC3H12A	58
GO:0050866	BP	GO:0050866	negative regulation of cell activation	34/1111	200/18862	2.13231144633759e-08	1.17953728372886e-06	7.450140802386e-07	BANK1/BCL6/BMP4/BPI/CD74/CNR1/CTLA4/CX3CL1/ENPP3/FCGR2B/FOXF1/GLI3/GNRH1/HLA-DRB1/HLA-F/HMGB1/HMOX1/IDO1/IL10/LDLR/LRRC32/MDK/NOS3/SERPINE2/SFRP1/SFTPD/SH2B3/SOCS1/TBX21/THBD/TNFAIP3/VSIG4/VSIR/ZC3H12A	34
GO:0002688	BP	GO:0002688	regulation of leukocyte chemotaxis	25/1111	119/18862	2.17954852755149e-08	1.19300594108424e-06	7.53521093548045e-07	CCL2/CCR1/CCR7/CD74/CMKLR1/CSF1R/CXCL10/CXCL14/CXCL8/HMGB1/IL23A/IL34/IL6/JAM3/LBP/MDK/NOD2/PLA2G7/PTN/RAC1/RAC2/SLIT2/THBS1/THBS4/WNT5A	25
GO:0090130	BP	GO:0090130	tissue migration	50/1111	365/18862	2.19813366513001e-08	1.19300594108424e-06	7.53521093548045e-07	ACTG2/ADAMTS9/ADIPOR1/AGTR2/ANXA3/APOA1/ATP2B4/BMP4/EPHA2/FAP/FERMT1/FGF10/FGF18/FGF7/FLT4/FOXF1/GATA2/HAS2/HMGB1/HMOX1/KIT/LOXL2/MMRN2/MYH9/NANOS1/NOS3/NUS1/P2RX4/PATZ1/PIK3CB/PIK3R3/PLCG1/PPARG/PTGS2/PTN/RAB11A/RAC1/RHOA/ROBO1/SCG2/SLIT2/SMOC2/SP100/STRAP/TAC1/TGFB2/TGFBR2/THBS1/WNT5A/ZC3H12A	50
GO:0002286	BP	GO:0002286	T cell activation involved in immune response	24/1111	111/18862	2.30471089831142e-08	1.23915904654071e-06	7.8267211224506e-07	BCL6/CD1C/CD74/FCER1G/FCGR2B/HLA-DMB/HLA-DRA/HLA-DRB1/HMGB1/IL18R1/IL23A/IL6/ITGAL/LEF1/MDK/MYB/NLRP3/PCK1/PTGER4/RORC/SLC11A1/STAT3/TBX21/ZC3H12A	24
GO:0032602	BP	GO:0032602	chemokine production	22/1111	95/18862	2.35494433198665e-08	1.23942456108129e-06	7.82839815355393e-07	ADIPOQ/C1QTNF3/CD74/CLEC7A/CSF1R/ELANE/EPHA2/HMGB1/HMOX1/IL10/IL17RA/IL1B/IL1RL1/IL6/LBP/NOD2/S100A9/SNAI2/TLR4/TLR7/TSLP/WNT5A	22
GO:0002062	BP	GO:0002062	chondrocyte differentiation	23/1111	103/18862	2.3698366368667e-08	1.23942456108129e-06	7.82839815355393e-07	BMP4/CCN2/COMP/CYTL1/ECM1/EXT1/FGF18/GLI2/GLI3/LOXL2/LTBP3/MAPK14/MDK/MEF2D/NPPC/RUNX2/SNAI2/SULF1/TGFBI/TGFBR2/TSKU/WNT10B/WNT9A	23
GO:0030593	BP	GO:0030593	neutrophil chemotaxis	23/1111	103/18862	2.3698366368667e-08	1.23942456108129e-06	7.82839815355393e-07	CCL2/CCL22/CCR7/CD74/CX3CL1/CXCL10/CXCL11/CXCL8/CXCL9/FCER1G/IL23A/JAM3/LBP/MDK/NOD2/PDE4B/RAC1/RAC2/S100A9/SAA1/SLIT2/TGFB2/THBS4	23
GO:0002822	BP	GO:0002822	regulation of adaptive immune response based on somatic recombination of immune receptors built from immunoglobulin superfamily domains	29/1111	155/18862	2.63071758937718e-08	1.36347011636819e-06	8.61188915934569e-07	ADA/BCL6/C3/CD1C/CD1E/CD28/FCER2/FCGR2B/HLA-DRA/HLA-DRB1/HLA-F/HMGB1/HPX/IL10/IL18R1/IL1B/IL1R1/IL1RL1/IL23A/IL6/KLRC1/KLRD1/NLRP3/NOD2/SLC11A1/TBX21/TFRC/TNFAIP3/ZC3H12A	29
GO:0046651	BP	GO:0046651	lymphocyte proliferation	42/1111	282/18862	2.71187604218178e-08	1.39298418488141e-06	8.79830460301832e-07	ADA/BCL6/BMP4/CARD11/CD28/CD38/CD40LG/CD74/CTLA4/CTPS1/EFNB1/FCGR2B/FGF10/FYN/GNRH1/HLA-DMB/HLA-DPA1/HLA-DPB1/HLA-DRB1/HMGB1/ICOSLG/IDO1/IL10/IL1B/IL23A/IL6/LEF1/LEP/LRRC32/MS4A1/RAC2/RASGRP1/SFTPD/SLC11A1/TAC1/TBK1/TFRC/TGFBR2/TLR4/TNFSF9/VSIG4/VSIR	42
GO:0006809	BP	GO:0006809	nitric oxide biosynthetic process	19/1111	73/18862	2.79879814212404e-08	1.42491023996811e-06	8.99995452874912e-07	AGTR2/ASS1/ATP2B4/CD36/CLEC7A/CLU/CX3CR1/DNM2/GLA/HBB/IL10/IL1B/NOS3/NQO1/P2RX4/PTGS2/RAC1/TLR4/ZC3H12A	19
GO:0045428	BP	GO:0045428	regulation of nitric oxide biosynthetic process	17/1111	59/18862	2.88219523393074e-08	1.45449729656172e-06	9.186830976481e-07	AGTR2/ASS1/ATP2B4/CD36/CLEC7A/CLU/CX3CR1/DNM2/GLA/HBB/IL10/IL1B/P2RX4/PTGS2/RAC1/TLR4/ZC3H12A	17
GO:0060348	BP	GO:0060348	bone development	33/1111	193/18862	2.96657958424299e-08	1.48406368244782e-06	9.37357686481173e-07	ALPL/BGN/BMP4/COL1A1/COMP/DCHS1/EXT1/FGF18/GLI3/GPR68/HAS2/KIT/LEP/LRRC17/LTBP3/MEF2D/MMP16/MPIG6B/NPPC/PTGER4/RHOA/RYR1/SFRP4/SH2B3/SPNS2/SRD5A1/SULF1/TAPT1/TGFBR2/THBS3/TMEM107/TSKU/ZMPSTE24	33
GO:0007568	BP	GO:0007568	aging	44/1111	304/18862	3.02495317954101e-08	1.50022031395685e-06	9.4756246604134e-07	ADA/APEX1/ARNTL/ASS1/BAK1/BCL6/BECN1/CCN2/CNR1/COMP/CX3CL1/DAG1/DNMT3A/EDNRB/EIF2S1/GCLM/GNRH1/GRB2/HTR2A/ID2/IDE/IGFBP5/IL10/ING2/JUN/KRAS/LEP/LOXL2/MAPK14/MME/NFKB2/NQO1/NTRK1/OGG1/PCK1/PLA2R1/SLC30A10/SOD2/TBX3/TGFBR2/TIMP2/TP63/YBX1/ZMPSTE24	44
GO:0060443	BP	GO:0060443	mammary gland morphogenesis	14/1111	40/18862	3.05406031975978e-08	1.5017101726135e-06	9.48503483923594e-07	AR/BMP4/CSF1R/EPHA2/ESR1/FGF10/GLI2/GLI3/IGFBP5/NTN1/PTCH1/TBX3/TGFBR2/WNT5A	14
GO:0045088	BP	GO:0045088	regulation of innate immune response	45/1111	315/18862	3.14837874255932e-08	1.53496804287659e-06	9.69509671660551e-07	BIRC2/CARD11/CHUK/EREG/FCER1G/FCGR2B/FCN1/FYN/HEXIM1/HLA-F/HMGB1/HPX/JAK1/KLRC1/KLRD1/KRAS/LBP/LEP/MUC13/NLRC5/NOD2/PAK2/PPARG/PSMB9/PSMC2/PSMD11/PSMD12/PSMD7/PSMD8/PSME3/PSME4/RASGRP1/RNASEL/SAMHD1/SOCS1/SOCS3/STING1/TBK1/TKFC/TLR4/TNFAIP3/TOMM70/VSIG4/WNT5A/YTHDF2	45
GO:0097305	BP	GO:0097305	response to alcohol	37/1111	233/18862	3.33479991151409e-08	1.61219360428072e-06	1.01828653644818e-06	ADCY3/ADIPOQ/AKR1C2/BAK1/BIRC2/BLM/CALM1/CCR7/CFTR/CNR1/CPT1A/DAG1/DNMT3A/EIF4EBP1/FOSB/FOSL1/FYN/GGH/GNRH1/LEP/NLRP3/NPPC/NQO1/OGG1/PPARA/PPARG/PTCH1/PTGER4/RBP4/SCNN1B/SFRP1/SGK1/SLIT2/SMO/SOD2/TGFBR2/TGFBR3	37
GO:0032642	BP	GO:0032642	regulation of chemokine production	21/1111	89/18862	3.44419683464661e-08	1.65120536581016e-06	1.04292697133334e-06	ADIPOQ/C1QTNF3/CD74/CLEC7A/CSF1R/ELANE/EPHA2/HMGB1/HMOX1/IL10/IL17RA/IL1B/IL1RL1/IL6/LBP/NOD2/SNAI2/TLR4/TLR7/TSLP/WNT5A	21
GO:0050920	BP	GO:0050920	regulation of chemotaxis	36/1111	224/18862	3.72058654826876e-08	1.76896978613142e-06	1.11730880944965e-06	CCL2/CCR1/CCR7/CD74/CMKLR1/CSF1R/CXCL10/CXCL14/CXCL8/CXCR4/ELANE/F3/FGF10/FGF18/HMGB1/IL16/IL23A/IL34/IL6/JAM3/LBP/MDK/NOD2/P2RX4/PLA2G7/PTN/RAC1/RAC2/ROBO1/SCG2/SLIT2/SMOC2/THBS1/THBS4/TIAM1/WNT5A	36
GO:0050766	BP	GO:0050766	positive regulation of phagocytosis	18/1111	67/18862	3.7863183750652e-08	1.78546636161886e-06	1.12772830290984e-06	APOA1/C3/CCL2/CD36/CLEC7A/DNM2/FCER1G/FCGR2B/GATA2/IL15RA/IL1B/IL2RB/IL2RG/NOD2/PPARG/RAP1A/SFTPD/SLC11A1	18
GO:0071356	BP	GO:0071356	cellular response to tumor necrosis factor	43/1111	296/18862	3.89085660454712e-08	1.81984536959021e-06	1.14944261864755e-06	ADIPOQ/APOA1/ASS1/BIRC2/CASP1/CCL2/CCL22/CD40LG/CD58/CHUK/COL1A1/CX3CL1/CXCL8/EDA/FABP4/GPD1/GSDME/HAS2/HDAC4/KCNJ11/KRT18/LTB/MAPK14/NFKBIA/PCK1/PSMB9/PSMC2/PSMD11/PSMD12/PSMD7/PSMD8/PSME3/PSME4/SFRP1/THBS1/TNFAIP3/TNFRSF11B/TNFRSF1A/TNFSF15/TNFSF9/TRAF1/TRAF4/ZC3H12A	43
GO:0007224	BP	GO:0007224	smoothened signaling pathway	26/1111	131/18862	3.93351974537e-08	1.8249628302511e-06	1.15267488633423e-06	ARMC9/B9D1/CC2D2A/EVC/EXT1/FGF10/FOXF1/GLI2/GLI3/HHAT/INTU/KIF7/PRRX1/PTCH1/ROR2/RPGRIP1L/SERPINE2/SFRP1/SMO/TCTN1/TGFBR2/TMEM231/TXNDC15/UCHL5/WNT10B/ZNF423	26
GO:0006109	BP	GO:0006109	regulation of carbohydrate metabolic process	34/1111	206/18862	4.53576969656473e-08	2.08754264514695e-06	1.31852437831928e-06	ACACB/ADIPOQ/ADIPOR1/C1QTNF3/CRY1/GCKR/GNMT/GPD1/HAS2/HDAC4/HMGB1/HRH1/HTR2A/IRS1/KAT2B/LEP/MLXIPL/NUP210/PFKFB3/PFKFB4/PGAM1/POM121/PPARA/PPP1R3D/PPP1R3E/PRKAG1/PTAFR/RORC/SLC25A12/SNCA/TIGAR/USP7/WDR5/ZMPSTE24	34
GO:0080164	BP	GO:0080164	regulation of nitric oxide metabolic process	17/1111	61/18862	4.984634679995e-08	2.24746386007566e-06	1.41953310309151e-06	AGTR2/ASS1/ATP2B4/CD36/CLEC7A/CLU/CX3CR1/DNM2/GLA/HBB/IL10/IL1B/P2RX4/PTGS2/RAC1/TLR4/ZC3H12A	17
GO:0044262	BP	GO:0044262	cellular carbohydrate metabolic process	42/1111	288/18862	5.00044105839883e-08	2.24746386007566e-06	1.41953310309151e-06	ACACB/ADIPOQ/ADIPOR1/B3GNT9/C1QTNF3/CALM1/CRY1/EXT1/GCKR/GNMT/GYG2/HAS1/HAS2/HAS3/HDAC4/HMGB1/HRH1/IDH1/IMPA2/IRS1/ITPK1/KAT2B/LEP/NHLRC1/PCK1/PFKFB3/PFKFB4/PGAM1/PHKA2/PPARA/PPP1R1A/PPP1R3D/PPP1R3E/PTAFR/RORC/SLC25A12/SNCA/TIGAR/TKFC/USP7/WDR5/ZMPSTE24	42
GO:0072001	BP	GO:0072001	renal system development	42/1111	288/18862	5.00044105839883e-08	2.24746386007566e-06	1.41953310309151e-06	ACE/ADAMTS1/ADIPOQ/AGTR1/AGTR2/ALDH1A2/ASS1/BMP4/DCHS1/ENPEP/EXT1/FGF10/FOXF1/GDF11/GDNF/GLI2/GLI3/HAS2/JMJD6/KLHL3/LIF/MME/MPV17/MYO1E/NID1/PLCE1/PODXL/PROM1/PTCH1/PTK7/RBP4/RPGRIP1L/SFRP1/SLIT2/SMAD6/SMO/SULF1/TCF21/TGFB2/WNT5A/WNT9B/ZMPSTE24	42
GO:0002526	BP	GO:0002526	acute inflammatory response	23/1111	107/18862	5.05443767872405e-08	2.2541224779612e-06	1.42373878963325e-06	ASS1/C3/CCR7/CD163/CNR1/EDNRB/ELANE/EXT1/F3/F8/FCGR2B/HP/IL1B/IL6/LBP/NLRP3/OGG1/OSM/OSMR/PPARG/PTGS2/SAA1/TAC1	23
GO:0002690	BP	GO:0002690	positive regulation of leukocyte chemotaxis	21/1111	91/18862	5.2168576062497e-08	2.30866013913496e-06	1.45818562403028e-06	CCR1/CCR7/CD74/CMKLR1/CSF1R/CXCL10/CXCL14/CXCL8/HMGB1/IL23A/IL34/IL6/LBP/MDK/PLA2G7/PTN/RAC1/RAC2/THBS1/THBS4/WNT5A	21
GO:0002831	BP	GO:0002831	regulation of response to biotic stimulus	54/1111	420/18862	5.37911967311309e-08	2.36229583812364e-06	1.49206276509332e-06	BIRC2/CARD11/CD36/CHUK/CX3CL1/DDX58/EREG/FCER1G/FCGR2B/FCN1/FYN/HEXIM1/HLA-DRB1/HLA-F/HMGB1/HPX/HTRA1/IL23A/JAK1/KLRC1/KLRD1/KRAS/LBP/LEP/MUC13/NLRC5/NOD2/PAK2/PPARG/PSMB9/PSMC2/PSMD11/PSMD12/PSMD7/PSMD8/PSME3/PSME4/RASGRP1/RNASEL/SAMHD1/SOCS1/SOCS3/STING1/TBK1/TIGAR/TKFC/TLR4/TNFAIP3/TOMM70/VSIG4/WNT5A/YTHDF2/ZC3H12A/ZMPSTE24	54
GO:0051048	BP	GO:0051048	negative regulation of secretion	29/1111	160/18862	5.45676456929894e-08	2.37823989145279e-06	1.50213327697129e-06	ACVR1C/ADA/ADIPOQ/AGTR2/ASIC1/CD74/CNR1/CRY1/F2R/FCGR2B/FOXF1/HLA-F/HMOX1/IL1B/INHBB/IRS1/JAGN1/KCNJ11/LEP/LIF/NRG1/OSM/PIM3/PLA2R1/RAP1A/SFRP1/SNCA/SYTL4/TNFRSF1A	29
GO:0002819	BP	GO:0002819	regulation of adaptive immune response	30/1111	170/18862	6.03728260133684e-08	2.60076770736235e-06	1.64268530392652e-06	ADA/BCL6/C3/CD1C/CD1E/CD28/CD48/FCER2/FCGR2B/HLA-DRA/HLA-DRB1/HLA-F/HMGB1/HPX/IL10/IL18R1/IL1B/IL1R1/IL1RL1/IL23A/IL6/KLRC1/KLRD1/NLRP3/NOD2/SLC11A1/TBX21/TFRC/TNFAIP3/ZC3H12A	30
GO:0060759	BP	GO:0060759	regulation of response to cytokine stimulus	32/1111	189/18862	6.08006281743729e-08	2.60076770736235e-06	1.64268530392652e-06	ADIPOQ/APOA1/BIRC2/CASP1/CD74/CHUK/CXCR4/DDX58/ECM1/HPX/IFIH1/IL1R1/IL1R2/IL6/JAK1/NLRC5/PPARG/RNASEL/ROBO1/SAMHD1/SH2B3/SLIT2/SOCS1/SOCS3/TBK1/TLR4/TNFAIP3/TNFRSF1A/TRAF1/TSLP/WNT5A/YTHDF2	32
GO:0048565	BP	GO:0048565	digestive tract development	25/1111	125/18862	6.10296611322644e-08	2.60076770736235e-06	1.64268530392652e-06	ADA/ALDH1A2/ASS1/BMP4/CXCL8/DCHS1/EDNRB/EXT1/FGF10/FOXF1/FOXL1/GLI2/GLI3/HOXA5/ID2/KIT/SFRP1/SFRP5/SMO/TCF21/TGFB2/TGFBR2/TIGAR/TP63/WNT5A	25
GO:0002718	BP	GO:0002718	regulation of cytokine production involved in immune response	20/1111	84/18862	6.18561964524011e-08	2.61428398107524e-06	1.6512223924674e-06	APOA1/ATG5/BCL6/CD36/CD74/CLEC7A/DDX58/HLA-F/HMOX1/IL10/IL18R1/IL1B/IL1R1/IL6/NLRP3/NOD2/TBX21/TGFB2/TLR4/WNT5A	20
GO:1902622	BP	GO:1902622	regulation of neutrophil migration	14/1111	42/18862	6.22556762397545e-08	2.61428398107524e-06	1.6512223924674e-06	CCR7/CD74/CXCL8/IL1R1/IL23A/JAM3/LBP/MDK/NOD2/RAC1/RAC2/SLIT2/THBS4/XG	14
GO:0051480	BP	GO:0051480	regulation of cytosolic calcium ion concentration	47/1111	344/18862	6.29477062939897e-08	2.6241895239806e-06	1.6574788873139e-06	AGTR1/ATG5/ATP2B2/ATP2B4/BAK1/CALB2/CALM1/CCR1/CCR7/CD36/CD38/CDH23/CMKLR1/CNR1/CX3CL1/CX3CR1/CXCL10/CXCL11/CXCL9/CXCR4/EDNRA/EDNRB/ESR1/F2R/F2RL2/FPR1/FYN/GATA2/HMGB1/HTR2A/LPAR6/MCHR1/MS4A1/P2RX1/P2RX4/PLCE1/PLCG1/PTGER4/RYR1/RYR3/S1PR3/SAA1/SLC24A2/SNCA/TAC1/TMBIM6/WNT5A	47
GO:0048754	BP	GO:0048754	branching morphogenesis of an epithelial tube	27/1111	143/18862	6.47898920046287e-08	2.68155574606208e-06	1.69371228474046e-06	AGTR2/AR/BMP4/DAG1/DCHS1/EDNRA/EPHA2/ESR1/ESRP2/EXT1/FGF10/FOXF1/GDNF/GLI2/GLI3/HOXA5/KRAS/LEF1/MDK/PTCH1/SLIT2/SMO/TBX3/TCF21/TGFBR2/WNT5A/WNT9B	27
GO:0016051	BP	GO:0016051	carbohydrate biosynthetic process	34/1111	209/18862	6.52990157499972e-08	2.68332312578382e-06	1.69482858924053e-06	ADIPOQ/ATF4/B3GNT9/C1QTNF3/CRY1/ENO2/EXT1/GNMT/GPD1/GYG2/HAS1/HAS2/HAS3/HRH1/IMPA2/IRS1/KAT2B/LEP/MPDU1/NHLRC1/PCK1/PGAM1/PPARA/PPP1R3D/PPP1R3E/PTAFR/RBP4/SLC25A12/SLC25A13/SNCA/ST6GALNAC1/TKT/USP7/WDR5	34
GO:0051251	BP	GO:0051251	positive regulation of lymphocyte activation	48/1111	356/18862	6.90205860500439e-08	2.81613781238229e-06	1.77871640944197e-06	ADA/BCL6/CARD11/CCL2/CCR7/CD28/CD38/CD40LG/CD74/CD83/CLEC7A/CTLA4/EFNB1/FGF10/FYN/GLI2/GLI3/GRB2/HLA-DMB/HLA-DPA1/HLA-DPB1/HLA-DRA/HLA-DRB1/HLA-F/HMGB1/ICOSLG/IL10/IL1B/IL23A/IL6/LEF1/LEP/MDK/MYB/NLRP3/NOD2/PAK2/PCK1/RAC1/SOCS1/TAC1/TBX21/TFRC/TGFBR2/TLR4/TNFSF9/VSIR/YES1	48
GO:0046209	BP	GO:0046209	nitric oxide metabolic process	19/1111	77/18862	7.12873764021961e-08	2.8881427918439e-06	1.82419587353878e-06	AGTR2/ASS1/ATP2B4/CD36/CLEC7A/CLU/CX3CR1/DNM2/GLA/HBB/IL10/IL1B/NOS3/NQO1/P2RX4/PTGS2/RAC1/TLR4/ZC3H12A	19
GO:0032635	BP	GO:0032635	interleukin-6 production	29/1111	162/18862	7.23524988913262e-08	2.91079668616643e-06	1.83850442526947e-06	BANK1/BPI/C1QTNF3/CD36/CD74/CLEC7A/CX3CL1/DDX58/EREG/F2R/HMGB1/IFIH1/IL10/IL16/IL17D/IL17RA/IL1B/IL6/LBP/LEP/NOD2/PTAFR/STAT3/TLR4/TLR7/TNFAIP3/TSLP/WNT5A/ZC3H12A	29
GO:1990845	BP	GO:1990845	adaptive thermogenesis	28/1111	153/18862	7.45075346354522e-08	2.97667949137331e-06	1.88011702895893e-06	ACHE/ACVR2B/ADAMTS5/ADIPOQ/ADIPOR1/ADRB1/ADRB2/ARNTL/ATF4/CD36/CMKLR1/CXCR4/DIO2/FABP4/GADD45G/GATM/IL18R1/LAMA4/LEP/LPIN1/NPR3/PGAM5/PLCL1/PPARGC1B/RHEB/TLR4/WNT10B/ZNF423	28
GO:0010631	BP	GO:0010631	epithelial cell migration	48/1111	357/18862	7.53098107920637e-08	2.98798166542581e-06	1.88725565774377e-06	ADAMTS9/ADIPOR1/AGTR2/ANXA3/APOA1/ATP2B4/BMP4/EPHA2/FAP/FERMT1/FGF10/FGF18/FGF7/FLT4/GATA2/HAS2/HMGB1/HMOX1/KIT/LOXL2/MMRN2/MYH9/NANOS1/NOS3/NUS1/P2RX4/PATZ1/PIK3CB/PIK3R3/PLCG1/PPARG/PTGS2/PTN/RAB11A/RAC1/RHOA/ROBO1/SCG2/SLIT2/SMOC2/SP100/STRAP/TAC1/TGFB2/TGFBR2/THBS1/WNT5A/ZC3H12A	48
GO:0002367	BP	GO:0002367	cytokine production involved in immune response	21/1111	93/18862	7.79983729046889e-08	3.07089091381942e-06	1.93962242756724e-06	APOA1/ATG5/BCL6/CD36/CD74/CLEC7A/DDX58/HLA-F/HMOX1/IL10/IL18R1/IL1B/IL1R1/IL6/KIT/NLRP3/NOD2/TBX21/TGFB2/TLR4/WNT5A	21
GO:0007249	BP	GO:0007249	I-kappaB kinase/NF-kappaB signaling	41/1111	282/18862	7.84670544640109e-08	3.07089091381942e-06	1.93962242756724e-06	ADIPOQ/BIRC2/CARD11/CASP1/CCR7/CD36/CD74/CHUK/CTH/CX3CL1/CX3CR1/ECM1/EDA/ESR1/F2R/FYN/HLA-DRB1/HMOX1/IL1B/NFKBIA/NOD2/PPM1A/RHOA/TBK1/TERF2IP/TFG/TFRC/TIFA/TLR4/TLR7/TMED4/TNFAIP3/TNFRSF1A/TRAF1/TRAF4/TRIM13/UBB/USP10/WNT5A/ZC3H12A/ZDHHC13	41
GO:0050670	BP	GO:0050670	regulation of lymphocyte proliferation	35/1111	221/18862	8.34721409425781e-08	3.24469747866656e-06	2.04940135514779e-06	ADA/BCL6/BMP4/CARD11/CD28/CD38/CD40LG/CD74/CTLA4/EFNB1/FCGR2B/FGF10/GNRH1/HLA-DMB/HLA-DPA1/HLA-DPB1/HLA-DRB1/HMGB1/ICOSLG/IDO1/IL10/IL1B/IL23A/IL6/LEP/LRRC32/RAC2/SFTPD/TAC1/TFRC/TGFBR2/TLR4/TNFSF9/VSIG4/VSIR	35
GO:1902107	BP	GO:1902107	positive regulation of leukocyte differentiation	28/1111	154/18862	8.60342900325762e-08	3.29970180371607e-06	2.08414294170143e-06	ADA/BCL6/CCR1/CD74/CD83/GLI2/GLI3/GPR68/HLA-DRA/HLA-DRB1/HMGB1/IL10/IL23A/IL34/JUN/KLF10/LEF1/LIF/MDK/MYB/NLRP3/PCK1/PPARGC1B/ROR2/SOCS1/TGFBR2/TNFSF9/VSIR	28
GO:1903708	BP	GO:1903708	positive regulation of hemopoiesis	28/1111	154/18862	8.60342900325762e-08	3.29970180371607e-06	2.08414294170143e-06	ADA/BCL6/CCR1/CD74/CD83/GLI2/GLI3/GPR68/HLA-DRA/HLA-DRB1/HMGB1/IL10/IL23A/IL34/JUN/KLF10/LEF1/LIF/MDK/MYB/NLRP3/PCK1/PPARGC1B/ROR2/SOCS1/TGFBR2/TNFSF9/VSIR	28
GO:0006909	BP	GO:0006909	phagocytosis	50/1111	381/18862	8.77884509086125e-08	3.34468184157118e-06	2.11255303267013e-06	ADIPOQ/ANXA3/APOA1/ATG5/BECN1/C3/CCL2/CD247/CD36/CLEC7A/DNM2/ELANE/FCER1G/FCGR2B/FCN1/FCN2/FCN3/FYN/GATA2/GRB2/HMGB1/IL15RA/IL1B/IL2RB/IL2RG/ITGAL/JMJD6/LBP/LDLR/LEP/MEGF10/MST1R/MYH9/MYO7A/NOD2/PIK3CB/PLA2G6/PLCG1/PLD2/PPARG/RAC1/RAC2/RAP1A/SFTPD/SLC11A1/THBS1/TLR4/UNC13D/WIPF3/YES1	50
GO:2001057	BP	GO:2001057	reactive nitrogen species metabolic process	19/1111	78/18862	8.90920446305698e-08	3.37201666289255e-06	2.12981813064215e-06	AGTR2/ASS1/ATP2B4/CD36/CLEC7A/CLU/CX3CR1/DNM2/GLA/HBB/IL10/IL1B/NOS3/NQO1/P2RX4/PTGS2/RAC1/TLR4/ZC3H12A	19
GO:0050764	BP	GO:0050764	regulation of phagocytosis	21/1111	94/18862	9.49278301479658e-08	3.56941050223037e-06	2.25449514737377e-06	ADIPOQ/APOA1/ATG5/C3/CCL2/CD36/CLEC7A/DNM2/FCER1G/FCGR2B/GATA2/HMGB1/IL15RA/IL1B/IL2RB/IL2RG/NOD2/PPARG/RAP1A/SFTPD/SLC11A1	21
GO:0090132	BP	GO:0090132	epithelium migration	48/1111	360/18862	9.75765623136528e-08	3.64518157786003e-06	2.30235333634128e-06	ADAMTS9/ADIPOR1/AGTR2/ANXA3/APOA1/ATP2B4/BMP4/EPHA2/FAP/FERMT1/FGF10/FGF18/FGF7/FLT4/GATA2/HAS2/HMGB1/HMOX1/KIT/LOXL2/MMRN2/MYH9/NANOS1/NOS3/NUS1/P2RX4/PATZ1/PIK3CB/PIK3R3/PLCG1/PPARG/PTGS2/PTN/RAB11A/RAC1/RHOA/ROBO1/SCG2/SLIT2/SMOC2/SP100/STRAP/TAC1/TGFB2/TGFBR2/THBS1/WNT5A/ZC3H12A	48
GO:0048608	BP	GO:0048608	reproductive structure development	52/1111	405/18862	9.92138209795884e-08	3.68243298126175e-06	2.32588190167429e-06	ADA/ADAM19/ADAMTS1/AR/BAK1/BIRC2/BMP4/C3/CUL7/EREG/ESR1/FGF10/FOSL1/GATA2/GLI2/GLI3/GNRH1/GRB2/HEY2/HTRA1/IDH1/IL10/ING2/INHBB/KIT/LEF1/LEP/LIF/MAPK14/MGST1/MKKS/MME/NTRK1/PATZ1/PPARG/PTCH1/PTN/RBP4/ROR2/SERPINE2/SFRP1/SLIT2/SOCS3/SRD5A1/SULF1/TBX3/TCF21/TGFB2/TP63/UBB/WNT5A/WNT9B	52
GO:0002700	BP	GO:0002700	regulation of production of molecular mediator of immune response	27/1111	146/18862	1.01390215997847e-07	3.71527332888928e-06	2.34662437562567e-06	APOA1/ATG5/BCL6/CD28/CD36/CD40LG/CD74/CLEC7A/DDX58/FCGR2B/HLA-F/HMOX1/HPX/IL10/IL18R1/IL1B/IL1R1/IL6/NLRP3/NOD2/RBP4/TBX21/TFRC/TGFB2/TLR4/TMBIM6/WNT5A	27
GO:0045580	BP	GO:0045580	regulation of T cell differentiation	27/1111	146/18862	1.01390215997847e-07	3.71527332888928e-06	2.34662437562567e-06	ADA/BCL6/BMP4/CARD11/CD28/CD74/CD83/CTLA4/GLI2/GLI3/HLA-DOA/HLA-DRA/HLA-DRB1/HMGB1/IL23A/LEF1/MDK/MYB/NLRP3/PCK1/PRDM1/SOCS1/TBX21/TGFBR2/TNFSF9/VSIR/ZC3H12A	27
GO:0032944	BP	GO:0032944	regulation of mononuclear cell proliferation	35/1111	223/18862	1.04872710834647e-07	3.81856142678308e-06	2.41186274351234e-06	ADA/BCL6/BMP4/CARD11/CD28/CD38/CD40LG/CD74/CTLA4/EFNB1/FCGR2B/FGF10/GNRH1/HLA-DMB/HLA-DPA1/HLA-DPB1/HLA-DRB1/HMGB1/ICOSLG/IDO1/IL10/IL1B/IL23A/IL6/LEP/LRRC32/RAC2/SFTPD/TAC1/TFRC/TGFBR2/TLR4/TNFSF9/VSIG4/VSIR	35
GO:0043122	BP	GO:0043122	regulation of I-kappaB kinase/NF-kappaB signaling	37/1111	244/18862	1.13259491728106e-07	4.09799909378488e-06	2.58835991688463e-06	ADIPOQ/BIRC2/CARD11/CASP1/CCR7/CD36/CD74/CHUK/CTH/CX3CL1/ECM1/EDA/ESR1/F2R/FYN/HLA-DRB1/HMOX1/IL1B/NOD2/PPM1A/RHOA/TBK1/TERF2IP/TFG/TFRC/TIFA/TLR4/TMED4/TNFAIP3/TNFRSF1A/TRAF1/TRAF4/TRIM13/USP10/WNT5A/ZC3H12A/ZDHHC13	37
GO:0002573	BP	GO:0002573	myeloid leukocyte differentiation	33/1111	204/18862	1.16530239623012e-07	4.18999042844491e-06	2.64646307354366e-06	ADIPOQ/BMP4/CCR1/CCR7/CD74/CSF1R/EPHA2/GATA2/GPR68/HLA-DRB1/IL23A/IL34/JAGN1/JUN/KIT/KLF10/LBR/LEF1/LIF/LRRC17/MAPK14/MITF/MYH9/PIR/PPARG/PPARGC1B/PRXL2A/RASSF2/ROR2/SFRP1/TFRC/TGFBR2/TLR4	33
GO:0098754	BP	GO:0098754	detoxification	26/1111	138/18862	1.18255338074217e-07	4.22560844683833e-06	2.66895996752009e-06	ABCG2/ALOX5AP/CD36/DUOX1/DUOX2/GPX3/GPX8/GSR/GSTO2/HBA1/HBB/HBG2/HP/IPCEF1/MGST1/NOS3/NQO1/PRDX6/PRXL2A/PTGS2/S100A9/SLC30A10/SOD2/TPO/TXNRD1/UBIAD1	26
GO:0090022	BP	GO:0090022	regulation of neutrophil chemotaxis	12/1111	32/18862	1.23533307972477e-07	4.3869575355905e-06	2.77087055959058e-06	CCR7/CD74/CXCL8/IL23A/JAM3/LBP/MDK/NOD2/RAC1/RAC2/SLIT2/THBS4	12
GO:0061458	BP	GO:0061458	reproductive system development	52/1111	408/18862	1.25934095110849e-07	4.42022181475265e-06	2.7918807952878e-06	ADA/ADAM19/ADAMTS1/AR/BAK1/BIRC2/BMP4/C3/CUL7/EREG/ESR1/FGF10/FOSL1/GATA2/GLI2/GLI3/GNRH1/GRB2/HEY2/HTRA1/IDH1/IL10/ING2/INHBB/KIT/LEF1/LEP/LIF/MAPK14/MGST1/MKKS/MME/NTRK1/PATZ1/PPARG/PTCH1/PTN/RBP4/ROR2/SERPINE2/SFRP1/SLIT2/SOCS3/SRD5A1/SULF1/TBX3/TCF21/TGFB2/TP63/UBB/WNT5A/WNT9B	52
GO:0003018	BP	GO:0003018	vascular process in circulatory system	37/1111	245/18862	1.26006670888134e-07	4.42022181475265e-06	2.7918807952878e-06	ABCB1/ABCC1/ABCG2/ACE/ADRB1/ADRB2/AGTR1/AGTR2/ATG5/ATP2B4/CD36/CD38/COMP/EDNRA/EDNRB/EXT1/F2R/GCLM/HRH1/HTR2A/LEP/MKKS/NOS3/P2RX1/PTAFR/SCNN1B/SLC16A2/SLC1A4/SLC29A2/SLC2A3/SLC5A1/SLC5A6/SLC6A1/SLIT2/SOD2/TFRC/YES1	37
GO:0048545	BP	GO:0048545	response to steroid hormone	45/1111	330/18862	1.26828915254481e-07	4.42210151187291e-06	2.79306804120236e-06	ACR/ADIPOQ/AGTR2/ALPL/ANXA3/AR/ARNTL/ASS1/BMP4/CALM1/CCN2/CD38/COL1A1/CRY1/DNMT3B/ESR1/ESRRA/FOSB/FOSL1/GNRH1/HMGB1/IDH1/IL10/IL6/KRAS/LEF1/PCK1/PCNA/PMEPA1/PPARA/PPARGC1B/PTAFR/PTN/SCNN1B/SFRP1/SGK1/SLIT2/SRD5A1/SSTR2/TCF21/TGFB2/TGFBR2/THBS1/TP63/UBE2L3	45
GO:0060562	BP	GO:0060562	epithelial tube morphogenesis	43/1111	309/18862	1.35400466306544e-07	4.6925233895274e-06	2.96387070190355e-06	AGTR2/AR/BMP4/CSF1R/CTHRC1/CXCL10/CXCR4/DAG1/DCHS1/EDNRA/EPHA2/ESR1/ESRP2/EXT1/FGF10/FOXF1/GDNF/GLI2/GLI3/HOXA5/KLHL3/KRAS/LEF1/MDK/MKKS/NTN1/PODXL/PTCH1/PTK7/RALA/RHOA/SFRP1/SLIT2/SMO/TBX21/TBX3/TCF21/TCTN1/TGFB2/TGFBR2/VASP/WNT5A/WNT9B	43
GO:0034612	BP	GO:0034612	response to tumor necrosis factor	44/1111	320/18862	1.37488368002475e-07	4.73635078513914e-06	2.99155276611751e-06	ADIPOQ/APOA1/ASS1/BIRC2/CASP1/CCL2/CCL22/CD40LG/CD58/CHUK/COL1A1/CX3CL1/CXCL8/EDA/FABP4/GPD1/GSDME/HAS2/HDAC4/KCNJ11/KRT18/LTB/MAPK14/NFKBIA/PCK1/PSMB9/PSMC2/PSMD11/PSMD12/PSMD7/PSMD8/PSME3/PSME4/SELE/SFRP1/THBS1/TNFAIP3/TNFRSF11B/TNFRSF1A/TNFSF15/TNFSF9/TRAF1/TRAF4/ZC3H12A	44
GO:0032675	BP	GO:0032675	regulation of interleukin-6 production	28/1111	158/18862	1.50813476833683e-07	5.16446388228678e-06	3.26195565181626e-06	BANK1/BPI/C1QTNF3/CD36/CD74/CLEC7A/CX3CL1/DDX58/EREG/F2R/HMGB1/IFIH1/IL10/IL16/IL17D/IL17RA/IL1B/IL6/LBP/NOD2/PTAFR/STAT3/TLR4/TLR7/TNFAIP3/TSLP/WNT5A/ZC3H12A	28
GO:0060343	BP	GO:0060343	trabecula formation	10/1111	22/18862	1.62819556151487e-07	5.5416733007814e-06	3.50020698295579e-06	ADAMTS1/COL1A1/HEY2/MMP2/PPARGC1B/RBP4/SFRP1/TGFBR3/THBS3/WNT10B	10
GO:0034341	BP	GO:0034341	response to interferon-gamma	32/1111	197/18862	1.6375533828139e-07	5.5416733007814e-06	3.50020698295579e-06	AQP4/ASS1/CASP1/CCL2/CCL22/CD58/CD74/CIITA/CX3CL1/GBP4/HLA-DPA1/HLA-DPB1/HLA-DQA1/HLA-DRA/HLA-DRB1/HLA-F/HPX/IFI30/JAK1/MID1/NLRC5/OAS1/OAS2/PPARG/PTAFR/SLC11A1/SNCA/SOCS1/SOCS3/SP100/TLR4/WNT5A	32
GO:0046849	BP	GO:0046849	bone remodeling	20/1111	89/18862	1.72395946091051e-07	5.79996419802232e-06	3.66334752789356e-06	ACP5/ADRB2/CD38/CSF1R/CTHRC1/EPHA2/IL6/LEP/LTBP3/MDK/MITF/PPARGC1B/PTN/RAC1/RAC2/RASSF2/SFRP1/TFRC/TNFAIP3/TNFRSF11B	20
GO:0001822	BP	GO:0001822	kidney development	40/1111	280/18862	1.82085418321358e-07	6.09033378838822e-06	3.84674947396162e-06	ACE/ADAMTS1/ADIPOQ/AGTR1/AGTR2/ALDH1A2/ASS1/BMP4/DCHS1/ENPEP/EXT1/FGF10/GDF11/GDNF/GLI2/GLI3/HAS2/JMJD6/KLHL3/LIF/MME/MPV17/MYO1E/NID1/PLCE1/PODXL/PROM1/PTCH1/PTK7/RPGRIP1L/SFRP1/SLIT2/SMAD6/SMO/SULF1/TCF21/TGFB2/WNT5A/WNT9B/ZMPSTE24	40
GO:0046632	BP	GO:0046632	alpha-beta T cell differentiation	22/1111	107/18862	2.25254203947149e-07	7.49067881680895e-06	4.73122915744179e-06	ADA/BCL6/CD83/CTSL/GLI3/HLA-DRA/HLA-DRB1/HMGB1/IL18R1/IL23A/IL6/LEF1/MYB/NLRP3/PRDM1/PTGER4/RORC/SOCS1/STAT3/TBX21/TGFBR2/ZC3H12A	22
GO:0009615	BP	GO:0009615	response to virus	47/1111	359/18862	2.29239446751118e-07	7.57939389171945e-06	4.78726297752487e-06	AKAP1/BCL2L1/BECN1/BIRC2/BNIP3/CCL22/CHUK/CLU/CRCP/CXCL10/CXCL9/CXCR4/DDX58/DUOX2/EXT1/FCN3/FOSL1/GSDME/HTRA1/IFIH1/IFIT2/IL23A/IL6/MAPK14/MST1R/MX1/MX2/NLRC5/NLRP1/NT5C3A/OAS1/OAS2/ODC1/PRF1/RNASE2/RNASEL/SAMHD1/STING1/TBK1/TBX21/TKFC/TLR7/TNFAIP3/TOMM70/UNC13D/ZC3H12A/ZMPSTE24	47
GO:0005996	BP	GO:0005996	monosaccharide metabolic process	39/1111	272/18862	2.34665362216918e-07	7.71445616476532e-06	4.87257040825745e-06	ACACB/ADIPOQ/ADIPOR1/ATF4/C1QTNF3/CPT1A/CRY1/DLAT/ENO2/FUT4/GCKR/GNMT/GPD1/GSTO2/HMGB1/IRS1/KAT2B/KCNJ11/LEP/MAPK14/OAS1/PCK1/PFKFB3/PFKFB4/PGAM1/PPARA/PPP1R3D/PPP1R3E/RBP4/RORC/SLC25A12/SLC25A13/SLC2A3/TIGAR/TKFC/TKT/USP7/WDR5/ZMPSTE24	39
GO:0032615	BP	GO:0032615	interleukin-12 production	16/1111	60/18862	2.40992973153103e-07	7.78894704803258e-06	4.91962000783271e-06	CCR7/CD36/CD40LG/CLEC7A/CMKLR1/HMGB1/IDO1/IL10/IL16/IL23A/LTB/MAPK14/MDK/NOD2/THBS1/TLR4	16
GO:0032655	BP	GO:0032655	regulation of interleukin-12 production	16/1111	60/18862	2.40992973153103e-07	7.78894704803258e-06	4.91962000783271e-06	CCR7/CD36/CD40LG/CLEC7A/CMKLR1/HMGB1/IDO1/IL10/IL16/IL23A/LTB/MAPK14/MDK/NOD2/THBS1/TLR4	16
GO:0032722	BP	GO:0032722	positive regulation of chemokine production	16/1111	60/18862	2.40992973153103e-07	7.78894704803258e-06	4.91962000783271e-06	ADIPOQ/CD74/CLEC7A/CSF1R/HMGB1/HMOX1/IL17RA/IL1B/IL1RL1/IL6/LBP/NOD2/TLR4/TLR7/TSLP/WNT5A	16
GO:0060513	BP	GO:0060513	prostatic bud formation	7/1111	10/18862	2.4766223721395e-07	7.9597812887813e-06	5.02752156931817e-06	AR/BMP4/FGF10/GLI2/SULF1/TP63/WNT5A	7
GO:0055123	BP	GO:0055123	digestive system development	25/1111	134/18862	2.50752932114052e-07	7.9748294004834e-06	5.03702619054017e-06	ADA/ALDH1A2/ASS1/BMP4/CXCL8/DCHS1/EDNRB/EXT1/FGF10/FOXF1/FOXL1/GLI2/GLI3/HOXA5/ID2/KIT/SFRP1/SFRP5/SMO/TCF21/TGFB2/TGFBR2/TIGAR/TP63/WNT5A	25
GO:0032102	BP	GO:0032102	negative regulation of response to external stimulus	50/1111	394/18862	2.50902854421605e-07	7.9748294004834e-06	5.03702619054017e-06	ADA/ADIPOQ/ALOX5/APOA1/C1QTNF3/CCL2/CERS2/CX3CL1/ELANE/ENPP3/FAP/FCGR2B/FOXF1/HLA-DRB1/HLA-F/HTRA1/IL10/KLRC1/KLRD1/LDLR/LEP/LPCAT3/MDK/MKKS/NLRC5/NLRP3/NOD2/NOS3/NT5E/PLAUR/PPARA/PPARG/PROS1/PTGER4/ROBO1/SAA1/SAMHD1/SERPINE2/SH2B3/SLIT2/SOCS3/THBD/THBS1/TKFC/TNFAIP3/TNFRSF1A/VSIG4/VTN/WNT5A/YTHDF2	50
GO:0032735	BP	GO:0032735	positive regulation of interleukin-12 production	13/1111	40/18862	2.59072037152343e-07	8.18923862493093e-06	5.17245038895251e-06	CCR7/CD36/CD40LG/CLEC7A/HMGB1/IDO1/IL16/IL23A/LTB/MAPK14/MDK/NOD2/TLR4	13
GO:0002695	BP	GO:0002695	negative regulation of leukocyte activation	30/1111	182/18862	2.85570128554883e-07	8.97751338566253e-06	5.67033697884071e-06	BANK1/BCL6/BMP4/BPI/CD74/CNR1/CTLA4/CX3CL1/ENPP3/FCGR2B/FOXF1/GLI3/GNRH1/HLA-DRB1/HLA-F/HMGB1/HMOX1/IDO1/IL10/LDLR/LRRC32/MDK/SFRP1/SFTPD/SOCS1/TBX21/TNFAIP3/VSIG4/VSIR/ZC3H12A	30
GO:0060249	BP	GO:0060249	anatomical structure homeostasis	56/1111	466/18862	3.02072763083974e-07	9.44469894577229e-06	5.96541863939289e-06	ABCA4/ACP5/ADRB2/APEX1/ATP2B2/BLM/CALB2/CCN2/CCNE1/CCT2/CD38/CDH23/CNR1/CRB1/CSF1R/CX3CL1/CYTL1/DRAM2/F2R/GATA2/HNRNPA2B1/IL6/ILDR2/JAM3/KRAS/LTBP3/MKKS/MUC13/NANOS1/NOD2/NOS3/P2RX1/P2RX4/PCNA/PIF1/POLE/POT1/POTEF/PPARGC1B/PROM1/RAC1/RAC2/RBP4/SFTPD/SMARCAL1/SMO/SP100/STRAP/TERF2IP/TFRC/TLR4/TNFAIP3/TNFRSF11B/TPRKB/USP7/WNK3	56
GO:0120163	BP	GO:0120163	negative regulation of cold-induced thermogenesis	14/1111	47/18862	3.04938024705655e-07	9.48274841152234e-06	5.98945127330823e-06	ACVR2B/ADAMTS5/ADIPOQ/ARNTL/ATF4/IL18R1/LAMA4/NPR3/PGAM5/PLCL1/RHEB/TLR4/WNT10B/ZNF423	14
GO:2000379	BP	GO:2000379	positive regulation of reactive oxygen species metabolic process	21/1111	101/18862	3.46373746039723e-07	1.07133772094974e-05	6.76673554798598e-06	AGTR1/AGTR2/ASS1/CD36/CLEC7A/CLU/DNM2/GRB2/HBB/HDAC4/IL1B/LEP/MAPK14/P2RX4/PTGS2/SNCA/SOD2/TGFBR2/THBS1/TLR4/ZC3H12A	21
GO:0072503	BP	GO:0072503	cellular divalent inorganic cation homeostasis	57/1111	480/18862	3.52165971566014e-07	1.08129451988137e-05	6.82962423747885e-06	AGTR1/ATF4/ATG5/ATP1B1/ATP2B2/ATP2B4/BAK1/BNIP3/C19orf12/CALB2/CALM1/CCR1/CCR7/CD36/CD38/CDH23/CMKLR1/CNR1/CX3CL1/CX3CR1/CXCL10/CXCL11/CXCL9/CXCR4/EDNRA/EDNRB/ELANE/ESR1/F2R/F2RL2/FPR1/FYN/GATA2/HMGB1/HTR2A/LPAR6/MCHR1/MS4A1/P2RX1/P2RX4/PLCE1/PLCG1/PTGER4/RYR1/RYR3/S100A9/S1PR3/SAA1/SLC11A1/SLC24A2/SLC30A10/SLC41A1/SNCA/TAC1/TMBIM6/TMEM165/WNT5A	57
GO:0060485	BP	GO:0060485	mesenchyme development	40/1111	287/18862	3.53351937663303e-07	1.08129451988137e-05	6.82962423747885e-06	ACTG2/ADIPOR1/ALDH1A2/BMP4/COL1A1/CUL7/DAG1/DCHS1/EDNRA/EDNRB/EFNB1/EXT1/FGF10/FOXF1/FRZB/GDNF/HAS2/HEY2/HNRNPAB/HOXA5/IL1B/IL6/LEF1/LOXL2/MDK/NOS3/NRG1/PTK7/ROBO1/SFRP1/SMO/SNAI2/STRAP/TAPT1/TCF21/TGFB2/TGFBR2/TGFBR3/TIAM1/WNT5A	40
GO:0007596	BP	GO:0007596	blood coagulation	45/1111	342/18862	3.57744094310917e-07	1.0889427378681e-05	6.87793157093448e-06	AK3/AKAP1/CD36/CD40LG/CD59/COL1A1/COL1A2/COL3A1/COMP/EHD3/F2R/F2RL2/F3/F8/FAP/FBLN1/FCER1G/FYN/GATA2/HBB/HBG2/HPS4/HPSE/IL6/ITPK1/MAFG/MMRN1/MPIG6B/MYH9/NOS3/P2RX1/P2RX4/P2RX6/PIK3CB/PLAUR/PROS1/RAC1/SAA1/SERPINE2/SH2B3/SLC7A11/THBD/THBS1/TLR4/VTN	45
GO:1902624	BP	GO:1902624	positive regulation of neutrophil migration	11/1111	29/18862	3.64543945358453e-07	1.10380069349851e-05	6.97177672785251e-06	CCR7/CD74/CXCL8/IL1R1/IL23A/LBP/MDK/RAC1/RAC2/THBS4/XG	11
GO:0051591	BP	GO:0051591	response to cAMP	20/1111	93/18862	3.69244003517949e-07	1.10775972263547e-05	6.99678257117597e-06	ADIPOQ/APEX1/ASS1/BIRC2/CFTR/COL1A1/DUOX1/DUOX2/FOSB/FOSL1/GPD1/IGFBP5/JUN/PCK1/PPARGC1B/PTAFR/RAP1A/SRD5A1/THBD/WNT10B	20
GO:0048002	BP	GO:0048002	antigen processing and presentation of peptide antigen	31/1111	194/18862	3.69702532150202e-07	1.10775972263547e-05	6.99678257117597e-06	ACE/CD36/CD74/CHUK/CTSL/DNM2/FCER1G/FCGR2B/HLA-DMA/HLA-DMB/HLA-DOA/HLA-DPA1/HLA-DPB1/HLA-DQA1/HLA-DRA/HLA-DRB1/HLA-F/IDE/IFI30/KIF5A/PSMB9/PSMC2/PSMD11/PSMD12/PSMD7/PSMD8/PSME3/PSME4/SEC31A/SLC11A1/TAP1	31
GO:0007584	BP	GO:0007584	response to nutrient	28/1111	165/18862	3.82619452615745e-07	1.14052316626859e-05	7.20372157310909e-06	ADA/ADIPOQ/AHCY/ALDH1A2/ALPL/APOA1/AQP3/ASS1/BECN1/CNR1/COL1A1/CXCL10/DNMT3A/DNMT3B/GCLM/HMOX1/LEP/NOD2/NQO1/OGG1/PPARG/PTN/SFRP1/SNAI2/SOD2/TGFBR2/TNFRSF11B/TRIM24	28
GO:0007204	BP	GO:0007204	positive regulation of cytosolic calcium ion concentration	42/1111	310/18862	3.95818792018512e-07	1.17378634560954e-05	7.41381698343953e-06	AGTR1/ATG5/ATP2B4/BAK1/CALM1/CCR1/CCR7/CD36/CD38/CMKLR1/CNR1/CX3CL1/CX3CR1/CXCL10/CXCL11/CXCL9/CXCR4/EDNRA/EDNRB/ESR1/F2R/F2RL2/FPR1/FYN/GATA2/HMGB1/HTR2A/LPAR6/MCHR1/MS4A1/P2RX4/PLCE1/PLCG1/PTGER4/RYR1/RYR3/S1PR3/SAA1/SLC24A2/SNCA/TAC1/TMBIM6	42
GO:0045619	BP	GO:0045619	regulation of lymphocyte differentiation	29/1111	175/18862	3.99970120152743e-07	1.18001441089166e-05	7.45315441169916e-06	ADA/BCL6/BMP4/CARD11/CD28/CD74/CD83/CTLA4/GLI2/GLI3/HLA-DOA/HLA-DRA/HLA-DRB1/HMGB1/IL10/IL23A/LEF1/MDK/MYB/NLRP3/PCK1/PRDM1/SFRP1/SOCS1/TBX21/TGFBR2/TNFSF9/VSIR/ZC3H12A	29
GO:0019884	BP	GO:0019884	antigen processing and presentation of exogenous antigen	30/1111	185/18862	4.10703436910614e-07	1.19937912312018e-05	7.5754649437106e-06	CD1C/CD1E/CD36/CD74/CHUK/CTSL/DNM2/FCER1G/FCGR2B/HLA-DMA/HLA-DMB/HLA-DOA/HLA-DPA1/HLA-DPB1/HLA-DQA1/HLA-DRA/HLA-DRB1/HLA-F/IFI30/KIF5A/PSMB9/PSMC2/PSMD11/PSMD12/PSMD7/PSMD8/PSME3/PSME4/SEC31A/TAP1	30
GO:0038061	BP	GO:0038061	NIK/NF-kappaB signaling	30/1111	185/18862	4.10703436910614e-07	1.19937912312018e-05	7.5754649437106e-06	ADIPOR1/BIRC2/C1QTNF3/CHUK/HMGB1/IL18R1/IL1B/IL23A/NFKB2/NFKBIA/NLRP3/NOD2/PPM1A/PSMB9/PSMC2/PSMD11/PSMD12/PSMD7/PSMD8/PSME3/PSME4/RASSF2/RHOA/TCIM/TERF2IP/TLR4/TLR7/TNFSF15/TRAF4/ZC3H12A	30
GO:0042098	BP	GO:0042098	T cell proliferation	31/1111	195/18862	4.15275448474699e-07	1.20660588640149e-05	7.6211103037462e-06	BMP4/CARD11/CD28/CD40LG/CTLA4/CTPS1/EFNB1/FYN/GNRH1/HLA-DMB/HLA-DPA1/HLA-DPB1/HLA-DRB1/HMGB1/ICOSLG/IDO1/IL10/IL1B/IL23A/IL6/LEP/LRRC32/RAC2/RASGRP1/SFTPD/SLC11A1/TFRC/TGFBR2/TNFSF9/VSIG4/VSIR	31
GO:0001889	BP	GO:0001889	liver development	25/1111	138/18862	4.49081665156614e-07	1.29827478374171e-05	8.20010530611283e-06	ADA/ALDH1A2/ASS1/AURKA/CPT1A/CUL3/FRZB/GLI3/HMOX1/IL10/IL6/KRAS/KRT18/MDK/PCK1/PCNA/PTCH1/PTN/PTPN3/RAP1A/RPGRIP1L/SRD5A1/TGFBR3/TNFAIP3/ZMPSTE24	25
GO:0007219	BP	GO:0007219	Notch signaling pathway	30/1111	186/18862	4.62621883562391e-07	1.33073184806722e-05	8.40510916872303e-06	ANXA4/BCL6/CHAC1/DLK1/EPN2/FCER2/FGF10/GATA2/HEY2/KAT2B/KIT/MDK/NFKBIA/NOD2/NOS3/ROBO1/S1PR3/SLC35C1/SNAI2/STAT3/TCIM/TGFB2/TGFBR2/TIMP4/TM2D3/TP63/TSPAN14/YBX1/YTHDF2/ZNF423	30
GO:0009914	BP	GO:0009914	hormone transport	42/1111	312/18862	4.71716612465195e-07	1.35014212513048e-05	8.52770749531214e-06	ACVR1C/ADIPOQ/AGTR1/AGTR2/ALOX5/ANO1/ARNTL/C1QTNF3/CD38/CFTR/CNR1/CPT1A/CRY1/GPR68/HLA-DRB1/IL1B/IL6/ILDR2/INHBB/IRS1/JAGN1/KCNJ11/LEP/LIF/LTBP4/MYB/OSM/PCLO/PIM3/PLA2G6/RAB1A/RAC1/RAP1A/RBP4/SCG5/SFRP1/SLC16A2/SLC25A4/SYTL4/TAC1/TBX3/TIAM1	42
GO:0007599	BP	GO:0007599	hemostasis	45/1111	346/18862	4.98264206209057e-07	1.41906632590134e-05	8.96304345926871e-06	AK3/AKAP1/CD36/CD40LG/CD59/COL1A1/COL1A2/COL3A1/COMP/EHD3/F2R/F2RL2/F3/F8/FAP/FBLN1/FCER1G/FYN/GATA2/HBB/HBG2/HPS4/HPSE/IL6/ITPK1/MAFG/MMRN1/MPIG6B/MYH9/NOS3/P2RX1/P2RX4/P2RX6/PIK3CB/PLAUR/PROS1/RAC1/SAA1/SERPINE2/SH2B3/SLC7A11/THBD/THBS1/TLR4/VTN	45
GO:0001959	BP	GO:0001959	regulation of cytokine-mediated signaling pathway	29/1111	177/18862	5.11195899972175e-07	1.44162255516663e-05	9.10551210889549e-06	ADIPOQ/APOA1/BIRC2/CASP1/CD74/CHUK/CXCR4/ECM1/HPX/IL1R1/IL1R2/IL6/JAK1/NLRC5/PPARG/RNASEL/ROBO1/SAMHD1/SH2B3/SLIT2/SOCS1/SOCS3/TBK1/TNFAIP3/TNFRSF1A/TRAF1/TSLP/WNT5A/YTHDF2	29
GO:0071346	BP	GO:0071346	cellular response to interferon-gamma	29/1111	177/18862	5.11195899972175e-07	1.44162255516663e-05	9.10551210889549e-06	AQP4/ASS1/CASP1/CCL2/CCL22/CD58/CIITA/CX3CL1/GBP4/HLA-DPA1/HLA-DPB1/HLA-DQA1/HLA-DRA/HLA-DRB1/HLA-F/HPX/IFI30/JAK1/MID1/NLRC5/OAS1/OAS2/PPARG/PTAFR/SOCS1/SOCS3/SP100/TLR4/WNT5A	29
GO:0046879	BP	GO:0046879	hormone secretion	41/1111	302/18862	5.13941260627891e-07	1.44229466945964e-05	9.10975728722712e-06	ACVR1C/ADIPOQ/AGTR1/AGTR2/ALOX5/ANO1/ARNTL/C1QTNF3/CD38/CFTR/CNR1/CPT1A/CRY1/GPR68/HLA-DRB1/IL1B/IL6/ILDR2/INHBB/IRS1/JAGN1/KCNJ11/LEP/LIF/LTBP4/MYB/OSM/PCLO/PIM3/PLA2G6/RAB1A/RAC1/RAP1A/RBP4/SCG5/SFRP1/SLC25A4/SYTL4/TAC1/TBX3/TIAM1	41
GO:1903531	BP	GO:1903531	negative regulation of secretion by cell	25/1111	139/18862	5.17423388569562e-07	1.4450178419615e-05	9.12695726797204e-06	ACVR1C/ADIPOQ/AGTR2/ASIC1/CNR1/CRY1/F2R/FCGR2B/FOXF1/HLA-F/HMOX1/IL1B/INHBB/IRS1/JAGN1/KCNJ11/LEP/LIF/OSM/PIM3/RAP1A/SFRP1/SNCA/SYTL4/TNFRSF1A	25
GO:0050817	BP	GO:0050817	coagulation	45/1111	347/18862	5.40707006327813e-07	1.50274753980865e-05	9.49158701166342e-06	AK3/AKAP1/CD36/CD40LG/CD59/COL1A1/COL1A2/COL3A1/COMP/EHD3/F2R/F2RL2/F3/F8/FAP/FBLN1/FCER1G/FYN/GATA2/HBB/HBG2/HPS4/HPSE/IL6/ITPK1/MAFG/MMRN1/MPIG6B/MYH9/NOS3/P2RX1/P2RX4/P2RX6/PIK3CB/PLAUR/PROS1/RAC1/SAA1/SERPINE2/SH2B3/SLC7A11/THBD/THBS1/TLR4/VTN	45
GO:0071496	BP	GO:0071496	cellular response to external stimulus	41/1111	303/18862	5.61377563470662e-07	1.55269477050323e-05	9.80706148330327e-06	AMBRA1/AQP3/ATF4/ATG5/BAK1/BECN1/BNIP3/CASP1/CBS/COL1A1/DAG1/DSC2/EHMT2/EIF2S1/FOSL1/HDAC4/HMOX1/IL1B/INHBB/JUN/KLF10/LEP/MIOS/PCK1/PPARA/PPARG/PPM1D/PRKAG1/PTGER4/PTN/RAC1/SFRP1/SNAI2/SRD5A1/TLR4/TLR5/TLR7/TNFRSF1A/TRIM24/WNT9B/ZC3H12A	41
GO:0072507	BP	GO:0072507	divalent inorganic cation homeostasis	58/1111	499/18862	5.68553260786975e-07	1.56501765995573e-05	9.88489476825303e-06	AGTR1/ATF4/ATG5/ATP1B1/ATP2B2/ATP2B4/BAK1/BNIP3/C19orf12/CALB2/CALM1/CCR1/CCR7/CD36/CD38/CDH23/CMKLR1/CNR1/CX3CL1/CX3CR1/CXCL10/CXCL11/CXCL9/CXCR4/EDNRA/EDNRB/ELANE/ESR1/F2R/F2RL2/FPR1/FYN/GATA2/HMGB1/HTR2A/LPAR6/MCHR1/MS4A1/P2RX1/P2RX4/PLCE1/PLCG1/PTGER4/RYR1/RYR3/S100A9/S1PR3/SAA1/SLC11A1/SLC24A2/SLC30A10/SLC41A1/SNCA/TAC1/TMBIM6/TMEM165/TRIM24/WNT5A	58
GO:0001894	BP	GO:0001894	tissue homeostasis	37/1111	260/18862	5.74242965888411e-07	1.57315227750287e-05	9.93627427692628e-06	ABCA4/ACP5/ADRB2/CCN2/CD38/CDH23/CRB1/CSF1R/CYTL1/DRAM2/F2R/GATA2/IL6/ILDR2/JAM3/KRAS/LTBP3/MKKS/MUC13/NANOS1/NOD2/NOS3/P2RX4/POTEF/PPARGC1B/PROM1/RAC1/RAC2/RBP4/SFTPD/SMO/STRAP/TFRC/TLR4/TNFAIP3/TNFRSF11B/WNK3	37
GO:0061008	BP	GO:0061008	hepaticobiliary system development	25/1111	140/18862	5.95236389385097e-07	1.62293599437557e-05	1.02507159698546e-05	ADA/ALDH1A2/ASS1/AURKA/CPT1A/CUL3/FRZB/GLI3/HMOX1/IL10/IL6/KRAS/KRT18/MDK/PCK1/PCNA/PTCH1/PTN/PTPN3/RAP1A/RPGRIP1L/SRD5A1/TGFBR3/TNFAIP3/ZMPSTE24	25
GO:0051092	BP	GO:0051092	positive regulation of NF-kappaB transcription factor activity	27/1111	159/18862	6.06168848249633e-07	1.64494782263214e-05	1.03897460981019e-05	AR/CARD11/CD36/CD40LG/CHUK/CLU/CTH/CX3CL1/CX3CR1/EDA/IL18R1/IL1B/KRAS/NFKB2/NLRP3/NOD2/NTRK1/S100A9/STAT3/TERF2IP/TFRC/TLR4/TRAF1/TRIM13/TRIM37/UBB/WNT5A	27
GO:0019318	BP	GO:0019318	hexose metabolic process	36/1111	250/18862	6.09277972200133e-07	1.64562261693304e-05	1.03940082037799e-05	ACACB/ADIPOQ/ADIPOR1/ATF4/C1QTNF3/CPT1A/CRY1/DLAT/ENO2/FUT4/GCKR/GNMT/GPD1/HMGB1/IRS1/KAT2B/KCNJ11/LEP/MAPK14/OAS1/PCK1/PFKFB3/PFKFB4/PGAM1/PPARA/PPP1R3D/PPP1R3E/RBP4/RORC/SLC25A12/SLC25A13/TIGAR/TKFC/USP7/WDR5/ZMPSTE24	36
GO:0002468	BP	GO:0002468	dendritic cell antigen processing and presentation	8/1111	15/18862	6.26917583816706e-07	1.68535367275585e-05	1.06449557271779e-05	CCR7/CD74/FCGR2B/HLA-DRA/HLA-DRB1/NOD2/SLC11A1/THBS1	8
GO:0061383	BP	GO:0061383	trabecula morphogenesis	13/1111	43/18862	6.67362686662992e-07	1.78544590733614e-05	1.12771538366698e-05	ADAMTS1/COL1A1/HEY2/MMP2/NRG1/PPARGC1B/RBP4/RHOA/SFRP1/TGFB2/TGFBR3/THBS3/WNT10B	13
GO:0006874	BP	GO:0006874	cellular calcium ion homeostasis	53/1111	442/18862	6.70356885076666e-07	1.78544590733614e-05	1.12771538366698e-05	AGTR1/ATF4/ATG5/ATP1B1/ATP2B2/ATP2B4/BAK1/BNIP3/C19orf12/CALB2/CALM1/CCR1/CCR7/CD36/CD38/CDH23/CMKLR1/CNR1/CX3CL1/CX3CR1/CXCL10/CXCL11/CXCL9/CXCR4/EDNRA/EDNRB/ELANE/ESR1/F2R/F2RL2/FPR1/FYN/GATA2/HMGB1/HTR2A/LPAR6/MCHR1/MS4A1/P2RX1/P2RX4/PLCE1/PLCG1/PTGER4/RYR1/RYR3/S1PR3/SAA1/SLC24A2/SNCA/TAC1/TMBIM6/TMEM165/WNT5A	53
GO:0055074	BP	GO:0055074	calcium ion homeostasis	54/1111	454/18862	6.79772128186693e-07	1.80217928730786e-05	1.13828444651975e-05	AGTR1/ATF4/ATG5/ATP1B1/ATP2B2/ATP2B4/BAK1/BNIP3/C19orf12/CALB2/CALM1/CCR1/CCR7/CD36/CD38/CDH23/CMKLR1/CNR1/CX3CL1/CX3CR1/CXCL10/CXCL11/CXCL9/CXCR4/EDNRA/EDNRB/ELANE/ESR1/F2R/F2RL2/FPR1/FYN/GATA2/HMGB1/HTR2A/LPAR6/MCHR1/MS4A1/P2RX1/P2RX4/PLCE1/PLCG1/PTGER4/RYR1/RYR3/S1PR3/SAA1/SLC24A2/SNCA/TAC1/TMBIM6/TMEM165/TRIM24/WNT5A	54
GO:0048660	BP	GO:0048660	regulation of smooth muscle cell proliferation	27/1111	160/18862	6.89020135495243e-07	1.81507418849712e-05	1.14642906651762e-05	ADAMTS1/ADIPOQ/BMP4/CX3CL1/ELANE/EREG/HDAC4/HMOX1/ID2/IGFBP5/IL10/IL6/JUN/MEF2D/MMP2/MYB/NDRG2/NPPC/NPR3/OGN/PDE1A/PPARG/PTAFR/SOD2/TGFBR2/THBS1/TNFAIP3	27
GO:1903793	BP	GO:1903793	positive regulation of anion transport	56/1111	478/18862	6.90946023432766e-07	1.81507418849712e-05	1.14642906651762e-05	ABCB1/ACHE/ADIPOQ/ANO1/APOA1/ATF4/ATG5/BID/C1QTNF3/C3/CD38/CETP/CFTR/FYN/GDNF/GLI3/GPR68/GZMB/HLA-DRB1/HPS4/HSPA1L/IL1B/IRS1/LEP/LPCAT3/MAPK14/MFF/MYB/MYH10/NFKBIA/OPN3/P2RX4/PCNT/PLA2G6/PLA2R1/PON1/PPM1A/PRR5L/PTAFR/PTCH1/RAB29/RAC1/RAC2/RAP1A/RBP4/RNASEL/SMO/SYTL4/TAC1/TGFB2/TLR4/TMEM30B/TP63/UBE2D3/UBE2L3/ZC3H12A	56
GO:0030879	BP	GO:0030879	mammary gland development	24/1111	132/18862	7.08598414313883e-07	1.8529848534308e-05	1.17037403168015e-05	AR/BMP4/CSF1R/EPHA2/ESR1/FGF10/FOXF1/GLI2/GLI3/GPAT4/HOXA5/ID2/IGFBP5/LEF1/NRG1/NTN1/OAS2/PTCH1/ROBO1/SMO/SOCS2/TBX3/TGFBR2/WNT5A	24
GO:0006006	BP	GO:0006006	glucose metabolic process	32/1111	210/18862	7.18652834376168e-07	1.87077364532402e-05	1.18160970910528e-05	ACACB/ADIPOQ/ADIPOR1/ATF4/C1QTNF3/CPT1A/CRY1/DLAT/ENO2/GCKR/GNMT/GPD1/HMGB1/IRS1/KAT2B/KCNJ11/LEP/MAPK14/OAS1/PCK1/PGAM1/PPARA/PPP1R3D/PPP1R3E/RBP4/RORC/SLC25A12/SLC25A13/TIGAR/USP7/WDR5/ZMPSTE24	32
GO:0032768	BP	GO:0032768	regulation of monooxygenase activity	16/1111	65/18862	7.89922466870272e-07	2.04703781617328e-05	1.29294089883176e-05	AGTR2/ATP2B4/CALM1/CNR1/DNM2/FCER2/GDNF/GLA/IL1B/KRAS/LEP/NOS3/NPR3/NUS1/PIK3CB/SNCA	16
GO:0002292	BP	GO:0002292	T cell differentiation involved in immune response	17/1111	73/18862	8.38825373085777e-07	2.14781914636746e-05	1.3565959532803e-05	BCL6/FCER1G/HLA-DRA/HLA-DRB1/HMGB1/IL18R1/IL23A/IL6/LEF1/MYB/NLRP3/PCK1/PTGER4/RORC/STAT3/TBX21/ZC3H12A	17
GO:0031100	BP	GO:0031100	animal organ regeneration	17/1111	73/18862	8.38825373085777e-07	2.14781914636746e-05	1.3565959532803e-05	ANXA3/APOA1/AURKA/BAK1/CPT1A/GLI3/HMOX1/IL10/IL6/LPIN1/PCNA/PPARG/PTCH1/PTPN3/RAP1A/TGFBR2/TGFBR3	17
GO:0043367	BP	GO:0043367	CD4-positive, alpha-beta T cell differentiation	18/1111	81/18862	8.42255922247063e-07	2.14781914636746e-05	1.3565959532803e-05	BCL6/CD83/CTSL/HLA-DRA/HLA-DRB1/HMGB1/IL18R1/IL23A/IL6/LEF1/MYB/NLRP3/PTGER4/RORC/SOCS1/STAT3/TBX21/ZC3H12A	18
GO:0031960	BP	GO:0031960	response to corticosteroid	26/1111	152/18862	8.43746092610893e-07	2.14781914636746e-05	1.3565959532803e-05	ADIPOQ/AGTR2/ALPL/ANXA3/ASS1/CALM1/CCN2/COL1A1/DNMT3B/FOSB/FOSL1/GNRH1/HMGB1/IL10/IL6/KRAS/PCK1/PCNA/PPARGC1B/PTAFR/SCNN1B/SGK1/SLIT2/SRD5A1/SSTR2/UBE2L3	26
GO:0033002	BP	GO:0033002	muscle cell proliferation	33/1111	222/18862	8.6040199846642e-07	2.18056947012217e-05	1.3772815667545e-05	ADAMTS1/ADIPOQ/BMP4/CX3CL1/ELANE/EREG/HDAC4/HEY2/HMOX1/ID2/IGFBP5/IL10/IL6/JUN/MAPK14/MEF2D/MEGF10/MMP2/MYB/NDRG2/NPPC/NPR3/OGN/PDE1A/PPARG/PTAFR/RBP4/SOD2/TGFB2/TGFBR2/TGFBR3/THBS1/TNFAIP3	33
GO:0048659	BP	GO:0048659	smooth muscle cell proliferation	27/1111	162/18862	8.86911998858689e-07	2.23789681115528e-05	1.41349040630664e-05	ADAMTS1/ADIPOQ/BMP4/CX3CL1/ELANE/EREG/HDAC4/HMOX1/ID2/IGFBP5/IL10/IL6/JUN/MEF2D/MMP2/MYB/NDRG2/NPPC/NPR3/OGN/PDE1A/PPARG/PTAFR/SOD2/TGFBR2/THBS1/TNFAIP3	27
GO:0070997	BP	GO:0070997	neuron death	44/1111	342/18862	8.98370287903138e-07	2.25691015995928e-05	1.42549953290813e-05	AMBRA1/ATF4/BAG5/BDNF/BID/BNIP3/CCL2/CLU/CX3CL1/CX3CR1/EGLN3/EIF2S1/ELK1/F2R/FCGR2B/FYN/GCLM/GDNF/HDAC4/HLA-F/HMOX1/IL10/JUN/KRAS/MDK/MEAK7/MYB/NLRP1/NQO1/NTRK1/PPARA/RAB29/SARM1/SLC30A10/SLC7A11/SNCA/SOD2/TBK1/TGFB2/TIGAR/TLR4/TP63/UBB/WNT5A	44
GO:0043123	BP	GO:0043123	positive regulation of I-kappaB kinase/NF-kappaB signaling	29/1111	182/18862	9.26311680668976e-07	2.3169874342994e-05	1.4634452730752e-05	ADIPOQ/BIRC2/CARD11/CASP1/CCR7/CD36/CD74/CHUK/CTH/CX3CL1/ECM1/EDA/F2R/FYN/HLA-DRB1/HMOX1/NOD2/PPM1A/RHOA/TBK1/TERF2IP/TFG/TFRC/TIFA/TLR4/TMED4/TNFRSF1A/TRIM13/ZDHHC13	29
GO:0032649	BP	GO:0032649	regulation of interferon-gamma production	21/1111	107/18862	9.49612255423065e-07	2.36498671231554e-05	1.49376236305328e-05	CCR7/CLEC7A/HLA-DPA1/HLA-DPB1/HLA-DRB1/HMGB1/IL10/IL18R1/IL1B/IL1R1/IL1RL1/IL23A/NOD2/PDE4B/RASGRP1/SLC11A1/TLR4/TLR7/VSIR/WNT5A/ZC3H12A	21
GO:0002705	BP	GO:0002705	positive regulation of leukocyte mediated immunity	23/1111	125/18862	9.6695400177546e-07	2.39779585009234e-05	1.5144851243779e-05	C3/CD1C/CD1E/CD28/CLEC7A/DDX58/FCER2/HLA-DRA/HLA-DRB1/HLA-F/HPX/IL18R1/IL1B/IL1R1/IL23A/IL6/KLRD1/NLRP3/NOD2/PTAFR/RASGRP1/TBX21/TFRC	23
GO:0010675	BP	GO:0010675	regulation of cellular carbohydrate metabolic process	25/1111	144/18862	1.02683416326752e-06	2.53378746240214e-05	1.60037954023295e-05	ACACB/ADIPOQ/ADIPOR1/C1QTNF3/CRY1/GCKR/GNMT/HDAC4/HMGB1/HRH1/IRS1/KAT2B/LEP/PGAM1/PPARA/PPP1R3D/PPP1R3E/PTAFR/RORC/SLC25A12/SNCA/TIGAR/USP7/WDR5/ZMPSTE24	25
GO:0050731	BP	GO:0050731	positive regulation of peptidyl-tyrosine phosphorylation	30/1111	193/18862	1.03500791528681e-06	2.53378746240214e-05	1.60037954023295e-05	ACE/ADIPOQ/BANK1/BDNF/CD36/CD74/CLEC7A/CSF1R/EREG/FGF10/FGF7/FYN/HPX/HTR2A/IL23A/IL34/IL6/KIT/LEP/LIF/NOD2/NRG1/OSM/PAK2/SOCS3/STAT3/THBS4/TNFRSF1A/TSLP/VTN	30
GO:1901654	BP	GO:1901654	response to ketone	30/1111	193/18862	1.03500791528681e-06	2.53378746240214e-05	1.60037954023295e-05	ADCY3/AGTR2/AKR1C2/AR/ASS1/CALM1/CCR7/CD38/CFTR/DNMT3B/ELK1/FOSB/FOSL1/GNRH1/KCNJ11/NQO1/PCK1/PCNA/PPARG/PTAFR/PTGER4/PTN/SCNN1B/SFRP1/SGK1/SLIT2/SRD5A1/TGFB2/TGFBR3/THBS1	30
GO:0002824	BP	GO:0002824	positive regulation of adaptive immune response based on somatic recombination of immune receptors built from immunoglobulin superfamily domains	20/1111	99/18862	1.06224764328331e-06	2.58637965700461e-05	1.633597587708e-05	ADA/C3/CD1C/CD1E/CD28/FCER2/HLA-DRA/HLA-DRB1/HLA-F/HPX/IL18R1/IL1B/IL1R1/IL23A/IL6/NLRP3/NOD2/SLC11A1/TBX21/TFRC	20
GO:0048286	BP	GO:0048286	lung alveolus development	12/1111	38/18862	1.0654823200245e-06	2.58637965700461e-05	1.633597587708e-05	ADA/BMP4/FGF10/FLT4/FOXF1/HOXA5/IGFBP5/LIF/LTBP3/SFTPD/SLC7A11/TCF21	12
GO:0098868	BP	GO:0098868	bone growth	10/1111	26/18862	1.07668445979787e-06	2.60259062908283e-05	1.64383668961621e-05	COMP/ECM1/EVC/EXT1/LEP/NPPC/TGFBR2/THBS3/TSKU/ZMPSTE24	10
GO:0001667	BP	GO:0001667	ameboidal-type cell migration	55/1111	473/18862	1.09938758573544e-06	2.64635011746276e-05	1.67147586256716e-05	ACVR1C/ADAMTS9/ADIPOR1/AGTR2/ANXA3/APOA1/ATP2B4/BMP4/EDNRB/EFNB1/EPHA2/FAP/FERMT1/FGF10/FGF18/FGF7/FLT4/GATA2/GDNF/HAS1/HAS2/HMGB1/HMOX1/KIT/LOXL2/MMRN2/MYH9/NANOS1/NOS3/NUS1/P2RX4/PATZ1/PIK3CB/PIK3R3/PLCG1/PPARG/PRR5L/PTGS2/PTN/RAB11A/RAC1/RHOA/ROBO1/SCG2/SLIT2/SMO/SMOC2/SP100/STRAP/TAC1/TGFB2/TGFBR2/THBS1/WNT5A/ZC3H12A	55
GO:0008593	BP	GO:0008593	regulation of Notch signaling pathway	21/1111	108/18862	1.11429568670163e-06	2.65765852615351e-05	1.67861842924642e-05	BCL6/CHAC1/DLK1/EPN2/FGF10/GATA2/HEY2/KAT2B/KIT/NFKBIA/NOD2/NOS3/ROBO1/SLC35C1/STAT3/TCIM/TGFB2/TM2D3/TP63/TSPAN14/YTHDF2	21
GO:0071902	BP	GO:0071902	positive regulation of protein serine/threonine kinase activity	41/1111	311/18862	1.11711357910664e-06	2.65765852615351e-05	1.67861842924642e-05	ADIPOQ/ADORA2B/ADRB2/ATP2B4/CALM1/CCND2/CD40LG/CD74/CSF1R/CXCR4/DBF4/ELANE/FGF10/FGF18/FPR1/GADD45G/HTR2A/IL1B/IL34/KIT/KRAS/MAPK10/MAPK14/MST1R/NOD2/NRG1/PIK3CB/PLCE1/PSRC1/RASGRP1/RHOA/ROBO1/ROR2/SAA1/SNCA/TCIM/THBS1/TIAM1/TLR4/UBB/WNT5A	41
GO:0032612	BP	GO:0032612	interleukin-1 production	23/1111	126/18862	1.11794431310473e-06	2.65765852615351e-05	1.67861842924642e-05	APOA1/CASP1/CCR7/CD36/CLEC7A/CX3CL1/CX3CR1/F2R/HMGB1/IL10/IL16/IL1R2/IL6/NLRP1/NLRP3/NOD2/S1PR3/SAA1/STAT3/TLR4/TNFAIP3/WNT5A/ZC3H12A	23
GO:0060333	BP	GO:0060333	interferon-gamma-mediated signaling pathway	19/1111	91/18862	1.16085688638374e-06	2.74831673554143e-05	1.73587956326475e-05	CIITA/HLA-DPA1/HLA-DPB1/HLA-DQA1/HLA-DRA/HLA-DRB1/HLA-F/HPX/IFI30/JAK1/MID1/NLRC5/OAS1/OAS2/PPARG/PTAFR/SOCS1/SOCS3/SP100	19
GO:0030540	BP	GO:0030540	female genitalia development	8/1111	16/18862	1.18893313642556e-06	2.79944578926443e-05	1.76817346822085e-05	BAK1/ESR1/FGF10/RBP4/SRD5A1/TBX3/TP63/WNT5A	8
GO:0001974	BP	GO:0001974	blood vessel remodeling	13/1111	45/18862	1.19297626924633e-06	2.79944578926443e-05	1.76817346822085e-05	ACE/ACVR2B/AGTR2/ATG5/BAK1/BGN/CRB1/EXT1/FGF10/FLT4/HOXA3/LIF/NOS3	13
GO:0050999	BP	GO:0050999	regulation of nitric-oxide synthase activity	14/1111	52/18862	1.19705138911707e-06	2.79944578926443e-05	1.76817346822085e-05	AGTR2/ATP2B4/CALM1/CNR1/DNM2/FCER2/GLA/IL1B/KRAS/LEP/NOS3/NPR3/NUS1/PIK3CB	14
GO:0031348	BP	GO:0031348	negative regulation of defense response	34/1111	236/18862	1.22831565627751e-06	2.84612924239377e-05	1.79765946275047e-05	ADA/ADIPOQ/ALOX5/APOA1/C1QTNF3/CX3CL1/ELANE/ENPP3/FCGR2B/FOXF1/HLA-DRB1/HLA-F/HTRA1/IL10/KLRC1/KLRD1/LDLR/LPCAT3/MDK/NLRC5/NLRP3/NOD2/NT5E/PPARA/PPARG/PTGER4/SAA1/SAMHD1/SOCS3/TKFC/TNFAIP3/TNFRSF1A/VSIG4/YTHDF2	34
GO:0010720	BP	GO:0010720	positive regulation of cell development	39/1111	290/18862	1.23185499974978e-06	2.84612924239377e-05	1.79765946275047e-05	ADIPOQ/APOA1/AURKA/BDNF/BMP4/CLEC7A/CRABP2/CUL7/CUX1/CX3CL1/CX3CR1/CXCR4/DAG1/DNM2/GLI3/GPR68/HAS2/IL1B/IL34/IL6/KIT/LIF/MDK/MME/MYB/NTN1/PLXNC1/PPARG/PTN/RAB11A/RAC1/RHEB/RHOA/ROBO1/SERPINE2/SLIT2/SMO/TIAM1/UNC13D	39
GO:1903522	BP	GO:1903522	regulation of blood circulation	39/1111	290/18862	1.23185499974978e-06	2.84612924239377e-05	1.79765946275047e-05	ACE/ADA/ADRB1/AGTR1/AGTR2/ATP1B1/ATP2B2/ATP2B4/CALM1/CCN2/CD38/CYP2J2/DSC2/EHD3/F2R/GPD1L/HDAC4/HEY2/HRH1/HTR2A/KCND3/KCNH2/KCNJ11/KCNJ5/KCNK1/LEP/MYH6/NPPC/P2RX1/P2RX4/PDE4B/POPDC2/PTAFR/RYR1/RYR3/TAC1/TGFB2/ZC3H12A/ZMPSTE24	39
GO:0006939	BP	GO:0006939	smooth muscle contraction	20/1111	100/18862	1.25524443980142e-06	2.87706026381577e-05	1.81719597659656e-05	ADA/ADRB2/ATP2B4/CD38/COMP/EDNRA/EDNRB/F2R/GDNF/HTR2A/KIT/MKKS/ORMDL3/P2RX1/PLCE1/PTAFR/SCNN1B/SSTR2/SULF1/TBX3	20
GO:0035710	BP	GO:0035710	CD4-positive, alpha-beta T cell activation	20/1111	100/18862	1.25524443980142e-06	2.87706026381577e-05	1.81719597659656e-05	BCL6/CD83/CTSL/HLA-DRA/HLA-DRB1/HMGB1/IL18R1/IL23A/IL6/LEF1/MYB/NLRP3/PTGER4/RORC/SOCS1/STAT3/TBX21/TGFBR2/VSIR/ZC3H12A	20
GO:0031589	BP	GO:0031589	cell-substrate adhesion	45/1111	359/18862	1.39587214423322e-06	3.18668747848163e-05	2.01276133746577e-05	ADAMTS9/ANTXR1/APOA1/BCL6/CCDC80/CCN2/CCR7/CD36/COL16A1/COL1A1/COL3A1/COL8A1/CX3CL1/DAG1/DNM2/EDA/EDIL3/FBLN1/FERMT1/FOXF1/HAS2/HPSE/ITGAL/ITGBL1/JAM3/LAMB4/LYVE1/MDK/NID1/PARVB/PIK3CB/PTN/PTPRA/RAB1A/RAC1/RAC2/RHOA/SFRP1/SGCE/SMAD6/THBS1/THBS3/TIAM1/UNC13D/VTN	45
GO:0032653	BP	GO:0032653	regulation of interleukin-10 production	15/1111	60/18862	1.40690988108238e-06	3.19919072959167e-05	2.02065858518676e-05	CD28/CD40LG/CD83/CLEC7A/FCGR2B/HLA-DRB1/HMGB1/IDO1/IL23A/IL6/NOD2/STAT3/TLR4/TSLP/VSIR	15
GO:2000027	BP	GO:2000027	regulation of animal organ morphogenesis	28/1111	176/18862	1.46642204365682e-06	3.32056287776795e-05	2.09731912028598e-05	AGTR2/AR/BMP4/CTHRC1/FGF10/FGF7/FZD1/GDNF/PSMB9/PSMC2/PSMD11/PSMD12/PSMD7/PSMD8/PSME3/PSME4/PTK7/RAC1/RHOA/ROBO1/ROR2/SFRP1/SMO/SULF1/TIAM1/TNFRSF11B/WNT5A/WNT9B	28
GO:0060601	BP	GO:0060601	lateral sprouting from an epithelium	7/1111	12/18862	1.4718295390767e-06	3.32056287776795e-05	2.09731912028598e-05	AR/BMP4/FGF10/GLI2/SULF1/TP63/WNT5A	7
GO:0035150	BP	GO:0035150	regulation of tube size	23/1111	128/18862	1.48655942871527e-06	3.34069390367145e-05	2.11003418911394e-05	ACE/ADRB1/ADRB2/AGTR1/AGTR2/ATG5/CD38/COMP/EDNRA/EDNRB/EXT1/F2R/GCLM/HRH1/HTR2A/LEP/MKKS/NOS3/P2RX1/PTAFR/SCNN1B/SOD2/WNT9B	23
GO:0001101	BP	GO:0001101	response to acid chemical	22/1111	119/18862	1.52372096013942e-06	3.39766150530314e-05	2.14601581166923e-05	ASS1/ATP2B4/BCL11A/CCN2/CHUK/COL16A1/COL1A1/COL1A2/CPEB1/CRLS1/DNMT3A/FYN/GCLM/MEAK7/MMP2/NQO1/NTRK1/PCK1/PCNA/PTN/SOCS1/TMBIM6	22
GO:0032652	BP	GO:0032652	regulation of interleukin-1 production	22/1111	119/18862	1.52372096013942e-06	3.39766150530314e-05	2.14601581166923e-05	APOA1/CASP1/CCR7/CLEC7A/CX3CL1/CX3CR1/F2R/HMGB1/IL10/IL16/IL1R2/IL6/NLRP1/NLRP3/NOD2/S1PR3/SAA1/STAT3/TLR4/TNFAIP3/WNT5A/ZC3H12A	22
GO:0046883	BP	GO:0046883	regulation of hormone secretion	36/1111	260/18862	1.57372169052622e-06	3.49560651953565e-05	2.20787940487564e-05	ACVR1C/ADIPOQ/AGTR1/AGTR2/ALOX5/ANO1/ARNTL/C1QTNF3/CD38/CFTR/CNR1/CPT1A/CRY1/GPR68/HLA-DRB1/IL1B/IL6/INHBB/IRS1/JAGN1/KCNJ11/LEP/LIF/MYB/OSM/PIM3/PLA2G6/RAC1/RAP1A/RBP4/SCG5/SFRP1/SLC25A4/SYTL4/TAC1/TIAM1	36
GO:0002706	BP	GO:0002706	regulation of lymphocyte mediated immunity	26/1111	157/18862	1.59211253890861e-06	3.52285516782354e-05	2.22509007462045e-05	BCL6/C3/CD1C/CD1E/CD28/FCER2/FCGR2B/HLA-DRA/HLA-DRB1/HLA-F/HMGB1/HPX/IL10/IL18R1/IL1B/IL1R1/IL23A/IL6/KLRC1/KLRD1/LEP/NLRP3/NOD2/RASGRP1/TBX21/TFRC	26
GO:0002478	BP	GO:0002478	antigen processing and presentation of exogenous peptide antigen	28/1111	177/18862	1.64592762770494e-06	3.62797764068449e-05	2.29148706224539e-05	CD36/CD74/CHUK/CTSL/DNM2/FCER1G/FCGR2B/HLA-DMA/HLA-DMB/HLA-DOA/HLA-DPA1/HLA-DPB1/HLA-DQA1/HLA-DRA/HLA-DRB1/HLA-F/IFI30/KIF5A/PSMB9/PSMC2/PSMD11/PSMD12/PSMD7/PSMD8/PSME3/PSME4/SEC31A/TAP1	28
GO:0070665	BP	GO:0070665	positive regulation of leukocyte proliferation	25/1111	148/18862	1.73095946914097e-06	3.79173587495461e-05	2.39491930806688e-05	ADA/BCL6/CARD11/CD28/CD38/CD40LG/CD74/CSF1R/EFNB1/FGF10/HLA-DMB/HLA-DPA1/HLA-DPB1/HMGB1/ICOSLG/IL1B/IL23A/IL34/IL6/LEP/TAC1/TFRC/TGFBR2/TLR4/TNFSF9	25
GO:0042116	BP	GO:0042116	macrophage activation	20/1111	102/18862	1.73999351814361e-06	3.79173587495461e-05	2.39491930806688e-05	BPI/CD74/CLU/CX3CL1/FCGR2B/HMGB1/IL10/IL1RL1/IL6/JMJD6/LBP/LDLR/SLC11A1/SNCA/THBS1/TLR4/TLR7/VSIG4/WNT5A/ZC3H12A	20
GO:0043200	BP	GO:0043200	response to amino acid	20/1111	102/18862	1.73999351814361e-06	3.79173587495461e-05	2.39491930806688e-05	ASS1/BCL11A/CCN2/CHUK/COL16A1/COL1A1/COL1A2/CPEB1/CRLS1/DNMT3A/FYN/GCLM/MEAK7/MMP2/NQO1/PCK1/PCNA/PTN/SOCS1/TMBIM6	20
GO:0050678	BP	GO:0050678	regulation of epithelial cell proliferation	46/1111	374/18862	1.81215795855665e-06	3.93409235304769e-05	2.48483387207052e-05	AGTR1/ALDH1A2/ALOX5/AR/BMP4/CCL2/ECM1/EDNRB/EREG/ESRP2/F3/FGF10/FGF7/FLT4/GATA2/HAS2/HMGB1/HMOX1/HOXA5/HTRA1/IL10/INTU/LEP/MDK/NOD2/PEX2/PLCG1/PPARG/PTCH1/PTN/ROBO1/SCG2/SFRP1/SMO/SNAI2/STRAP/SULF1/TGFB2/TGFBR3/THBS1/THBS4/TLR4/TNFAIP3/TP63/WNT10B/WNT5A	46
GO:0042129	BP	GO:0042129	regulation of T cell proliferation	27/1111	168/18862	1.83789357490824e-06	3.9749630588147e-05	2.510648445027e-05	BMP4/CARD11/CD28/CD40LG/CTLA4/EFNB1/GNRH1/HLA-DMB/HLA-DPA1/HLA-DPB1/HLA-DRB1/HMGB1/ICOSLG/IDO1/IL10/IL1B/IL23A/IL6/LEP/LRRC32/RAC2/SFTPD/TFRC/TGFBR2/TNFSF9/VSIG4/VSIR	27
GO:0048863	BP	GO:0048863	stem cell differentiation	35/1111	251/18862	1.85742557046773e-06	4.00216078910144e-05	2.52782695417095e-05	ACE/ALDH1A2/BMP4/EDNRA/EDNRB/EFNB1/ESR1/EXT1/FRZB/FZD1/GATA2/GDNF/KIT/KRT18/LIF/LTBP3/MYB/NRG1/OSM/PSMB9/PSMC2/PSMD11/PSMD12/PSMD7/PSMD8/PSME3/PSME4/PTN/SFRP1/SMO/SNAI2/TAPT1/TGFB2/TP63/YTHDF2	35
GO:0090287	BP	GO:0090287	regulation of cellular response to growth factor stimulus	39/1111	296/18862	2.05797772873302e-06	4.40523127171075e-05	2.78241253532629e-05	AGTR2/ASPN/ATP2B4/BMP4/DNM2/DOK5/EPN2/FERMT1/FGF10/FGF18/HHEX/HTRA1/IL1B/ING2/LTBP4/MMRN2/NREP/PEG10/PIK3CB/PMEPA1/PPARA/PPARG/PPM1A/ROBO1/SFRP1/SFRP4/SFRP5/SLIT2/SMAD6/SMOC2/STRAP/SULF1/TGFBR2/TGFBR3/THBS1/UBB/VTN/WNT5A/ZNF423	39
GO:0030278	BP	GO:0030278	regulation of ossification	21/1111	112/18862	2.06746470252373e-06	4.40523127171075e-05	2.78241253532629e-05	ACVR2B/ADRB2/ALOX5/ANKH/BMP4/CCR1/COMP/ECM1/INTU/LTBP3/MAPK14/MDK/PTGER4/PTN/SFRP1/SMAD6/TAC1/TGFB2/WNT10B/WNT5A/ZMPSTE24	21
GO:0032609	BP	GO:0032609	interferon-gamma production	21/1111	112/18862	2.06746470252373e-06	4.40523127171075e-05	2.78241253532629e-05	CCR7/CLEC7A/HLA-DPA1/HLA-DPB1/HLA-DRB1/HMGB1/IL10/IL18R1/IL1B/IL1R1/IL1RL1/IL23A/NOD2/PDE4B/RASGRP1/SLC11A1/TLR4/TLR7/VSIR/WNT5A/ZC3H12A	21
GO:0071214	BP	GO:0071214	cellular response to abiotic stimulus	42/1111	330/18862	2.09886356794665e-06	4.4392507744107e-05	2.80389978194731e-05	ASIC1/ATF4/BAK1/BLM/BNIP3/CALM1/CASP1/CERS1/COL1A1/CRB1/CRY1/DAG1/DNM2/EIF2S1/ELK1/GPR68/GRB2/HDAC4/IL1B/MAPK14/MDM2/MFAP4/MME/MMP2/OPN3/PCK1/PCNA/PDE6B/PTAFR/PTGER4/PTN/RAC1/SERPINB6/SFRP1/TLR4/TLR5/TLR7/TNFRSF1A/WNK3/XPC/YY1/ZMPSTE24	42
GO:0104004	BP	GO:0104004	cellular response to environmental stimulus	42/1111	330/18862	2.09886356794665e-06	4.4392507744107e-05	2.80389978194731e-05	ASIC1/ATF4/BAK1/BLM/BNIP3/CALM1/CASP1/CERS1/COL1A1/CRB1/CRY1/DAG1/DNM2/EIF2S1/ELK1/GPR68/GRB2/HDAC4/IL1B/MAPK14/MDM2/MFAP4/MME/MMP2/OPN3/PCK1/PCNA/PDE6B/PTAFR/PTGER4/PTN/RAC1/SERPINB6/SFRP1/TLR4/TLR5/TLR7/TNFRSF1A/WNK3/XPC/YY1/ZMPSTE24	42
GO:0048762	BP	GO:0048762	mesenchymal cell differentiation	33/1111	231/18862	2.12010781480741e-06	4.46775833647877e-05	2.82190560120115e-05	ADIPOR1/ALDH1A2/BMP4/COL1A1/CUL7/DAG1/EDNRA/EDNRB/EFNB1/EXT1/FGF10/FRZB/GDNF/HAS2/HEY2/HNRNPAB/IL1B/IL6/LEF1/LOXL2/MDK/NRG1/SFRP1/SMO/SNAI2/STRAP/TAPT1/TCF21/TGFB2/TGFBR2/TGFBR3/TIAM1/WNT5A	33
GO:0032613	BP	GO:0032613	interleukin-10 production	15/1111	62/18862	2.20252523609181e-06	4.62449915446576e-05	2.9209055378367e-05	CD28/CD40LG/CD83/CLEC7A/FCGR2B/HLA-DRB1/HMGB1/IDO1/IL23A/IL6/NOD2/STAT3/TLR4/TSLP/VSIR	15
GO:0002709	BP	GO:0002709	regulation of T cell mediated immunity	17/1111	78/18862	2.25151955669372e-06	4.71017891260327e-05	2.97502220467243e-05	CD1C/CD1E/FCGR2B/HLA-DRA/HLA-DRB1/HLA-F/HMGB1/IL18R1/IL1B/IL1R1/IL23A/IL6/KLRC1/KLRD1/NLRP3/NOD2/TBX21	17
GO:0045123	BP	GO:0045123	cellular extravasation	16/1111	70/18862	2.28830832330448e-06	4.76979629854009e-05	3.0126774721766e-05	CCL2/CX3CL1/CX3CR1/ELANE/EXT1/FUT4/IL1R1/ITGAL/JAM3/LEP/MDK/PTAFR/PTGER4/SELE/SELL/XG	16
GO:0060603	BP	GO:0060603	mammary gland duct morphogenesis	10/1111	28/18862	2.38706555476743e-06	4.94450396110258e-05	3.12302554707861e-05	AR/CSF1R/EPHA2/ESR1/FGF10/GLI2/NTN1/PTCH1/TBX3/WNT5A	10
GO:0002821	BP	GO:0002821	positive regulation of adaptive immune response	20/1111	104/18862	2.38931357758824e-06	4.94450396110258e-05	3.12302554707861e-05	ADA/C3/CD1C/CD1E/CD28/FCER2/HLA-DRA/HLA-DRB1/HLA-F/HPX/IL18R1/IL1B/IL1R1/IL23A/IL6/NLRP3/NOD2/SLC11A1/TBX21/TFRC	20
GO:0002673	BP	GO:0002673	regulation of acute inflammatory response	13/1111	48/18862	2.67239802798161e-06	5.49082351963507e-05	3.46808947089944e-05	C3/CCR7/CNR1/EDNRB/FCGR2B/IL1B/IL6/NLRP3/OSM/OSMR/PPARG/PTGS2/TAC1	13
GO:0060688	BP	GO:0060688	regulation of morphogenesis of a branching structure	13/1111	48/18862	2.67239802798161e-06	5.49082351963507e-05	3.46808947089944e-05	AGTR2/AR/BCL11A/BMP4/ESR1/FGF10/FGF7/GDNF/MDK/SFRP1/SMO/SULF1/WNT5A	13
GO:0061180	BP	GO:0061180	mammary gland epithelium development	15/1111	63/18862	2.73479083971541e-06	5.59902195760951e-05	3.53642928589533e-05	AR/CSF1R/EPHA2/ESR1/FGF10/FOXF1/GLI2/HOXA5/ID2/NTN1/PTCH1/ROBO1/SMO/TBX3/WNT5A	15
GO:0031099	BP	GO:0031099	regeneration	29/1111	192/18862	2.81935270919809e-06	5.75167948085696e-05	3.63285015011266e-05	ANXA3/APOA1/AURKA/BAK1/CERS2/CPQ/CPT1A/DAG1/EYS/FGF10/GAP43/GLI3/HMOX1/IL10/IL6/JAM3/LPIN1/MDK/NREP/PCNA/PPARG/PRRX1/PTCH1/PTN/PTPN3/RAP1A/TGFBR2/TGFBR3/WNT10B	29
GO:0048705	BP	GO:0048705	skeletal system morphogenesis	31/1111	213/18862	2.88370616210418e-06	5.86217722635524e-05	3.7026422434754e-05	ALPL/BMP4/CCN2/COL1A1/COMP/EXT1/FGF18/GLI3/HAS2/HOXA3/HOXA4/HOXA5/LTBP3/MAPK14/MEF2D/MMP16/MMP2/NPPC/PPARGC1B/PRRX1/ROR2/SFRP1/SFRP4/SPEF2/TGFBR2/THBS3/TMEM107/TSKU/WNT10B/WNT9B/ZMPSTE24	31
GO:0045582	BP	GO:0045582	positive regulation of T cell differentiation	18/1111	88/18862	3.01469159596841e-06	6.10687350408672e-05	3.85719621544958e-05	ADA/BCL6/CD74/CD83/GLI2/GLI3/HLA-DRA/HLA-DRB1/IL23A/LEF1/MDK/MYB/NLRP3/PCK1/SOCS1/TGFBR2/TNFSF9/VSIR	18
GO:0007494	BP	GO:0007494	midgut development	7/1111	13/18862	3.02625881145787e-06	6.10879541835689e-05	3.85841012637214e-05	ALDH1A2/ASS1/EDNRB/FOXF1/FOXL1/SMO/WNT5A	7
GO:0042743	BP	GO:0042743	hydrogen peroxide metabolic process	14/1111	56/18862	3.14850490093847e-06	6.33333870458008e-05	4.000235155701e-05	DUOX1/DUOX2/FYN/GPX3/HBA1/HBB/HBG2/HP/PRDX6/RAC1/RAC2/SNCA/SOD2/TPO	14
GO:0003416	BP	GO:0003416	endochondral bone growth	9/1111	23/18862	3.18251789855212e-06	6.37945138340431e-05	4.0293606403088e-05	COMP/ECM1/EVC/EXT1/NPPC/TGFBR2/THBS3/TSKU/ZMPSTE24	9
GO:0071559	BP	GO:0071559	response to transforming growth factor beta	35/1111	257/18862	3.20667343265882e-06	6.40555286739103e-05	4.04584674325228e-05	ASPN/CILP/COL1A1/COL1A2/COL3A1/CX3CR1/DNM2/FERMT1/FMOD/FURIN/FYN/HTRA1/ING2/JUN/LEFTY2/LRRC32/LTBP2/LTBP3/LTBP4/MXRA5/NREP/PEG10/PMEPA1/PPARA/PPM1A/RHOA/SFRP1/SMAD6/STRAP/TGFB2/TGFBR2/TGFBR3/THBS1/UBB/WNT5A	35
GO:1901214	BP	GO:1901214	regulation of neuron death	39/1111	302/18862	3.37572844330738e-06	6.70370220518971e-05	4.2341624987082e-05	AMBRA1/ATF4/BDNF/CCL2/CLU/CX3CL1/CX3CR1/EGLN3/EIF2S1/ELK1/F2R/FCGR2B/FYN/GCLM/GDNF/HDAC4/HLA-F/HMOX1/IL10/JUN/KRAS/MDK/MEAK7/MYB/NQO1/NTRK1/PPARA/RAB29/SARM1/SLC30A10/SLC7A11/SNCA/SOD2/TBK1/TGFB2/TIGAR/TLR4/UBB/WNT5A	39
GO:0042093	BP	GO:0042093	T-helper cell differentiation	15/1111	64/18862	3.37923455502349e-06	6.70370220518971e-05	4.2341624987082e-05	BCL6/HLA-DRA/HLA-DRB1/HMGB1/IL18R1/IL23A/IL6/LEF1/MYB/NLRP3/PTGER4/RORC/STAT3/TBX21/ZC3H12A	15
GO:1903036	BP	GO:1903036	positive regulation of response to wounding	16/1111	72/18862	3.39798914560032e-06	6.71774280228132e-05	4.24303075804388e-05	CD36/CLEC7A/CXCR4/DUOX1/DUOX2/F2R/F3/FERMT1/HMGB1/HPSE/MDK/PTN/SMOC2/THBD/THBS1/VTN	16
GO:2001233	BP	GO:2001233	regulation of apoptotic signaling pathway	43/1111	348/18862	3.4648125802897e-06	6.82639273096118e-05	4.31165574158618e-05	AGTR2/AR/BAG5/BCL2L1/BDNF/BECN1/BID/BMP4/CD74/CLU/CTH/CX3CL1/CX3CR1/FAF1/FGF10/FYN/GCLM/GDNF/GSDME/HMOX1/IL1B/ING2/INHBB/MDM2/NOS3/PAK2/PLAUR/PSME3/PTPMT1/S100A9/SCG2/SFRP1/SNAI2/SOD2/SP100/THBS1/TIMP3/TMBIM6/TNFAIP3/TP63/TRAF1/UBB/VDAC2	43
GO:0032355	BP	GO:0032355	response to estradiol	22/1111	125/18862	3.56484698926526e-06	6.99951014649933e-05	4.42099939175271e-05	ALDH1A2/ASS1/CCN2/CD38/COL1A1/DNMT3A/DNMT3B/ESR1/FGF10/IL10/KCNJ11/LEP/NQO1/OGG1/PCNA/PTCH1/PTN/SFRP1/SOCS2/SRD5A1/SSTR2/STAT3	22
GO:1903034	BP	GO:1903034	regulation of response to wounding	26/1111	164/18862	3.67651260561708e-06	7.19322480778334e-05	4.54335258244542e-05	ALOX5/CD36/CERS2/CLEC7A/CXCR4/DUOX1/DUOX2/F2R/F3/FAP/FERMT1/HMGB1/HPSE/IL10/MDK/NOS3/PLAUR/PROS1/PTN/SERPINE2/SH2B3/SMOC2/THBD/THBS1/TNFAIP3/VTN	26
GO:0071900	BP	GO:0071900	regulation of protein serine/threonine kinase activity	55/1111	492/18862	3.68851263392332e-06	7.19322480778334e-05	4.54335258244542e-05	ADIPOQ/ADORA2B/ADRB2/ATP2B4/BLM/BMP4/CALM1/CCND2/CCNE1/CCNG1/CD40LG/CD74/CSF1R/CXCL10/CXCR4/DBF4/ELANE/FGF10/FGF18/FPR1/GADD45G/HEXIM1/HHEX/HIPK3/HTR2A/IL1B/IL34/KAT2B/KIT/KRAS/MAPK10/MAPK14/MST1R/NOD2/NRG1/PIK3CB/PLCE1/PRKAG1/PSRC1/RASGRP1/RHOA/ROBO1/ROR2/SAA1/SFRP1/SH2B3/SNCA/TCIM/THBS1/TIAM1/TLR4/TNFAIP3/UBB/UCHL1/WNT5A	55
GO:1904019	BP	GO:1904019	epithelial cell apoptotic process	21/1111	116/18862	3.71318993021371e-06	7.21688569882415e-05	4.55829716895368e-05	ANGPTL4/BID/CCL2/CD40LG/DNMT3A/E2F2/EIF2S1/GATA2/HMOX1/IL10/IL6/KRT18/MDK/PLA2R1/PLCG1/PPARA/SCG2/SFRP4/TGFBR2/THBS1/TNFAIP3	21
GO:0050671	BP	GO:0050671	positive regulation of lymphocyte proliferation	23/1111	135/18862	3.82712458594017e-06	7.41328206832115e-05	4.68234416823161e-05	ADA/BCL6/CARD11/CD28/CD38/CD40LG/CD74/EFNB1/FGF10/HLA-DMB/HLA-DPA1/HLA-DPB1/HMGB1/ICOSLG/IL1B/IL23A/IL6/LEP/TAC1/TFRC/TGFBR2/TLR4/TNFSF9	23
GO:0010632	BP	GO:0010632	regulation of epithelial cell migration	38/1111	293/18862	4.05427972388664e-06	7.82693666158384e-05	4.94361483816908e-05	ADAMTS9/ADIPOR1/AGTR2/ANXA3/ATP2B4/BMP4/EPHA2/FGF10/FGF18/FGF7/FLT4/GATA2/HAS2/HMGB1/HMOX1/MMRN2/NOS3/NUS1/P2RX4/PATZ1/PIK3CB/PLCG1/PPARG/PTGS2/PTN/RAB11A/RAC1/RHOA/SLIT2/SMOC2/SP100/STRAP/TAC1/TGFB2/TGFBR2/THBS1/WNT5A/ZC3H12A	38
GO:0070555	BP	GO:0070555	response to interleukin-1	30/1111	206/18862	4.09464908365006e-06	7.87843350442769e-05	4.97614104444992e-05	CCL2/CCL22/CD38/CHUK/CX3CL1/CXCL8/HAS2/HDAC4/IL1B/IL1R1/IL1R2/IL6/NFKBIA/NOD2/PCK1/PSMB9/PSMC2/PSMD11/PSMD12/PSMD7/PSMD8/PSME3/PSME4/SELE/SFRP1/SNCA/UBB/USP10/YY1/ZC3H12A	30
GO:0048872	BP	GO:0048872	homeostasis of number of cells	34/1111	249/18862	4.16044516189325e-06	7.96011077501377e-05	5.02772967794332e-05	ADA/BAK1/BCL6/BMP4/CARD11/CCR7/CD74/F2R/GATA2/HMGB1/HMOX1/HOXA5/IL6/ILDR2/JAM3/JMJD6/KIT/KRAS/LPCAT3/MAPK14/MPIG6B/NOS3/P4HTM/PDE4B/PIK3CB/PLA2G2A/RASSF2/SH2B3/SLC7A11/SMO/SPNS2/STAT3/TGFBR3/TNFAIP3	34
GO:0051607	BP	GO:0051607	defense response to virus	35/1111	260/18862	4.17860847219565e-06	7.96011077501377e-05	5.02772967794332e-05	AKAP1/BCL2L1/BECN1/BIRC2/BNIP3/CRCP/CXCL10/CXCL9/DDX58/FCN3/HTRA1/IFIH1/IFIT2/IL23A/IL6/MX1/MX2/NLRC5/NLRP1/NT5C3A/OAS1/OAS2/PRF1/RNASE2/RNASEL/SAMHD1/STING1/TBK1/TKFC/TLR7/TNFAIP3/TOMM70/UNC13D/ZC3H12A/ZMPSTE24	35
GO:0140546	BP	GO:0140546	defense response to symbiont	35/1111	260/18862	4.17860847219565e-06	7.96011077501377e-05	5.02772967794332e-05	AKAP1/BCL2L1/BECN1/BIRC2/BNIP3/CRCP/CXCL10/CXCL9/DDX58/FCN3/HTRA1/IFIH1/IFIT2/IL23A/IL6/MX1/MX2/NLRC5/NLRP1/NT5C3A/OAS1/OAS2/PRF1/RNASE2/RNASEL/SAMHD1/STING1/TBK1/TKFC/TLR7/TNFAIP3/TOMM70/UNC13D/ZC3H12A/ZMPSTE24	35
GO:0060349	BP	GO:0060349	bone morphogenesis	18/1111	90/18862	4.22396685821674e-06	8.01996083673957e-05	5.06553190709195e-05	ALPL/BMP4/COL1A1/COMP/EXT1/FGF18/GLI3/HAS2/LTBP3/MEF2D/MMP16/NPPC/SFRP4/TGFBR2/THBS3/TMEM107/TSKU/ZMPSTE24	18
GO:0032946	BP	GO:0032946	positive regulation of mononuclear cell proliferation	23/1111	136/18862	4.35356472328272e-06	8.23883482008075e-05	5.20377611661079e-05	ADA/BCL6/CARD11/CD28/CD38/CD40LG/CD74/EFNB1/FGF10/HLA-DMB/HLA-DPA1/HLA-DPB1/HMGB1/ICOSLG/IL1B/IL23A/IL6/LEP/TAC1/TFRC/TGFBR2/TLR4/TNFSF9	23
GO:0002702	BP	GO:0002702	positive regulation of production of molecular mediator of immune response	19/1111	99/18862	4.3783638457276e-06	8.24711752993497e-05	5.20900760488084e-05	CD28/CD36/CD74/CLEC7A/DDX58/HLA-F/HPX/IL10/IL18R1/IL1B/IL1R1/IL6/NLRP3/NOD2/RBP4/TBX21/TFRC/TLR4/WNT5A	19
GO:0002708	BP	GO:0002708	positive regulation of lymphocyte mediated immunity	20/1111	108/18862	4.38661214003146e-06	8.24711752993497e-05	5.20900760488084e-05	C3/CD1C/CD1E/CD28/FCER2/HLA-DRA/HLA-DRB1/HLA-F/HPX/IL18R1/IL1B/IL1R1/IL23A/IL6/KLRD1/NLRP3/NOD2/RASGRP1/TBX21/TFRC	20
GO:0006936	BP	GO:0006936	muscle contraction	43/1111	352/18862	4.65454634731055e-06	8.66907013266812e-05	5.47551942656378e-05	ACTG2/ADA/ADRB2/ATP1B1/ATP2B4/CALM1/CCN2/CD38/CHUK/COMP/CXCR4/DSC2/EDNRA/EDNRB/EHD3/F2R/GDNF/GPD1L/HDAC4/HTR2A/KCND3/KCNH2/KCNJ5/KIT/MKKS/MYH6/MYL1/MYOT/ORMDL3/P2RX1/P2RX4/P2RX6/PDE4B/PLCE1/PTAFR/RYR1/SCNN1B/SSTR2/SULF1/TBX3/TNNI1/TRIM72/ZC3H12A	43
GO:0035296	BP	GO:0035296	regulation of tube diameter	22/1111	127/18862	4.66749526622685e-06	8.66907013266812e-05	5.47551942656378e-05	ACE/ADRB1/ADRB2/AGTR1/AGTR2/ATG5/CD38/COMP/EDNRA/EDNRB/EXT1/F2R/GCLM/HRH1/HTR2A/LEP/MKKS/NOS3/P2RX1/PTAFR/SCNN1B/SOD2	22
GO:0097746	BP	GO:0097746	blood vessel diameter maintenance	22/1111	127/18862	4.66749526622685e-06	8.66907013266812e-05	5.47551942656378e-05	ACE/ADRB1/ADRB2/AGTR1/AGTR2/ATG5/CD38/COMP/EDNRA/EDNRB/EXT1/F2R/GCLM/HRH1/HTR2A/LEP/MKKS/NOS3/P2RX1/PTAFR/SCNN1B/SOD2	22
GO:0043434	BP	GO:0043434	response to peptide hormone	50/1111	435/18862	4.67132233813161e-06	8.66907013266812e-05	5.47551942656378e-05	ACVR1C/ADCY3/ADIPOQ/ADIPOR1/AGTR1/AGTR2/APEX1/ASS1/ATP6V0A2/CCN2/CHUK/COL1A1/CPEB1/CRY1/CYP11A1/DAG1/ECHDC3/EDNRB/EREG/FYN/GGH/GLP2R/GNRH1/GRB2/HHEX/IDE/IGFBP5/IL10/IL1B/INHBB/IRS1/KAT2B/LEP/LPIN1/MEAK7/PCK1/PIK3R3/PPARA/PPARG/PTPRA/RAB15/SLC30A10/SOCS1/SOCS2/SOCS3/SRD5A1/STAT3/TGFBR3/TIMP4/TRIM72	50
GO:0007162	BP	GO:0007162	negative regulation of cell adhesion	38/1111	295/18862	4.76869788330748e-06	8.82132441243341e-05	5.57168559593075e-05	ADAM22/ADIPOQ/APOA1/ASS1/BCL6/BMP4/CBLL1/CD74/COL1A1/CTLA4/CX3CL1/FBLN1/FCGR2B/GLI3/GNRH1/HLA-DRB1/HMGB1/IDO1/IL10/JAM3/LRRC32/MDK/PLXNC1/PODXL/PPARA/RHOA/SERPINE2/SFTPD/SH2B3/SNAI2/SOCS1/TBX21/TGFBI/THBS1/VSIG4/VSIR/YTHDF2/ZC3H12A	38
GO:0090023	BP	GO:0090023	positive regulation of neutrophil chemotaxis	9/1111	24/18862	4.82619578493244e-06	8.89907190728087e-05	5.62079212199284e-05	CCR7/CD74/CXCL8/IL23A/LBP/MDK/RAC1/RAC2/THBS4	9
GO:0051259	BP	GO:0051259	protein complex oligomerization	32/1111	229/18862	4.84428232298942e-06	8.90388377129652e-05	5.62383137008894e-05	ACACB/ALDH1A2/ALOX5AP/APIP/AQP4/ASIC1/BLM/CD74/COL1A2/CTH/EHD3/FUS/GNMT/HLA-DRB1/JMJD6/KCND3/KCTD1/MS4A1/PRF1/RYR1/RYR3/SAMHD1/SNCA/SOD2/STEAP4/STING1/TIFA/TP63/TRIM72/TWNK/VASP/ZC3H12A	32
GO:0007409	BP	GO:0007409	axonogenesis	52/1111	460/18862	4.910122811239e-06	8.99615813154712e-05	5.68211329010963e-05	ANOS1/BDNF/CRABP2/CSF1R/CXCR4/DAG1/DNM2/DOK5/EFNB1/EPHA2/EPHB6/EXT1/FLRT3/FYN/GAP43/GDNF/GFRA3/GLI2/GLI3/GRB2/GRB7/KIF13B/KIF5A/KIF5C/MYOT/MYPN/NFASC/NTN1/NTRK1/PAK2/PALLD/PIK3CB/PLCG1/PLXNC1/PTCH1/PTPRA/RAB11A/RAC1/RAC2/RHOA/ROBO1/ROBO3/SLIT2/SMO/SPTAN1/SPTBN1/TCTN1/TIAM1/TSKU/TTL/VASP/WNT5A	52
GO:0043491	BP	GO:0043491	protein kinase B signaling	36/1111	273/18862	4.9336151874721e-06	9.01050418207205e-05	5.69117447858101e-05	AKR1C2/BANK1/CCL2/CCR7/CD28/CX3CL1/CX3CR1/DAG1/EPHA2/EREG/ESR1/F3/FGF10/FGF18/FGF7/FYN/GRB2/HPSE/IGFBP5/IL1B/IRS1/KIT/LEP/MST1R/NRG1/NTRK1/OSM/P2RX4/PIK3CB/PIK3R3/PPARA/RAC1/RAC2/SFRP5/SH2B3/THBS1	36
GO:0050730	BP	GO:0050730	regulation of peptidyl-tyrosine phosphorylation	35/1111	262/18862	4.97041123306662e-06	9.02095346414388e-05	5.6977744075356e-05	ACE/ADIPOQ/BANK1/BDNF/CD36/CD74/CLEC7A/CSF1R/EREG/FGF10/FGF7/FYN/GPRC5A/HPX/HTR2A/IL23A/IL34/IL6/KIT/LEP/LIF/NOD2/NRG1/OSM/PAK2/SFRP1/SH2B3/SOCS1/SOCS3/SPINK1/STAT3/THBS4/TNFRSF1A/TSLP/VTN	35
GO:0071560	BP	GO:0071560	cellular response to transforming growth factor beta stimulus	34/1111	251/18862	4.97069745894944e-06	9.02095346414388e-05	5.6977744075356e-05	ASPN/CILP/COL1A1/COL1A2/COL3A1/CX3CR1/DNM2/FERMT1/FMOD/FURIN/FYN/HTRA1/ING2/JUN/LEFTY2/LRRC32/LTBP2/LTBP3/LTBP4/NREP/PEG10/PMEPA1/PPARA/PPM1A/RHOA/SFRP1/SMAD6/STRAP/TGFB2/TGFBR2/TGFBR3/THBS1/UBB/WNT5A	34
GO:0060284	BP	GO:0060284	regulation of cell development	54/1111	485/18862	5.0829385397071e-06	9.17654601819743e-05	5.79604908282499e-05	ADIPOQ/APOA1/ARNTL/AURKA/BCL11A/BDNF/BMP4/CERS2/CLEC7A/CRABP2/CUL7/CUX1/CX3CL1/CX3CR1/CXCR4/DAG1/DNM2/EDNRB/FBLN1/FRZB/GLI3/GPR68/HAS2/HDAC4/HEY2/IL1B/IL34/IL6/KIT/LDLR/LIF/MDK/MME/MYB/NPPC/NTN1/PLXNC1/PPARG/PTN/RAB11A/RAC1/RHEB/RHOA/RNF10/ROBO1/S1PR3/SERPINE2/SLIT2/SMO/TIAM1/TNFRSF1A/UNC13D/WNT5A/YTHDF2	54
GO:0002294	BP	GO:0002294	CD4-positive, alpha-beta T cell differentiation involved in immune response	15/1111	66/18862	5.08833335617066e-06	9.17654601819743e-05	5.79604908282499e-05	BCL6/HLA-DRA/HLA-DRB1/HMGB1/IL18R1/IL23A/IL6/LEF1/MYB/NLRP3/PTGER4/RORC/STAT3/TBX21/ZC3H12A	15
GO:0043277	BP	GO:0043277	apoptotic cell clearance	13/1111	51/18862	5.59313083515173e-06	0.000100554005295712	6.35114725096835e-05	BECN1/C3/CCL2/CD36/FCN1/FCN2/FCN3/HMGB1/JMJD6/MEGF10/RAC1/RAC2/THBS1	13
GO:0051051	BP	GO:0051051	negative regulation of transport	50/1111	438/18862	5.6659847856439e-06	0.000101546450067942	6.4138316051952e-05	ACVR1C/ADA/ADIPOQ/AGTR2/ARHGAP1/ASIC1/ATF4/ATG5/C11orf65/CALM1/CD36/CD74/CNR1/CRY1/F2R/FCGR2B/FERMT1/FOXF1/HLA-F/HMGB1/HMOX1/HTR2A/IL1B/INHBB/IRS1/JAGN1/KCNH2/KCNJ11/LEP/LIF/NRG1/OSM/PIM3/PLA2R1/PRRT2/RAC1/RAP1A/SERPINE2/SFRP1/SFRP4/SNCA/SP100/SPINK1/SYTL4/THBS1/TMBIM6/TNFRSF1A/VDAC1/WNK3/YOD1	50
GO:0001780	BP	GO:0001780	neutrophil homeostasis	7/1111	14/18862	5.74397416353604e-06	0.000102624482493239	6.48192180860622e-05	HMGB1/IL6/JAM3/PDE4B/PIK3CB/SH2B3/SLC7A11	7
GO:0051341	BP	GO:0051341	regulation of oxidoreductase activity	20/1111	110/18862	5.8691708003081e-06	0.000104536655152237	6.60269760556089e-05	AGTR1/AGTR2/ATP2B4/CALM1/CNR1/DNM2/FCER2/GDNF/GLA/GZMA/HP/IL1B/KRAS/LEP/NOD2/NOS3/NPR3/NUS1/PIK3CB/SNCA	20
GO:0045621	BP	GO:0045621	positive regulation of lymphocyte differentiation	19/1111	101/18862	5.95234397852847e-06	0.000105690848482945	6.67559825012354e-05	ADA/BCL6/CD74/CD83/GLI2/GLI3/HLA-DRA/HLA-DRB1/IL10/IL23A/LEF1/MDK/MYB/NLRP3/PCK1/SOCS1/TGFBR2/TNFSF9/VSIR	19
GO:0043030	BP	GO:0043030	regulation of macrophage activation	14/1111	59/18862	6.11149620099935e-06	0.000107851035718863	6.81203903320948e-05	BPI/CD74/CX3CL1/FCGR2B/IL10/IL1RL1/IL6/LBP/LDLR/THBS1/TLR4/VSIG4/WNT5A/ZC3H12A	14
GO:0090303	BP	GO:0090303	positive regulation of wound healing	14/1111	59/18862	6.11149620099935e-06	0.000107851035718863	6.81203903320948e-05	CD36/CLEC7A/CXCR4/DUOX1/DUOX2/F2R/F3/FERMT1/HMGB1/HPSE/SMOC2/THBD/THBS1/VTN	14
GO:0002287	BP	GO:0002287	alpha-beta T cell activation involved in immune response	15/1111	67/18862	6.20264461008515e-06	0.000108461442072401	6.85059324716492e-05	BCL6/HLA-DRA/HLA-DRB1/HMGB1/IL18R1/IL23A/IL6/LEF1/MYB/NLRP3/PTGER4/RORC/STAT3/TBX21/ZC3H12A	15
GO:0002293	BP	GO:0002293	alpha-beta T cell differentiation involved in immune response	15/1111	67/18862	6.20264461008515e-06	0.000108461442072401	6.85059324716492e-05	BCL6/HLA-DRA/HLA-DRB1/HMGB1/IL18R1/IL23A/IL6/LEF1/MYB/NLRP3/PTGER4/RORC/STAT3/TBX21/ZC3H12A	15
GO:0046637	BP	GO:0046637	regulation of alpha-beta T cell differentiation	15/1111	67/18862	6.20264461008515e-06	0.000108461442072401	6.85059324716492e-05	ADA/BCL6/CD83/GLI3/HLA-DRA/HLA-DRB1/HMGB1/IL23A/MYB/NLRP3/PRDM1/SOCS1/TBX21/TGFBR2/ZC3H12A	15
GO:0045444	BP	GO:0045444	fat cell differentiation	31/1111	221/18862	6.26476855330266e-06	0.00010921579844591	6.89823956810232e-05	ADIPOQ/ADRB1/ADRB2/ALOX5/ARNTL/BNIP3/C1QTNF3/CMKLR1/DIO2/FABP4/FGF10/FRZB/GATA2/HTR2A/IL6/INHBB/LEP/MAPK14/MKKS/PEX11A/PPARG/PTGS2/RNASEL/RORC/SFRP1/SMAD6/SOCS1/STEAP4/WNT10B/WNT5A/ZC3H12A	31
GO:0042180	BP	GO:0042180	cellular ketone metabolic process	34/1111	254/18862	6.46138918834213e-06	0.000112303238672303	7.0932470911614e-05	ACACB/ACADVL/ADIPOQ/ADIPOR1/AKR1C2/APOA1/ATP2B4/BHMT/CD74/CNR1/COQ8A/CPT1A/CYP11A1/GPD1/IDO1/IL1B/IRS1/MLXIPL/NQO1/ODC1/PPARA/PPARG/PSMB9/PSMC2/PSMD11/PSMD12/PSMD7/PSMD8/PSME3/PSME4/PTGS2/SLC7A11/SRD5A1/UBIAD1	34
GO:0046631	BP	GO:0046631	alpha-beta T cell activation	24/1111	149/18862	6.50043040173902e-06	0.000112641494280737	7.11461184109166e-05	ADA/BCL6/CD28/CD83/CTSL/GLI3/HLA-DRA/HLA-DRB1/HMGB1/IL18R1/IL23A/IL6/LEF1/MYB/NLRP3/PRDM1/PTGER4/RORC/SOCS1/STAT3/TBX21/TGFBR2/VSIR/ZC3H12A	24
GO:0071674	BP	GO:0071674	mononuclear cell migration	28/1111	190/18862	6.74243514876654e-06	0.000116484172404967	7.35732136353472e-05	ALOX5/CCL2/CCL22/CCR1/CCR7/CMKLR1/CSF1R/CX3CL1/CXCL10/CXCL11/CXCL14/CXCR4/ECM1/EXT1/HMGB1/IL34/IL6/ITGAL/MDK/PLA2G7/RHOA/SAA1/SLIT2/SPNS2/TBX21/THBS1/WNT5A/XG	28
GO:0042744	BP	GO:0042744	hydrogen peroxide catabolic process	10/1111	31/18862	6.8595387615319e-06	0.000117449185997301	7.41827312180706e-05	DUOX1/DUOX2/GPX3/HBA1/HBB/HBG2/HP/PRDX6/SNCA/TPO	10
GO:0048566	BP	GO:0048566	embryonic digestive tract development	10/1111	31/18862	6.8595387615319e-06	0.000117449185997301	7.41827312180706e-05	ADA/ALDH1A2/CXCL8/FGF10/FOXF1/GLI2/GLI3/ID2/TCF21/TGFB2	10
GO:0097421	BP	GO:0097421	liver regeneration	10/1111	31/18862	6.8595387615319e-06	0.000117449185997301	7.41827312180706e-05	AURKA/CPT1A/GLI3/HMOX1/IL10/IL6/PCNA/PTCH1/PTPN3/RAP1A	10
GO:0071216	BP	GO:0071216	cellular response to biotic stimulus	32/1111	233/18862	6.99762661244873e-06	0.00011945799970747	7.54515291774887e-05	ASS1/BPI/CASP1/CCL2/CD36/CLEC7A/CX3CL1/CX3CR1/CXCL10/CXCL11/CXCL8/CXCL9/EDNRB/FCGR2B/HMGB1/IL10/IL1B/IL6/LBP/MAPK14/NFKBIA/NLRP3/NOD2/PDE4B/PTAFR/RHOA/TIGAR/TLR4/TNFAIP3/WNT5A/ZC3H12A/ZMPSTE24	32
GO:0060350	BP	GO:0060350	endochondral bone morphogenesis	13/1111	52/18862	7.05849065049663e-06	0.000120140522817477	7.58826213812344e-05	ALPL/BMP4/COL1A1/COMP/EXT1/FGF18/MEF2D/MMP16/NPPC/TGFBR2/THBS3/TSKU/ZMPSTE24	13
GO:0060740	BP	GO:0060740	prostate gland epithelium morphogenesis	9/1111	25/18862	7.14748289021224e-06	0.000121296368930357	7.66126717497676e-05	AR/BMP4/ESR1/FGF10/GLI2/SFRP1/SULF1/TP63/WNT5A	9
GO:0003015	BP	GO:0003015	heart process	37/1111	289/18862	7.2959896633199e-06	0.000123033109579524	7.77096241354201e-05	ACE/ADA/ADRB1/AGTR2/ATG5/ATP1B1/ATP2B2/ATP2B4/CALM1/CCN2/CXCR4/CYP2J2/DSC2/EHD3/EXT1/FYN/GPD1L/HDAC4/HEY2/KCND3/KCNH2/KCNJ11/KCNJ5/KCNK1/MYH6/MYL1/NPPC/P2RX4/PDE4B/POPDC2/RYR1/RYR3/TAC1/TGFB2/TNNI1/ZC3H12A/ZMPSTE24	37
GO:0032680	BP	GO:0032680	regulation of tumor necrosis factor production	25/1111	160/18862	7.31397939791367e-06	0.000123033109579524	7.77096241354201e-05	ADIPOQ/BPI/CD36/CLEC7A/CLU/CX3CL1/CX3CR1/DDX58/HMGB1/IFIH1/IL10/IL23A/IL6/LBP/LEP/NOD2/PTAFR/RASGRP1/STAT3/THBS1/TLR4/TNFAIP3/VSIR/WNT5A/ZC3H12A	25
GO:0050728	BP	GO:0050728	negative regulation of inflammatory response	25/1111	160/18862	7.31397939791367e-06	0.000123033109579524	7.77096241354201e-05	ADA/ADIPOQ/ALOX5/APOA1/C1QTNF3/CX3CL1/ELANE/ENPP3/FCGR2B/FOXF1/HLA-DRB1/IL10/LDLR/LPCAT3/MDK/NLRP3/NOD2/NT5E/PPARA/PPARG/PTGER4/SAA1/SOCS3/TNFAIP3/TNFRSF1A	25
GO:0043542	BP	GO:0043542	endothelial cell migration	36/1111	278/18862	7.46470930156699e-06	0.000125202544058061	7.90798726684341e-05	ADAMTS9/AGTR2/ANXA3/APOA1/ATP2B4/BMP4/EPHA2/FAP/FGF18/FLT4/GATA2/HMGB1/HMOX1/LOXL2/MMRN2/MYH9/NOS3/NUS1/P2RX4/PATZ1/PIK3CB/PIK3R3/PLCG1/PPARG/PTGS2/PTN/RAC1/RHOA/ROBO1/SCG2/SLIT2/SMOC2/SP100/THBS1/WNT5A/ZC3H12A	36
GO:0046888	BP	GO:0046888	negative regulation of hormone secretion	14/1111	60/18862	7.54332682010451e-06	0.000125523529760734	7.92826122268569e-05	ACVR1C/ADIPOQ/CRY1/IL1B/INHBB/IRS1/JAGN1/KCNJ11/LEP/LIF/OSM/PIM3/SFRP1/SYTL4	14
GO:0001649	BP	GO:0001649	osteoblast differentiation	31/1111	223/18862	7.54930319784701e-06	0.000125523529760734	7.92826122268569e-05	ACHE/ACVR2B/ALPL/ATF4/BMP4/COL1A1/CTHRC1/EPHA2/FZD1/GLI2/GLI3/HDAC4/IGFBP5/IL6/LEF1/MEF2D/MRC2/NPPC/PPARG/PSMC2/PTCH1/RASSF2/RDH14/RUNX2/SFRP1/SMAD6/SMO/SNAI2/TP63/VCAN/WNT10B	31
GO:0045089	BP	GO:0045089	positive regulation of innate immune response	31/1111	223/18862	7.54930319784701e-06	0.000125523529760734	7.92826122268569e-05	CARD11/CHUK/EREG/FCER1G/FCN1/FYN/HEXIM1/HLA-F/HMGB1/HPX/KLRD1/KRAS/LBP/MUC13/NLRC5/NOD2/PAK2/PSMB9/PSMC2/PSMD11/PSMD12/PSMD7/PSMD8/PSME3/PSME4/RASGRP1/STING1/TBK1/TLR4/TOMM70/WNT5A	31
GO:0032733	BP	GO:0032733	positive regulation of interleukin-10 production	11/1111	38/18862	7.76365475292708e-06	0.000128345706303418	8.1065142792209e-05	CD28/CD40LG/CD83/CLEC7A/HMGB1/IL23A/IL6/NOD2/STAT3/TLR4/TSLP	11
GO:0045429	BP	GO:0045429	positive regulation of nitric oxide biosynthetic process	11/1111	38/18862	7.76365475292708e-06	0.000128345706303418	8.1065142792209e-05	AGTR2/ASS1/CD36/CLEC7A/CLU/DNM2/HBB/IL1B/P2RX4/PTGS2/TLR4	11
GO:0061041	BP	GO:0061041	regulation of wound healing	22/1111	131/18862	7.84843792744215e-06	0.000129375539818266	8.17156016453938e-05	ALOX5/CD36/CLEC7A/CXCR4/DUOX1/DUOX2/F2R/F3/FAP/FERMT1/HMGB1/HPSE/NOS3/PLAUR/PROS1/SERPINE2/SH2B3/SMOC2/THBD/THBS1/TNFAIP3/VTN	22
GO:0060047	BP	GO:0060047	heart contraction	36/1111	279/18862	8.09626422422403e-06	0.000133006791738348	8.40091567933944e-05	ACE/ADA/ADRB1/AGTR2/ATG5/ATP1B1/ATP2B2/ATP2B4/CALM1/CCN2/CXCR4/CYP2J2/DSC2/EHD3/EXT1/GPD1L/HDAC4/HEY2/KCND3/KCNH2/KCNJ11/KCNJ5/KCNK1/MYH6/MYL1/NPPC/P2RX4/PDE4B/POPDC2/RYR1/RYR3/TAC1/TGFB2/TNNI1/ZC3H12A/ZMPSTE24	36
GO:0062013	BP	GO:0062013	positive regulation of small molecule metabolic process	23/1111	141/18862	8.11496330612901e-06	0.000133006791738348	8.40091567933944e-05	ADIPOQ/APOA1/CD74/CPT1A/GPD1/HMGB1/HRH1/HTR2A/IL1B/IRS1/KAT2B/MLXIPL/NOS3/PFKFB3/PFKFB4/PPARA/PPARG/PPP1R3E/PTAFR/PTGS2/SLC25A12/SNCA/WDR5	23
GO:0000302	BP	GO:0000302	response to reactive oxygen species	31/1111	224/18862	8.27827215617958e-06	0.00013529801055256	8.5456326205538e-05	ADA/APEX1/BAK1/BECN1/BNIP3/CCR7/CD36/CDK2/CHUK/COL1A1/DNM2/EGLN1/FOSL1/FYN/HBA1/HBB/HMOX1/HP/IL10/IL6/JUN/MMP2/MPV17/MYB/NOS3/NQO1/PCNA/PPARGC1B/PPP2CB/SOD2/TNFAIP3	31
GO:0018212	BP	GO:0018212	peptidyl-tyrosine modification	44/1111	372/18862	8.34968159570911e-06	0.000136078521870013	8.59493092839954e-05	ACE/ADIPOQ/BANK1/BDNF/CD36/CD74/CLEC7A/CSF1R/EPHA2/EPHB6/EREG/FGF10/FGF7/FLT4/FYN/GPRC5A/HIPK3/HPX/HTR2A/IL23A/IL34/IL6/JAK1/KIT/LEP/LIF/MST1R/NOD2/NRG1/NTRK1/OSM/PAK2/ROR2/SFRP1/SH2B3/SOCS1/SOCS3/SPINK1/STAT3/THBS4/TNFRSF1A/TSLP/TTL/VTN	44
GO:0008589	BP	GO:0008589	regulation of smoothened signaling pathway	16/1111	77/18862	8.54628815306456e-06	0.000138889253515764	8.77246110745729e-05	ARMC9/EVC/FGF10/GLI2/GLI3/INTU/KIF7/PRRX1/PTCH1/RPGRIP1L/SERPINE2/SFRP1/SMO/TCTN1/TXNDC15/UCHL5	16
GO:0002720	BP	GO:0002720	positive regulation of cytokine production involved in immune response	13/1111	53/18862	8.85225933546239e-06	0.000143053505496953	9.03548173448142e-05	CD36/CD74/CLEC7A/DDX58/HLA-F/IL18R1/IL1B/IL1R1/IL6/NLRP3/NOD2/TLR4/WNT5A	13
GO:1905517	BP	GO:1905517	macrophage migration	13/1111	53/18862	8.85225933546239e-06	0.000143053505496953	9.03548173448142e-05	CCL2/CMKLR1/CSF1R/CX3CL1/CX3CR1/EDNRB/IL34/MDK/P2RX4/ROR2/SAA1/SFTPD/THBS1	13
GO:0032640	BP	GO:0032640	tumor necrosis factor production	25/1111	162/18862	9.14483897615899e-06	0.000147166276393507	9.29525073619045e-05	ADIPOQ/BPI/CD36/CLEC7A/CLU/CX3CL1/CX3CR1/DDX58/HMGB1/IFIH1/IL10/IL23A/IL6/LBP/LEP/NOD2/PTAFR/RASGRP1/STAT3/THBS1/TLR4/TNFAIP3/VSIR/WNT5A/ZC3H12A	25
GO:0051896	BP	GO:0051896	regulation of protein kinase B signaling	33/1111	247/18862	9.15792229252136e-06	0.000147166276393507	9.29525073619045e-05	AKR1C2/BANK1/CCR7/CD28/CX3CL1/CX3CR1/DAG1/EPHA2/EREG/ESR1/F3/FGF10/FGF18/FGF7/FYN/GRB2/HPSE/IGFBP5/IRS1/KIT/LEP/MST1R/NRG1/NTRK1/OSM/P2RX4/PIK3CB/PPARA/RAC1/RAC2/SFRP5/SH2B3/THBS1	33
GO:1905330	BP	GO:1905330	regulation of morphogenesis of an epithelium	14/1111	61/18862	9.26454894753264e-06	0.000148465042047786	9.37728279339765e-05	AGTR2/AR/BMP4/CXCL10/ESR1/FGF10/FGF7/GDNF/LIF/MDK/SFRP1/SMO/SULF1/WNT5A	14
GO:0001736	BP	GO:0001736	establishment of planar polarity	21/1111	123/18862	9.63661080363035e-06	0.00015357180596478	9.69983393909665e-05	CTHRC1/FZD1/INTU/PSMB9/PSMC2/PSMD11/PSMD12/PSMD7/PSMD8/PSME3/PSME4/PTK7/RAC1/RHOA/ROR2/RPGRIP1L/SFRP1/TIAM1/TP63/WNT5A/WNT9B	21
GO:0007164	BP	GO:0007164	establishment of tissue polarity	21/1111	123/18862	9.63661080363035e-06	0.00015357180596478	9.69983393909665e-05	CTHRC1/FZD1/INTU/PSMB9/PSMC2/PSMD11/PSMD12/PSMD7/PSMD8/PSME3/PSME4/PTK7/RAC1/RHOA/ROR2/RPGRIP1L/SFRP1/TIAM1/TP63/WNT5A/WNT9B	21
GO:0045913	BP	GO:0045913	positive regulation of carbohydrate metabolic process	16/1111	78/18862	1.01707445650313e-05	0.000161190891136708	0.000101810671997935	GPD1/HAS2/HMGB1/HRH1/HTR2A/IRS1/KAT2B/MLXIPL/PFKFB3/PFKFB4/PPARA/PPP1R3E/PTAFR/SLC25A12/SNCA/WDR5	16
GO:0050886	BP	GO:0050886	endocrine process	16/1111	78/18862	1.01707445650313e-05	0.000161190891136708	0.000101810671997935	ACE/AGTR1/AGTR2/C1QTNF3/CMA1/CRY1/ENPEP/F2R/IL1B/INHBB/KRAS/LEP/MME/NOS3/TAC1/TBX3	16
GO:0060572	BP	GO:0060572	morphogenesis of an epithelial bud	7/1111	15/18862	1.02213986707904e-05	0.000161419874165551	0.000101955301237703	AR/BMP4/FGF10/GLI2/SULF1/TP63/WNT5A	7
GO:1904407	BP	GO:1904407	positive regulation of nitric oxide metabolic process	11/1111	39/18862	1.02413095898533e-05	0.000161419874165551	0.000101955301237703	AGTR2/ASS1/CD36/CLEC7A/CLU/DNM2/HBB/IL1B/P2RX4/PTGS2/TLR4	11
GO:0035567	BP	GO:0035567	non-canonical Wnt signaling pathway	24/1111	153/18862	1.03411228321606e-05	0.000161981890101856	0.000102310279237671	CALM1/CTHRC1/FRZB/FZD1/LEF1/PDE6B/PSMB9/PSMC2/PSMD11/PSMD12/PSMD7/PSMD8/PSME3/PSME4/PTK7/RAC1/RHOA/ROR2/SFRP1/SFRP4/SFRP5/TIAM1/WNT5A/WNT9B	24
GO:0019883	BP	GO:0019883	antigen processing and presentation of endogenous antigen	9/1111	26/18862	1.03614350004316e-05	0.000161981890101856	0.000102310279237671	ATG5/CD1C/CD1E/CD74/HLA-DRA/HLA-DRB1/HLA-F/IDE/TAP1	9
GO:0061082	BP	GO:0061082	myeloid leukocyte cytokine production	9/1111	26/18862	1.03614350004316e-05	0.000161981890101856	0.000102310279237671	BCL6/CD36/CD74/DDX58/HMOX1/KIT/TGFB2/TLR4/WNT5A	9
GO:1903707	BP	GO:1903707	negative regulation of hemopoiesis	19/1111	105/18862	1.0711132436208e-05	0.000166994972643645	0.000105476620082128	ADIPOQ/BCL6/BMP4/CD74/CTLA4/FCGR2B/GATA2/GLI3/GPR68/HMGB1/IL17D/LRRC17/MDK/SFRP1/SOCS1/TBX21/TLR4/TMEM176B/ZC3H12A	19
GO:0032760	BP	GO:0032760	positive regulation of tumor necrosis factor production	17/1111	87/18862	1.07513694170986e-05	0.000167169265558292	0.000105586706195802	CD36/CLEC7A/CLU/DDX58/HMGB1/IFIH1/IL23A/IL6/LBP/LEP/NOD2/PTAFR/RASGRP1/STAT3/THBS1/TLR4/WNT5A	17
GO:0048511	BP	GO:0048511	rhythmic process	37/1111	294/18862	1.0805177263983e-05	0.000167553058759283	0.000105829115946288	ADA/ADAMTS1/ADIPOQ/ADRB1/AHCY/ARNTL/ASS1/ATF4/CPT1A/CRY1/EREG/ESR1/GNRH1/HAS2/ID2/JUN/KAT2B/KLF10/LEP/MAPK10/MDK/NAMPT/NFKB2/NTRK1/OPN3/PCNA/PDE6B/PPARA/PPARG/PTN/RORC/SLIT2/SRD5A1/SRRD/TGFB2/TIMP4/USP7	37
GO:0048661	BP	GO:0048661	positive regulation of smooth muscle cell proliferation	18/1111	96/18862	1.09035194347168e-05	0.000168623514268617	0.000106505232282519	ADAMTS1/BMP4/CX3CL1/ELANE/EREG/HDAC4/HMOX1/ID2/IGFBP5/IL10/IL6/JUN/MEF2D/MMP2/MYB/PTAFR/TGFBR2/THBS1	18
GO:0016579	BP	GO:0016579	protein deubiquitination	36/1111	283/18862	1.11456571465909e-05	0.000171446431990207	0.000108288230987987	ADRB2/AR/BECN1/BIRC2/CFTR/COPS5/DDX58/ESR1/IFIH1/KAT2B/MDM2/NFKBIA/NLRP3/PSMB9/PSMC2/PSMD11/PSMD12/PSMD7/PSMD8/PSME3/PSME4/RAD23B/RHOA/RHOT1/STAMBPL1/TNFAIP3/UBB/UCHL1/UCHL5/USP10/USP11/USP4/USP7/YOD1/YY1/ZC3H12A	36
GO:0042063	BP	GO:0042063	gliogenesis	36/1111	283/18862	1.11456571465909e-05	0.000171446431990207	0.000108288230987987	ADAM22/BNIP3/CCL2/CERS2/CLU/CRB1/CSF1R/CX3CL1/CX3CR1/CXCR4/DAG1/FGF10/GAP43/GLI3/IL1B/IL34/IL6/KRAS/LDLR/LEF1/LIF/MDK/MYB/P2RX4/PPARG/PTN/RHEB/RNF10/ROR2/S100A9/SERPINE2/SMO/STAT3/TGFB2/TIAM1/TLR4	36
GO:1903555	BP	GO:1903555	regulation of tumor necrosis factor superfamily cytokine production	25/1111	164/18862	1.13832472674085e-05	0.000174634190745069	0.000110301668960264	ADIPOQ/BPI/CD36/CLEC7A/CLU/CX3CL1/CX3CR1/DDX58/HMGB1/IFIH1/IL10/IL23A/IL6/LBP/LEP/NOD2/PTAFR/RASGRP1/STAT3/THBS1/TLR4/TNFAIP3/VSIR/WNT5A/ZC3H12A	25
GO:0002790	BP	GO:0002790	peptide secretion	46/1111	401/18862	1.17161340916384e-05	0.000179029421640179	0.000113077765102308	ACHE/ACVR1C/ALOX5/ANO1/ARNTL/C1QTNF3/CD38/CD74/CFTR/CNR1/COMP/COPG1/COPG2/CPT1A/F2R/GPR68/HLA-DRB1/IL1B/IL6/ILDR2/INHBB/IRS1/JAGN1/KCNJ11/LEP/LTBP2/LTBP4/MYH10/PCLO/PIM3/PLA2G6/RAB15/RAB1A/RAC1/RAP1A/RBP4/SAA1/SCG2/SFRP1/SLC25A4/STEAP3/SYTL4/TGFB2/TIAM1/TLR4/TVP23C	46
GO:0010565	BP	GO:0010565	regulation of cellular ketone metabolic process	27/1111	185/18862	1.17319819152351e-05	0.000179029421640179	0.000113077765102308	ACACB/ACADVL/ADIPOQ/ADIPOR1/APOA1/ATP2B4/BHMT/CD74/CNR1/CPT1A/IL1B/IRS1/MLXIPL/NQO1/ODC1/PPARA/PPARG/PSMB9/PSMC2/PSMD11/PSMD12/PSMD7/PSMD8/PSME3/PSME4/PTGS2/SLC7A11	27
GO:0023061	BP	GO:0023061	signal release	52/1111	475/18862	1.21902176385188e-05	0.000185529952577774	0.000117183601470807	ACVR1C/ADIPOQ/AGTR1/AGTR2/ALOX5/ANO1/ARNTL/ASIC1/C1QTNF3/CALM1/CD38/CFTR/CNR1/CPT1A/CRY1/F2R/GDNF/GPR68/HLA-DRB1/HTR2A/IL1B/IL6/ILDR2/INHBB/IRS1/JAGN1/KCNJ11/LEP/LIF/LTBP4/MYB/OSM/P2RX1/P2RX4/PCLO/PIM3/PLA2G6/PRRT2/RAB1A/RAC1/RAP1A/RBP4/RHOT1/SCG5/SFRP1/SLC25A4/SNCA/STX2/SYTL4/TAC1/TBX3/TIAM1	52
GO:0051897	BP	GO:0051897	positive regulation of protein kinase B signaling	26/1111	175/18862	1.22617632678867e-05	0.000186126448760296	0.000117560357730162	AKR1C2/CCR7/CD28/CX3CL1/CX3CR1/EREG/ESR1/F3/FGF10/FGF18/FGF7/FYN/GRB2/HPSE/IGFBP5/IRS1/KIT/LEP/MST1R/NRG1/OSM/P2RX4/PIK3CB/RAC1/RAC2/THBS1	26
GO:0019216	BP	GO:0019216	regulation of lipid metabolic process	46/1111	402/18862	1.24956950821951e-05	0.000189178246862812	0.000119487920841378	ACACB/ACADVL/ADIPOQ/ADIPOR1/AGTR1/AMBRA1/ANGPTL4/APOA1/C3/CCR7/CD36/CD74/CNR1/CPT1A/DHCR7/EPHX2/FITM2/GGPS1/GOLM1/HMGCS2/HTR2A/ID2/IDH1/IL1B/IRS1/KIT/LACTB/LDLR/LEP/LPCAT3/LSS/MLXIPL/NOD2/OPA3/ORMDL3/PCK1/PEX11A/PPARA/PPARG/PTGS2/RORC/SNAI2/TM6SF2/TNFRSF1A/TXNRD1/ZMPSTE24	46
GO:0010712	BP	GO:0010712	regulation of collagen metabolic process	12/1111	47/18862	1.25615179835601e-05	0.00018967562456541	0.000119802072328359	BMP4/CCN2/CIITA/F2R/FAP/IL6/MFAP4/MYB/NPPC/PPARG/RAP1A/VSIR	12
GO:0006094	BP	GO:0006094	gluconeogenesis	17/1111	88/18862	1.26038134024396e-05	0.000189816069382814	0.000119890779457761	ADIPOQ/ATF4/C1QTNF3/CRY1/ENO2/GNMT/GPD1/KAT2B/LEP/PCK1/PGAM1/PPARA/RBP4/SLC25A12/SLC25A13/USP7/WDR5	17
GO:0046364	BP	GO:0046364	monosaccharide biosynthetic process	18/1111	97/18862	1.26609612573012e-05	0.000190178877580298	0.000120119934753893	ADIPOQ/ATF4/C1QTNF3/CRY1/ENO2/GNMT/GPD1/KAT2B/LEP/PCK1/PGAM1/PPARA/RBP4/SLC25A12/SLC25A13/TKT/USP7/WDR5	18
GO:0002460	BP	GO:0002460	adaptive immune response based on somatic recombination of immune receptors built from immunoglobulin superfamily domains	43/1111	367/18862	1.33310307786864e-05	0.000199203688492942	0.000125820145585852	ADA/BACH2/BCL6/C3/CD1C/CD1E/CD28/CD40LG/CD74/CLU/FCER1G/FCER2/FCGR2B/HLA-DRA/HLA-DRB1/HLA-F/HMGB1/HPX/IL10/IL18R1/IL1B/IL1R1/IL1RL1/IL23A/IL6/KLHL6/KLRC1/KLRD1/LEF1/NFKB2/NLRP3/NOD2/PRF1/RNF168/RORC/SLC11A1/STAT3/TBX21/TFRC/TLR4/TNFAIP3/UNC13D/ZC3H12A	43
GO:0009306	BP	GO:0009306	protein secretion	43/1111	367/18862	1.33310307786864e-05	0.000199203688492942	0.000125820145585852	ACHE/ACVR1C/ALOX5/ANO1/ARNTL/C1QTNF3/CD38/CFTR/CNR1/COMP/COPG1/COPG2/CPT1A/F2R/GPR68/HLA-DRB1/IL1B/IL6/ILDR2/INHBB/IRS1/JAGN1/KCNJ11/LEP/LTBP2/MYH10/PCLO/PIM3/PLA2G6/RAB15/RAC1/RAP1A/RBP4/SAA1/SCG2/SFRP1/SLC25A4/STEAP3/SYTL4/TGFB2/TIAM1/TLR4/TVP23C	43
GO:0032874	BP	GO:0032874	positive regulation of stress-activated MAPK cascade	20/1111	116/18862	1.34185493935627e-05	0.000199992006894212	0.000126318059739783	CCN2/CCR7/CLEC7A/FCGR2B/FLT4/GADD45G/HMGB1/IL1B/LEP/MID1/MTURN/NOD2/RASGRP1/RASSF2/TGFB2/TLR4/TRAF1/TRAF4/WNT5A/ZC3H12A	20
GO:0071222	BP	GO:0071222	cellular response to lipopolysaccharide	28/1111	197/18862	1.35066719326324e-05	0.000200785229014041	0.000126819071158566	ASS1/BPI/CASP1/CCL2/CD36/CX3CL1/CX3CR1/CXCL10/CXCL11/CXCL8/CXCL9/EDNRB/HMGB1/IL10/IL1B/IL6/LBP/MAPK14/NFKBIA/NLRP3/NOD2/PDE4B/PTAFR/RHOA/TLR4/TNFAIP3/WNT5A/ZC3H12A	28
GO:1903428	BP	GO:1903428	positive regulation of reactive oxygen species biosynthetic process	13/1111	55/18862	1.36790315745914e-05	0.000202823372805732	0.000128106394453308	AGTR2/ASS1/CD36/CLEC7A/CLU/DNM2/HBB/HDAC4/IL1B/P2RX4/PTGS2/SOD2/TLR4	13
GO:0035265	BP	GO:0035265	organ growth	25/1111	166/18862	1.41083230942891e-05	0.00020865085542788	0.000131787123045558	ACACB/AGTR2/AR/COMP/ECM1/ESR1/EVC/EXT1/FGF10/FGF7/HEY2/LEP/MAPK14/MYH6/NPPC/PPARA/RBP4/SMO/TGFB2/TGFBR2/TGFBR3/THBS3/TSKU/YY1/ZMPSTE24	25
GO:0035592	BP	GO:0035592	establishment of protein localization to extracellular region	43/1111	368/18862	1.42576684429752e-05	0.000210318888595991	0.000132840678718355	ACHE/ACVR1C/ALOX5/ANO1/ARNTL/C1QTNF3/CD38/CFTR/CNR1/COMP/COPG1/COPG2/CPT1A/F2R/GPR68/HLA-DRB1/IL1B/IL6/ILDR2/INHBB/IRS1/JAGN1/KCNJ11/LEP/LTBP2/MYH10/PCLO/PIM3/PLA2G6/RAB15/RAC1/RAP1A/RBP4/SAA1/SCG2/SFRP1/SLC25A4/STEAP3/SYTL4/TGFB2/TIAM1/TLR4/TVP23C	43
GO:0003177	BP	GO:0003177	pulmonary valve development	8/1111	21/18862	1.44196182622706e-05	0.000212163846196529	0.000134005982612352	BMP4/HEY2/NOS3/ROBO1/SLIT2/SMAD6/TGFB2/TNFRSF1A	8
GO:0002604	BP	GO:0002604	regulation of dendritic cell antigen processing and presentation	6/1111	11/18862	1.47301968623278e-05	0.000214081012250041	0.000135216894487479	CCR7/CD74/FCGR2B/NOD2/SLC11A1/THBS1	6
GO:0002675	BP	GO:0002675	positive regulation of acute inflammatory response	9/1111	27/18862	1.47322081499219e-05	0.000214081012250041	0.000135216894487479	C3/CCR7/CNR1/IL1B/IL6/OSM/OSMR/PTGS2/TAC1	9
GO:0060512	BP	GO:0060512	prostate gland morphogenesis	9/1111	27/18862	1.47322081499219e-05	0.000214081012250041	0.000135216894487479	AR/BMP4/ESR1/FGF10/GLI2/SFRP1/SULF1/TP63/WNT5A	9
GO:0071624	BP	GO:0071624	positive regulation of granulocyte chemotaxis	9/1111	27/18862	1.47322081499219e-05	0.000214081012250041	0.000135216894487479	CCR7/CD74/CXCL8/IL23A/LBP/MDK/RAC1/RAC2/THBS4	9
GO:0033273	BP	GO:0033273	response to vitamin	17/1111	89/18862	1.47359778986644e-05	0.000214081012250041	0.000135216894487479	ADA/ALDH1A2/ALPL/AQP3/BECN1/COL1A1/CXCL10/DNMT3A/DNMT3B/LEP/OGG1/PPARG/PTN/SFRP1/SNAI2/SOD2/TRIM24	17
GO:0006575	BP	GO:0006575	cellular modified amino acid metabolic process	28/1111	198/18862	1.48653999793703e-05	0.000214875995179189	0.000135719018060794	AHCY/ASS1/BHMT/CHAC1/CPQ/CPT1A/CTSK/DIO2/DUOX1/DUOX2/GATM/GCLM/GGCT/GGH/GNMT/GSR/GSTO2/HOGA1/HPGDS/IDH1/LPCAT3/PLA2G2A/PRODH/SLC16A2/SLC46A1/SLC5A6/SLC7A11/TPO	28
GO:1901136	BP	GO:1901136	carbohydrate derivative catabolic process	28/1111	198/18862	1.48653999793703e-05	0.000214875995179189	0.000135719018060794	ADA/ADAMTS9/AHCY/BGN/CHIT1/CTSL/FITM2/FMOD/GLA/GPD1/GPD1L/HPSE/HYAL4/LUM/LYVE1/NGLY1/NT5C3A/NT5E/NUDT4/OGG1/OGN/PDE1A/PDE4A/PDE4B/PDE5A/SAMHD1/SDC2/VCAN	28
GO:0071219	BP	GO:0071219	cellular response to molecule of bacterial origin	29/1111	209/18862	1.52288761810227e-05	0.000219236514955954	0.000138473190121027	ASS1/BPI/CASP1/CCL2/CD36/CX3CL1/CX3CR1/CXCL10/CXCL11/CXCL8/CXCL9/EDNRB/FCGR2B/HMGB1/IL10/IL1B/IL6/LBP/MAPK14/NFKBIA/NLRP3/NOD2/PDE4B/PTAFR/RHOA/TLR4/TNFAIP3/WNT5A/ZC3H12A	29
GO:0018108	BP	GO:0018108	peptidyl-tyrosine phosphorylation	43/1111	369/18862	1.52432828059068e-05	0.000219236514955954	0.000138473190121027	ACE/ADIPOQ/BANK1/BDNF/CD36/CD74/CLEC7A/CSF1R/EPHA2/EPHB6/EREG/FGF10/FGF7/FLT4/FYN/GPRC5A/HIPK3/HPX/HTR2A/IL23A/IL34/IL6/JAK1/KIT/LEP/LIF/MST1R/NOD2/NRG1/NTRK1/OSM/PAK2/ROR2/SFRP1/SH2B3/SOCS1/SOCS3/SPINK1/STAT3/THBS4/TNFRSF1A/TSLP/VTN	43
GO:0071706	BP	GO:0071706	tumor necrosis factor superfamily cytokine production	25/1111	167/18862	1.5681592951396e-05	0.000224978065459804	0.000142099642651842	ADIPOQ/BPI/CD36/CLEC7A/CLU/CX3CL1/CX3CR1/DDX58/HMGB1/IFIH1/IL10/IL23A/IL6/LBP/LEP/NOD2/PTAFR/RASGRP1/STAT3/THBS1/TLR4/TNFAIP3/VSIR/WNT5A/ZC3H12A	25
GO:0060425	BP	GO:0060425	lung morphogenesis	12/1111	48/18862	1.58578913020863e-05	0.000226941414579359	0.000143339724469237	BMP4/DAG1/ESRP2/EXT1/FGF10/FGF7/FOXF1/HOXA5/KRAS/LIF/TCF21/TGFBR2	12
GO:0032611	BP	GO:0032611	interleukin-1 beta production	19/1111	108/18862	1.62808635939487e-05	0.000232416397657535	0.000146797808871127	APOA1/CASP1/CCR7/CD36/CLEC7A/CX3CL1/CX3CR1/F2R/HMGB1/IL6/NLRP1/NLRP3/NOD2/S1PR3/STAT3/TLR4/TNFAIP3/WNT5A/ZC3H12A	19
GO:0050796	BP	GO:0050796	regulation of insulin secretion	26/1111	178/18862	1.66695580887591e-05	0.000237376157635225	0.000149930470355384	ACVR1C/ALOX5/ANO1/ARNTL/CD38/CFTR/CNR1/CPT1A/GPR68/HLA-DRB1/IL1B/IL6/INHBB/IRS1/JAGN1/KCNJ11/LEP/PIM3/PLA2G6/RAC1/RAP1A/RBP4/SFRP1/SLC25A4/SYTL4/TIAM1	26
GO:0030099	BP	GO:0030099	myeloid cell differentiation	47/1111	419/18862	1.6966313494397e-05	0.000241005435884607	0.000152222778902296	ADIPOQ/BCL6/BMP4/CCR1/CCR7/CD74/CSF1R/EPHA2/GATA2/GPR68/HLA-DRB1/HMGB1/HOXA5/IL23A/IL34/JAGN1/JMJD6/JUN/KAT2B/KIT/KLF10/LBR/LEF1/LIF/LRRC17/MAPK14/MITF/MPIG6B/MTURN/MYH9/NFKBIA/P4HTM/PIR/PPARG/PPARGC1B/PRXL2A/RASSF2/ROR2/SFRP1/SH2B3/STAT3/TFRC/TGFBR2/TGFBR3/THBS1/TLR4/WDR5	47
GO:1903557	BP	GO:1903557	positive regulation of tumor necrosis factor superfamily cytokine production	17/1111	90/18862	1.71839804697276e-05	0.000243345553942588	0.000153700833836774	CD36/CLEC7A/CLU/DDX58/HMGB1/IFIH1/IL23A/IL6/LBP/LEP/NOD2/PTAFR/RASGRP1/STAT3/THBS1/TLR4/WNT5A	17
GO:0030850	BP	GO:0030850	prostate gland development	11/1111	41/18862	1.73172045150077e-05	0.000243345553942588	0.000153700833836774	AR/BMP4/ESR1/FGF10/GLI2/GLI3/PTCH1/SFRP1/SULF1/TP63/WNT5A	11
GO:0002761	BP	GO:0002761	regulation of myeloid leukocyte differentiation	20/1111	118/18862	1.74222676018269e-05	0.000243345553942588	0.000153700833836774	ADIPOQ/CCR1/CD74/GATA2/GPR68/HLA-DRB1/IL23A/IL34/JUN/KLF10/LEF1/LIF/LRRC17/MITF/PPARGC1B/PRXL2A/RASSF2/ROR2/SFRP1/TLR4	20
GO:0003014	BP	GO:0003014	renal system process	20/1111	118/18862	1.74222676018269e-05	0.000243345553942588	0.000153700833836774	ADCY3/ADIPOQ/AGTR1/AGTR2/AQP3/AQP4/BMP4/EDNRB/F2R/HAS2/HBB/KLHL3/MCAM/MYO1E/MYO5B/NPR3/RAB11A/SGK1/SULF1/TAC1	20
GO:0070304	BP	GO:0070304	positive regulation of stress-activated protein kinase signaling cascade	20/1111	118/18862	1.74222676018269e-05	0.000243345553942588	0.000153700833836774	CCN2/CCR7/CLEC7A/FCGR2B/FLT4/GADD45G/HMGB1/IL1B/LEP/MID1/MTURN/NOD2/RASGRP1/RASSF2/TGFB2/TLR4/TRAF1/TRAF4/WNT5A/ZC3H12A	20
GO:0022408	BP	GO:0022408	negative regulation of cell-cell adhesion	27/1111	189/18862	1.74271455283063e-05	0.000243345553942588	0.000153700833836774	ADIPOQ/APOA1/ASS1/BCL6/BMP4/CD74/CTLA4/FCGR2B/GLI3/GNRH1/HLA-DRB1/HMGB1/IDO1/IL10/LRRC32/MDK/PODXL/PPARA/SERPINE2/SFTPD/SH2B3/SOCS1/TBX21/VSIG4/VSIR/YTHDF2/ZC3H12A	27
GO:1905952	BP	GO:1905952	regulation of lipid localization	27/1111	189/18862	1.74271455283063e-05	0.000243345553942588	0.000153700833836774	ACACB/ADIPOQ/AGTR1/AGTR2/APOA1/C3/CD36/CETP/CRY1/FITM2/FURIN/IL1B/IL6/LEP/LPCAT3/MYB/NFKBIA/NUS1/P2RX4/PLA2R1/PON1/PPARA/PPARG/PTCH1/TAC1/THBS1/ZC3H12A	27
GO:0090596	BP	GO:0090596	sensory organ morphogenesis	32/1111	244/18862	1.82165394977473e-05	0.000253752425497675	0.000160273975649862	ATF4/BAK1/BMP4/COL5A1/COL8A1/COL8A2/CRB1/CTHRC1/EPHA2/FGF10/FRZB/GATA2/GDF11/GLI2/GLI3/INTU/MYO7A/NECTIN3/NTN1/PROM1/PRRX1/PTK7/PTN/RBP4/ROR2/RPGRIP1L/SDK2/STAT3/TSKU/WNT5A/WNT9A/YY1	32
GO:0002218	BP	GO:0002218	activation of innate immune response	23/1111	148/18862	1.83339570742249e-05	0.000254771147458976	0.000160917416273136	CARD11/CHUK/FCER1G/FCN1/FYN/HEXIM1/HMGB1/KLRD1/KRAS/MUC13/PAK2/PSMB9/PSMC2/PSMD11/PSMD12/PSMD7/PSMD8/PSME3/PSME4/STING1/TBK1/TLR4/TOMM70	23
GO:0010906	BP	GO:0010906	regulation of glucose metabolic process	20/1111	119/18862	1.98010215259791e-05	0.000274494642985441	0.000173375082581306	ACACB/ADIPOQ/ADIPOR1/C1QTNF3/CRY1/GCKR/GNMT/HMGB1/IRS1/KAT2B/LEP/PPARA/PPP1R3D/PPP1R3E/RORC/SLC25A12/TIGAR/USP7/WDR5/ZMPSTE24	20
GO:0019319	BP	GO:0019319	hexose biosynthetic process	17/1111	91/18862	1.99877689259483e-05	0.000276417390939857	0.000174589520071795	ADIPOQ/ATF4/C1QTNF3/CRY1/ENO2/GNMT/GPD1/KAT2B/LEP/PCK1/PGAM1/PPARA/RBP4/SLC25A12/SLC25A13/USP7/WDR5	17
GO:0071347	BP	GO:0071347	cellular response to interleukin-1	26/1111	180/18862	2.0359615761365e-05	0.000280884579077057	0.00017741106552627	CCL2/CCL22/CHUK/CX3CL1/CXCL8/HAS2/IL1B/IL1R1/IL1R2/IL6/NFKBIA/NOD2/PCK1/PSMB9/PSMC2/PSMD11/PSMD12/PSMD7/PSMD8/PSME3/PSME4/SFRP1/UBB/USP10/YY1/ZC3H12A	26
GO:0009314	BP	GO:0009314	response to radiation	49/1111	447/18862	2.08449118685255e-05	0.000286891813348391	0.000181205328053765	ABCA4/ATF4/BAK1/BLM/CALM1/CERS1/COL3A1/CRB1/CRY1/CXCL10/DNM2/DNMT3A/DNMT3B/EIF2S1/ELANE/ELK1/EXT1/EYS/GRB2/HRH1/ID2/JUN/KIT/KRAS/MAPK10/MAPK14/MDM2/MFAP4/MME/MMP2/NABP1/NTRK1/OGG1/OPN3/PCNA/PDE6B/PPM1D/PTN/RGS9BP/RNF168/SFRP1/SLC7A11/SOD2/THBD/TIGAR/TRIM13/XPC/YY1/ZMPSTE24	49
GO:0007265	BP	GO:0007265	Ras protein signal transduction	40/1111	338/18862	2.09354944342104e-05	0.000287450834081175	0.000181558414236639	AGTR1/APOA1/ARHGAP1/BCL6/CDK2/CHUK/COL1A2/COL3A1/CUL3/DNM2/F2R/F2RL2/FGF10/GRB2/JUN/KRAS/LPAR6/MAPK14/MAPKAP1/MRAS/NTN1/NTRK1/PIK3CB/PLCE1/PPP2CB/RAB15/RAB9A/RAC1/RAC2/RALA/RAP1A/RASGRP1/RCC1/RHOA/RIT1/ROBO1/RTKN/TGFB2/TIAM1/TIMP2	40
GO:1904996	BP	GO:1904996	positive regulation of leukocyte adhesion to vascular endothelial cell	8/1111	22/18862	2.14914270208184e-05	0.000294381380120876	0.000185935854826729	ALOX5/ELANE/FUT4/IL6/MDK/PTAFR/RHOA/SELE	8
GO:0007179	BP	GO:0007179	transforming growth factor beta receptor signaling pathway	28/1111	202/18862	2.16351407985771e-05	0.000295645997658466	0.000186734606917585	ASPN/COL1A2/COL3A1/DNM2/FERMT1/FMOD/FURIN/HTRA1/ING2/JUN/LEFTY2/LRRC32/LTBP2/LTBP3/LTBP4/NREP/PEG10/PMEPA1/PPARA/PPM1A/RHOA/SMAD6/STRAP/TGFB2/TGFBR2/TGFBR3/THBS1/UBB	28
GO:0048806	BP	GO:0048806	genitalia development	11/1111	42/18862	2.22218678547973e-05	0.000302944089499167	0.000191344195147818	AR/BAK1/ESR1/FGF10/RBP4/ROR2/SRD5A1/TBX3/TP63/WNT5A/WNT9B	11
GO:1902106	BP	GO:1902106	negative regulation of leukocyte differentiation	18/1111	101/18862	2.25037856033075e-05	0.000306062124292738	0.000193313594382525	ADIPOQ/BCL6/BMP4/CD74/CTLA4/FCGR2B/GATA2/GLI3/GPR68/HMGB1/LRRC17/MDK/SFRP1/SOCS1/TBX21/TLR4/TMEM176B/ZC3H12A	18
GO:0071692	BP	GO:0071692	protein localization to extracellular region	43/1111	375/18862	2.25973863415103e-05	0.000306610291562993	0.000193659825349786	ACHE/ACVR1C/ALOX5/ANO1/ARNTL/C1QTNF3/CD38/CFTR/CNR1/COMP/COPG1/COPG2/CPT1A/F2R/GPR68/HLA-DRB1/IL1B/IL6/ILDR2/INHBB/IRS1/JAGN1/KCNJ11/LEP/LTBP2/MYH10/PCLO/PIM3/PLA2G6/RAB15/RAC1/RAP1A/RBP4/SAA1/SCG2/SFRP1/SLC25A4/STEAP3/SYTL4/TGFB2/TIAM1/TLR4/TVP23C	43
GO:0050777	BP	GO:0050777	negative regulation of immune response	23/1111	150/18862	2.28809755925027e-05	0.000309727653138042	0.000195628799369212	BCL6/CD59/COL3A1/CTLA4/ENPP3/FCGR2B/FOXF1/HLA-DRB1/HLA-F/HMOX1/IL10/IL1RL1/KLRC1/KLRD1/NLRC5/NOD2/PPARG/SAMHD1/TBX21/TNFAIP3/VSIG4/YTHDF2/ZC3H12A	23
GO:0048568	BP	GO:0048568	embryonic organ development	46/1111	412/18862	2.33896521480659e-05	0.000315870114572355	0.000199508473474483	ADA/ALDH1A2/ATF4/BMP4/CTHRC1/CXCL8/EPHA2/FGF10/FOXF1/FRZB/GATA2/GDNF/GLI2/GLI3/GRB2/HEY2/HOXA3/HOXA4/HOXA5/ID2/IL10/KIT/LEF1/LIF/MKKS/MMP16/MYO7A/NTN1/POLE/PRRX1/PTCH1/PTK7/RAD23B/RBP4/ROR2/SH2B3/SMO/SOCS3/TBX21/TBX3/TCF21/TGFB2/TGFBR2/TPO/WNT5A/WNT9B	46
GO:0061035	BP	GO:0061035	regulation of cartilage development	14/1111	66/18862	2.41809444123022e-05	0.000325791506332493	0.000205774978703974	BMP4/CCN2/FGF18/FRZB/GLI2/GLI3/LEP/LOXL2/LTBP3/MDK/SNAI2/TAPT1/WNT5A/WNT9A	14
GO:0061005	BP	GO:0061005	cell differentiation involved in kidney development	13/1111	58/18862	2.52286076212641e-05	0.000339112569264328	0.000214188769081662	ADIPOQ/BMP4/EXT1/GDNF/GLI3/LIF/MYO1E/PODXL/PROM1/PTCH1/SMO/TCF21/WNT9B	13
GO:0045639	BP	GO:0045639	positive regulation of myeloid cell differentiation	18/1111	102/18862	2.58438931664126e-05	0.000346573234000866	0.000218901040879539	CCR1/CD74/GATA2/GPR68/HLA-DRB1/HMGB1/HOXA5/IL23A/IL34/JUN/KLF10/LEF1/LIF/MAPK14/MTURN/PPARGC1B/ROR2/STAT3	18
GO:0007389	BP	GO:0007389	pattern specification process	47/1111	426/18862	2.59460053770665e-05	0.000346739742216457	0.000219006210056302	ACVR2B/ALDH1A2/ALG5/AR/AURKA/BMP4/C3/DCHS1/DNAAF2/DYNC2LI1/EFNB1/EXT1/FGF10/FOXF1/GDF11/GDNF/GLI2/GLI3/HEY2/HHEX/HOXA3/HOXA4/HOXA5/INTU/LEF1/LMX1B/MID1/MKKS/ODAD2/OFD1/PKD1L1/PTCH1/ROBO1/ROR2/RPGRIP1L/SFRP1/SMAD6/SMO/TBX21/TBX3/TCTN1/TGFBR2/TMEM107/TP63/TTC8/WNT5A/YY1	47
GO:0050852	BP	GO:0050852	T cell receptor signaling pathway	28/1111	204/18862	2.59768518851543e-05	0.000346739742216457	0.000219006210056302	ADA/CARD11/CCR7/CD247/CD28/CHUK/CTLA4/FYN/HLA-DPA1/HLA-DPB1/HLA-DQA1/HLA-DRA/HLA-DRB1/ICOSLG/PAK2/PDE4B/PIK3CB/PLCG1/PSMB9/PSMC2/PSMD11/PSMD12/PSMD7/PSMD8/PSME3/PSME4/RAB29/ZC3H12A	28
GO:0003184	BP	GO:0003184	pulmonary valve morphogenesis	7/1111	17/18862	2.782858768552e-05	0.000370596909617585	0.000234074767764169	BMP4/HEY2/NOS3/ROBO1/SLIT2/SMAD6/TGFB2	7
GO:0001867	BP	GO:0001867	complement activation, lectin pathway	6/1111	12/18862	2.79885641855789e-05	0.000371009699906994	0.000234335492526361	COLEC11/FCN1/FCN2/FCN3/MASP1/MFAP4	6
GO:0061430	BP	GO:0061430	bone trabecula morphogenesis	6/1111	12/18862	2.79885641855789e-05	0.000371009699906994	0.000234335492526361	COL1A1/MMP2/PPARGC1B/SFRP1/THBS3/WNT10B	6
GO:1900046	BP	GO:1900046	regulation of hemostasis	14/1111	67/18862	2.89299292657181e-05	0.000382606627737186	0.000241660292378122	CD36/COMP/F2R/F3/FAP/HPSE/NOS3/PLAUR/PROS1/SERPINE2/SH2B3/THBD/THBS1/VTN	14
GO:0032651	BP	GO:0032651	regulation of interleukin-1 beta production	18/1111	103/18862	2.96184995833023e-05	0.000390814743354904	0.000246844665769096	APOA1/CASP1/CCR7/CLEC7A/CX3CL1/CX3CR1/F2R/HMGB1/IL6/NLRP1/NLRP3/NOD2/S1PR3/STAT3/TLR4/TNFAIP3/WNT5A/ZC3H12A	18
GO:0030224	BP	GO:0030224	monocyte differentiation	10/1111	36/18862	3.00168963891213e-05	0.000395165228665023	0.000249592499904244	BMP4/CD74/CSF1R/GPR68/HLA-DRB1/IL34/JUN/MYH9/PIR/PPARG	10
GO:1902893	BP	GO:1902893	regulation of pri-miRNA transcription by RNA polymerase II	12/1111	51/18862	3.06749174470288e-05	0.00040290593623917	0.000254481651110655	BMP4/FOSL1/GATA2/HDAC4/IL10/JUN/PPARA/PPARG/SMAD6/STAT3/TGFB2/YY1	12
GO:0050769	BP	GO:0050769	positive regulation of neurogenesis	29/1111	217/18862	3.11291728683016e-05	0.000407013935253043	0.000257076327132481	BDNF/CRABP2/CUL7/CUX1/CX3CL1/CX3CR1/CXCR4/DAG1/GLI3/IL1B/IL34/IL6/KIT/LIF/MDK/MME/MYB/NTN1/PLXNC1/PPARG/PTN/RAB11A/RHEB/RHOA/ROBO1/SERPINE2/SLIT2/SMO/TIAM1	29
GO:0097191	BP	GO:0097191	extrinsic apoptotic signaling pathway	29/1111	217/18862	3.11291728683016e-05	0.000407013935253043	0.000257076327132481	AGTR2/AR/BAK1/BCL2L1/BID/BMP4/FAF1/FGF10/FYN/GCLM/GDNF/HMOX1/IL1B/KRT18/NOS3/PAK2/PSME3/SCG2/SFRP1/SNAI2/SP100/TGFB2/THBS1/TIMP3/TNFAIP3/TNFRSF10C/TNFRSF1A/TRAF1/ZDHHC3	29
GO:0019915	BP	GO:0019915	lipid storage	16/1111	85/18862	3.15511118002742e-05	0.000411542860364619	0.00025993686661946	ACACB/ACVR1C/APOA1/C3/CD36/CPT1A/CRY1/FITM2/IL1B/IL6/LEP/NFKBIA/PPARA/PPARG/SOAT1/ZC3H12A	16
GO:0051250	BP	GO:0051250	negative regulation of lymphocyte activation	23/1111	153/18862	3.16186240711214e-05	0.000411542860364619	0.00025993686661946	BANK1/BCL6/BMP4/CD74/CTLA4/FCGR2B/GLI3/GNRH1/HLA-DRB1/HLA-F/HMGB1/IDO1/IL10/LRRC32/MDK/SFRP1/SFTPD/SOCS1/TBX21/TNFAIP3/VSIG4/VSIR/ZC3H12A	23
GO:0033209	BP	GO:0033209	tumor necrosis factor-mediated signaling pathway	25/1111	174/18862	3.19493942213956e-05	0.000414909401705844	0.000262063226451842	ADIPOQ/APOA1/BIRC2/CASP1/CD40LG/CHUK/EDA/KRT18/LTB/NFKBIA/PSMB9/PSMC2/PSMD11/PSMD12/PSMD7/PSMD8/PSME3/PSME4/TNFAIP3/TNFRSF11B/TNFRSF1A/TNFSF15/TNFSF9/TRAF1/TRAF4	25
GO:0090092	BP	GO:0090092	regulation of transmembrane receptor protein serine/threonine kinase signaling pathway	32/1111	251/18862	3.22061843632574e-05	0.000417302204148243	0.000263574557662315	ACVR2B/ASPN/BMP4/CILP/DNM2/FERMT1/FGF10/GDF11/HTRA1/ING2/INHBB/LEFTY2/LTBP4/NREP/PEG10/PMEPA1/PPARA/PPARG/PPM1A/SFRP1/SFRP4/SFRP5/SMAD6/STRAP/SULF1/TGFB2/TGFBR2/TGFBR3/THBS1/UBB/WNT5A/ZNF423	32
GO:0048592	BP	GO:0048592	eye morphogenesis	22/1111	143/18862	3.24448549266371e-05	0.000419450000883019	0.000264931139460086	ATF4/BAK1/BMP4/COL5A1/COL8A1/COL8A2/CRB1/EPHA2/GDF11/GLI3/MYO7A/NECTIN3/PROM1/PTN/RBP4/RPGRIP1L/SDK2/STAT3/TSKU/WNT5A/WNT9A/YY1	22
GO:0042593	BP	GO:0042593	glucose homeostasis	30/1111	229/18862	3.35875354691306e-05	0.000433249084201588	0.000273646854943211	ADIPOQ/ADIPOR1/ALOX5/ANO1/CFTR/CMA1/CNR1/CRY1/GCKR/GCLM/GPR68/HLA-DRB1/IGFBP5/IL6/IRS1/JAGN1/KCNJ11/LEP/MLXIPL/OAS1/PCK1/PIM3/PLA2G6/PPARG/PTCH1/RAC1/RBP4/STAT3/TIAM1/TWNK	30
GO:0002456	BP	GO:0002456	T cell mediated immunity	18/1111	104/18862	3.38758460024224e-05	0.00043538739987723	0.000274997448356683	CD1C/CD1E/FCGR2B/HLA-DRA/HLA-DRB1/HLA-F/HMGB1/IL18R1/IL1B/IL1R1/IL23A/IL6/KLRC1/KLRD1/NLRP3/NOD2/PRF1/TBX21	18
GO:0071695	BP	GO:0071695	anatomical structure maturation	29/1111	218/18862	3.39293470866878e-05	0.00043538739987723	0.000274997448356683	ALDH1A2/AURKA/BCL11A/C3/CFTR/CLEC7A/CX3CL1/CX3CR1/DAG1/DCHS1/EDNRB/EREG/FERMT1/GATA2/GDF11/GPAT4/HOXA5/LEP/MMP2/NPPC/PPARG/RHOA/RYR1/SPINK1/TGFB2/THBS3/WNT10B/WNT5A/YTHDF2	29
GO:0030073	BP	GO:0030073	insulin secretion	28/1111	207/18862	3.39803480870635e-05	0.00043538739987723	0.000274997448356683	ACVR1C/ALOX5/ANO1/ARNTL/CD38/CFTR/CNR1/CPT1A/GPR68/HLA-DRB1/IL1B/IL6/ILDR2/INHBB/IRS1/JAGN1/KCNJ11/LEP/PCLO/PIM3/PLA2G6/RAC1/RAP1A/RBP4/SFRP1/SLC25A4/SYTL4/TIAM1	28
GO:0046434	BP	GO:0046434	organophosphate catabolic process	23/1111	154/18862	3.51371207144194e-05	0.00044821253984491	0.0002830980060828	ADA/ENPP3/ENTPD6/FITM2/GPD1/GPD1L/IDH1/IMPA2/LDLR/NT5E/NUDT4/OGG1/PDE1A/PDE4A/PDE4B/PDE5A/PLA2G6/PLA2G7/PLCG1/PON1/PRDX6/SAMHD1/SARM1	23
GO:2001236	BP	GO:2001236	regulation of extrinsic apoptotic signaling pathway	23/1111	154/18862	3.51371207144194e-05	0.00044821253984491	0.0002830980060828	AGTR2/AR/BCL2L1/BID/BMP4/FAF1/FGF10/FYN/GCLM/GDNF/HMOX1/IL1B/NOS3/PAK2/PSME3/SCG2/SFRP1/SNAI2/SP100/THBS1/TIMP3/TNFAIP3/TRAF1	23
GO:0010634	BP	GO:0010634	positive regulation of epithelial cell migration	25/1111	175/18862	3.52306660469806e-05	0.000448411552584689	0.00028322370562221	ANXA3/BMP4/FGF10/FGF18/FGF7/FLT4/GATA2/HAS2/HMGB1/HMOX1/NOS3/NUS1/P2RX4/PIK3CB/PLCG1/PTGS2/RAB11A/RAC1/SMOC2/TAC1/TGFB2/TGFBR2/THBS1/WNT5A/ZC3H12A	25
GO:0048546	BP	GO:0048546	digestive tract morphogenesis	11/1111	44/18862	3.57191623952198e-05	0.00045362547739448	0.000286516901564538	BMP4/FGF10/FOXF1/GLI2/GLI3/ID2/SFRP1/SFRP5/TCF21/TP63/WNT5A	11
GO:0001738	BP	GO:0001738	morphogenesis of a polarized epithelium	22/1111	144/18862	3.62042115573785e-05	0.000458772751298675	0.000289767999759032	CTHRC1/FOXF1/FZD1/INTU/PSMB9/PSMC2/PSMD11/PSMD12/PSMD7/PSMD8/PSME3/PSME4/PTK7/RAC1/RHOA/ROR2/RPGRIP1L/SFRP1/TIAM1/TP63/WNT5A/WNT9B	22
GO:0033500	BP	GO:0033500	carbohydrate homeostasis	30/1111	230/18862	3.64982015652928e-05	0.000460469635098969	0.000290839777939499	ADIPOQ/ADIPOR1/ALOX5/ANO1/CFTR/CMA1/CNR1/CRY1/GCKR/GCLM/GPR68/HLA-DRB1/IGFBP5/IL6/IRS1/JAGN1/KCNJ11/LEP/MLXIPL/OAS1/PCK1/PIM3/PLA2G6/PPARG/PTCH1/RAC1/RBP4/STAT3/TIAM1/TWNK	30
GO:0043406	BP	GO:0043406	positive regulation of MAP kinase activity	30/1111	230/18862	3.64982015652928e-05	0.000460469635098969	0.000290839777939499	ADORA2B/CD40LG/CD74/CXCR4/ELANE/FGF10/FGF18/FPR1/GADD45G/HTR2A/IL1B/IL34/KIT/KRAS/MAPK10/MAPK14/MST1R/NOD2/NRG1/PIK3CB/PLCE1/RASGRP1/ROBO1/ROR2/SAA1/THBS1/TIAM1/TLR4/UBB/WNT5A	30
GO:0060021	BP	GO:0060021	roof of mouth development	16/1111	86/18862	3.66722652713917e-05	0.00046165326500288	0.000291587376982251	COL11A2/GDF11/GLI3/INTU/LEF1/LRRC32/MMP25/PRRX1/TBX3/TCF21/TGFB2/TGFBR2/TGFBR3/TMEM107/WNT5A/WNT9B	16
GO:0061614	BP	GO:0061614	pri-miRNA transcription by RNA polymerase II	12/1111	52/18862	3.77598454859882e-05	0.000474306530744302	0.000299579376275871	BMP4/FOSL1/GATA2/HDAC4/IL10/JUN/PPARA/PPARG/SMAD6/STAT3/TGFB2/YY1	12
GO:0048839	BP	GO:0048839	inner ear development	25/1111	176/18862	3.88124638705802e-05	0.000486466458926902	0.00030725977590011	ATG5/BMP4/CDH23/CTHRC1/CXCL14/CYTL1/DCHS1/FGF10/FRZB/GATA2/GLI2/GLI3/GSDME/HEY2/MCM2/MPV17/MYO7A/NTN1/PRRX1/PTK7/ROR2/RPGRIP1L/TGFB2/TSKU/WNT5A	25
GO:0071453	BP	GO:0071453	cellular response to oxygen levels	30/1111	231/18862	3.96355774676513e-05	0.000495467368937544	0.000312944890550908	AQP3/ATF4/ATP6V0A2/BNIP3/CCDC115/CPEB1/DNMT3A/DNMT3B/EGLN1/EGLN3/EIF4EBP1/HIF3A/HMOX1/MDM2/PCK1/PPARG/PSMB9/PSMC2/PSMD11/PSMD12/PSMD7/PSMD8/PSME3/PSME4/PTGS2/PTN/SFRP1/TIGAR/TMBIM6/UBB	30
GO:0070646	BP	GO:0070646	protein modification by small protein removal	36/1111	300/18862	3.9702843226179e-05	0.000495467368937544	0.000312944890550908	ADRB2/AR/BECN1/BIRC2/CFTR/COPS5/DDX58/ESR1/IFIH1/KAT2B/MDM2/NFKBIA/NLRP3/PSMB9/PSMC2/PSMD11/PSMD12/PSMD7/PSMD8/PSME3/PSME4/RAD23B/RHOA/RHOT1/STAMBPL1/TNFAIP3/UBB/UCHL1/UCHL5/USP10/USP11/USP4/USP7/YOD1/YY1/ZC3H12A	36
GO:0048593	BP	GO:0048593	camera-type eye morphogenesis	19/1111	115/18862	4.04723768101074e-05	0.000503977454087766	0.000318319992591685	ATF4/BAK1/BMP4/COL8A1/COL8A2/CRB1/EPHA2/GDF11/GLI3/NECTIN3/PROM1/PTN/RBP4/RPGRIP1L/SDK2/TSKU/WNT5A/WNT9A/YY1	19
GO:0042542	BP	GO:0042542	response to hydrogen peroxide	21/1111	135/18862	4.11503304398122e-05	0.000510210885819482	0.000322257124950616	ADA/APEX1/BAK1/BECN1/BNIP3/COL1A1/FOSL1/FYN/HBA1/HBB/HMOX1/HP/IL10/IL6/JUN/MYB/NQO1/PCNA/PPP2CB/SOD2/TNFAIP3	21
GO:0051384	BP	GO:0051384	response to glucocorticoid	21/1111	135/18862	4.11503304398122e-05	0.000510210885819482	0.000322257124950616	ADIPOQ/AGTR2/ALPL/ANXA3/ASS1/CALM1/DNMT3B/FOSB/FOSL1/HMGB1/IL10/IL6/KRAS/PCK1/PCNA/PPARGC1B/PTAFR/SLIT2/SRD5A1/SSTR2/UBE2L3	21
GO:0070269	BP	GO:0070269	pyroptosis	7/1111	18/18862	4.32244282418414e-05	0.000534774485323254	0.000337771876153563	APIP/CASP1/GSDMB/GSDME/GZMA/GZMB/NLRP1	7
GO:0009743	BP	GO:0009743	response to carbohydrate	29/1111	221/18862	4.37522962790784e-05	0.000540143692046219	0.000341163150565572	ACVR1C/ADIPOQ/ANO1/CCN2/CFTR/CLEC7A/CMA1/GCKR/GCLM/GPR68/HLA-DRB1/ILDR2/JAGN1/KCNJ11/KRT18/LEP/MLXIPL/NQO1/PCK1/PIM3/PLA2G6/RAC1/RAP1A/SARM1/SOD2/TGFBR2/THBS1/TIAM1/TWNK	29
GO:1901222	BP	GO:1901222	regulation of NIK/NF-kappaB signaling	18/1111	106/18862	4.40538774758979e-05	0.000542702263637775	0.000342779184146962	ADIPOR1/BIRC2/C1QTNF3/HMGB1/IL18R1/IL1B/IL23A/NFKBIA/NLRP3/NOD2/PPM1A/RASSF2/RHOA/TCIM/TERF2IP/TLR4/TLR7/ZC3H12A	18
GO:0014829	BP	GO:0014829	vascular associated smooth muscle contraction	8/1111	24/18862	4.44711699365742e-05	0.000545111013986822	0.00034430058830313	CD38/COMP/EDNRA/EDNRB/HTR2A/MKKS/P2RX1/SCNN1B	8
GO:1905523	BP	GO:1905523	positive regulation of macrophage migration	8/1111	24/18862	4.44711699365742e-05	0.000545111013986822	0.00034430058830313	CMKLR1/CSF1R/CX3CL1/CX3CR1/IL34/MDK/P2RX4/THBS1	8
GO:0048645	BP	GO:0048645	animal organ formation	13/1111	61/18862	4.45336653178875e-05	0.000545111013986822	0.00034430058830313	AR/BMP4/EXT1/FGF10/GDNF/GLI2/GLI3/HOXA3/ROBO1/SULF1/TGFBR2/TP63/WNT5A	13
GO:0085029	BP	GO:0085029	extracellular matrix assembly	11/1111	45/18862	4.4779925735178e-05	0.000546961598204838	0.000345469446056173	ANTXR1/COL1A2/DAG1/HAS1/HAS2/HAS3/LAMB4/LTBP3/MFAP4/QSOX1/TNXB	11
GO:1990868	BP	GO:1990868	response to chemokine	17/1111	97/18862	4.70825637847824e-05	0.000572655368824214	0.000361698030900343	CCL2/CCL22/CCR1/CCR7/CMKLR1/CX3CL1/CX3CR1/CXCL10/CXCL11/CXCL8/CXCL9/CXCR4/RHOA/ROBO1/SH2B3/SLIT2/ZC3H12A	17
GO:1990869	BP	GO:1990869	cellular response to chemokine	17/1111	97/18862	4.70825637847824e-05	0.000572655368824214	0.000361698030900343	CCL2/CCL22/CCR1/CCR7/CMKLR1/CX3CL1/CX3CR1/CXCL10/CXCL11/CXCL8/CXCL9/CXCR4/RHOA/ROBO1/SH2B3/SLIT2/ZC3H12A	17
GO:0035723	BP	GO:0035723	interleukin-15-mediated signaling pathway	6/1111	13/18862	4.93848259348254e-05	0.000598128218111686	0.000377787078397823	GRB2/IL15RA/IL2RB/IL2RG/JAK1/STAT3	6
GO:0071350	BP	GO:0071350	cellular response to interleukin-15	6/1111	13/18862	4.93848259348254e-05	0.000598128218111686	0.000377787078397823	GRB2/IL15RA/IL2RB/IL2RG/JAK1/STAT3	6
GO:0045923	BP	GO:0045923	positive regulation of fatty acid metabolic process	10/1111	38/18862	5.01245763244987e-05	0.000605812368896725	0.000382640507457253	ADIPOQ/APOA1/CD74/CPT1A/IL1B/IRS1/MLXIPL/PPARA/PPARG/PTGS2	10
GO:0010038	BP	GO:0010038	response to metal ion	40/1111	352/18862	5.28129821691257e-05	0.000636966638194928	0.000402318028131573	ACO1/ALOX5AP/AQP3/ASS1/ATF4/BECN1/BNIP3/CALM1/CHUK/DNMT3A/EIF2S1/ENTPD6/FABP4/FOSB/GGH/GNRH1/HMOX1/JUN/KIT/LOXL2/NQO1/OGG1/P2RX4/PCNA/PPP2CB/RYR1/RYR3/SEC31A/SLC25A12/SLC25A13/SLC25A24/SLC30A10/SLC41A1/SNCA/SOD2/THBS1/TIGAR/TNFRSF11B/UBE2D3/WNT5A	40
GO:0006521	BP	GO:0006521	regulation of cellular amino acid metabolic process	13/1111	62/18862	5.334431170378e-05	0.000642028923079177	0.000405515445940209	ATP2B4/BHMT/NQO1/ODC1/PSMB9/PSMC2/PSMD11/PSMD12/PSMD7/PSMD8/PSME3/PSME4/SLC7A11	13
GO:0002833	BP	GO:0002833	positive regulation of response to biotic stimulus	32/1111	258/18862	5.53567565341673e-05	0.000664858915117045	0.000419935223724746	CARD11/CHUK/EREG/FCER1G/FCN1/FYN/HEXIM1/HLA-DRB1/HLA-F/HMGB1/HPX/KLRD1/KRAS/LBP/MUC13/NLRC5/NOD2/PAK2/PSMB9/PSMC2/PSMD11/PSMD12/PSMD7/PSMD8/PSME3/PSME4/RASGRP1/STING1/TBK1/TLR4/TOMM70/WNT5A	32
GO:0003044	BP	GO:0003044	regulation of systemic arterial blood pressure mediated by a chemical signal	11/1111	46/18862	5.57484716309585e-05	0.000666779536991485	0.000421148318350079	ACE/ADRB1/ADRB2/AGTR1/AGTR2/CMA1/ENPEP/F2R/MME/NOS3/SOD2	11
GO:0006953	BP	GO:0006953	acute-phase response	11/1111	46/18862	5.57484716309585e-05	0.000666779536991485	0.000421148318350079	ASS1/CD163/CNR1/EDNRB/F8/HP/IL1B/IL6/LBP/PTGS2/SAA1	11
GO:2001234	BP	GO:2001234	negative regulation of apoptotic signaling pathway	29/1111	224/18862	5.60776876135971e-05	0.000669325595105859	0.000422756448224803	AR/BAG5/BCL2L1/BDNF/BID/BMP4/CD74/CLU/CTH/CX3CL1/CX3CR1/FGF10/FYN/GCLM/GDNF/HMOX1/IL1B/ING2/MDM2/NOS3/PLAUR/PSME3/SCG2/SNAI2/SOD2/THBS1/TMBIM6/TNFAIP3/VDAC2	29
GO:0061756	BP	GO:0061756	leukocyte adhesion to vascular endothelial cell	12/1111	54/18862	5.62734396640618e-05	0.000670271425232604	0.000423353849232519	ALOX5/CX3CR1/ELANE/EXT1/FUT4/IL6/LEP/MDK/PTAFR/RHOA/SELE/SELL	12
GO:0060071	BP	GO:0060071	Wnt signaling pathway, planar cell polarity pathway	18/1111	108/18862	5.68567415486362e-05	0.000675819905225834	0.000426858355428212	CTHRC1/FZD1/PSMB9/PSMC2/PSMD11/PSMD12/PSMD7/PSMD8/PSME3/PSME4/PTK7/RAC1/RHOA/ROR2/SFRP1/TIAM1/WNT5A/WNT9B	18
GO:0030258	BP	GO:0030258	lipid modification	33/1111	270/18862	5.71390705717173e-05	0.000676902290012973	0.000427542006481704	ACACB/ACADVL/ADIPOQ/ADIPOR1/AGTR1/ALOX5/APOA1/CNR1/CPT1A/CYP3A5/EPHX2/ETFDH/HADHA/HADHB/IMPA2/IRS1/IVD/LEP/LPCAT3/MAPK14/MTMR10/PEX2/PIK3CB/PIK3R3/PLA2G7/PLPP5/PPARA/PPARG/SLC35C1/SOAT1/SOCS1/SOCS2/SOCS3	33
GO:0072006	BP	GO:0072006	nephron development	21/1111	138/18862	5.73007848490036e-05	0.000676902290012973	0.000427542006481704	ADIPOQ/AGTR2/BMP4/DCHS1/ENPEP/EXT1/GDNF/GLI3/KLHL3/LIF/MPV17/MYO1E/NID1/PLCE1/PODXL/PROM1/PTCH1/SMO/SULF1/TCF21/WNT9B	21
GO:1903038	BP	GO:1903038	negative regulation of leukocyte cell-cell adhesion	21/1111	138/18862	5.73007848490036e-05	0.000676902290012973	0.000427542006481704	ASS1/BCL6/BMP4/CD74/CTLA4/FCGR2B/GLI3/GNRH1/HLA-DRB1/HMGB1/IDO1/IL10/LRRC32/MDK/PPARA/SFTPD/SOCS1/TBX21/VSIG4/VSIR/ZC3H12A	21
GO:1901653	BP	GO:1901653	cellular response to peptide	43/1111	391/18862	6.08601947332546e-05	0.000717476844877896	0.000453169525925787	ABCC1/ADCY3/ADIPOQ/ADIPOR1/ADRB2/AGTR1/AGTR2/ANO1/APEX1/ASS1/ATP6V0A2/CD36/CPEB1/CYP11A1/ECHDC3/FCGR2B/FYN/GLP2R/GRB2/IDE/IL1B/INHBB/IRS1/KAT2B/KLF10/KLF11/LEP/LPIN1/MDM2/NOD2/PCK1/PIK3R3/PPARG/PTPRA/RAB15/SLC30A10/SOCS1/SOCS2/SOCS3/SRD5A1/STAT3/TLR4/TRIM72	43
GO:0002474	BP	GO:0002474	antigen processing and presentation of peptide antigen via MHC class I	17/1111	99/18862	6.15421853274605e-05	0.000722555494263021	0.000456377279807505	ACE/CD36/CHUK/FCER1G/HLA-F/IDE/IFI30/PSMB9/PSMC2/PSMD11/PSMD12/PSMD7/PSMD8/PSME3/PSME4/SEC31A/TAP1	17
GO:0022600	BP	GO:0022600	digestive system process	17/1111	99/18862	6.15421853274605e-05	0.000722555494263021	0.000456377279807505	ACO1/APOA1/CD36/FGF10/LDLR/LEP/LPCAT3/MUC13/NOD2/NPR3/RBP4/SGK1/SLC46A1/SLC5A1/STRAP/TAC1/TLR4	17
GO:0062009	BP	GO:0062009	secondary palate development	8/1111	25/18862	6.20352579583921e-05	0.000726861179296598	0.000459096817391723	COL11A2/LEF1/LRRC32/MMP25/TGFB2/TGFBR2/TGFBR3/WNT5A	8
GO:0050679	BP	GO:0050679	positive regulation of epithelial cell proliferation	27/1111	203/18862	6.26316875877056e-05	0.000732357924170875	0.000462568646882242	AGTR1/AR/BMP4/ECM1/ESRP2/F3/FGF10/FGF7/FLT4/GATA2/HAS2/HMGB1/HMOX1/HTRA1/IL10/MDK/NOD2/PLCG1/PTN/SCG2/SFRP1/SMO/THBS4/TLR4/TNFAIP3/TP63/WNT5A	27
GO:2000378	BP	GO:2000378	negative regulation of reactive oxygen species metabolic process	13/1111	63/18862	6.3631434963387e-05	0.00074253883436991	0.000468999067991058	ATG5/ATP2B4/BECN1/BNIP3/FYN/GLA/HP/IL10/PPARA/SLC30A10/TIGAR/VDAC1/ZC3H12A	13
GO:0043405	BP	GO:0043405	regulation of MAP kinase activity	36/1111	307/18862	6.44454570853128e-05	0.000750078003540327	0.000473760924409454	ADIPOQ/ADORA2B/BMP4/CD40LG/CD74/CXCR4/ELANE/FGF10/FGF18/FPR1/GADD45G/HIPK3/HTR2A/IL1B/IL34/KIT/KRAS/MAPK10/MAPK14/MST1R/NOD2/NRG1/PIK3CB/PLCE1/RASGRP1/ROBO1/ROR2/SAA1/SFRP1/SH2B3/THBS1/TIAM1/TLR4/UBB/UCHL1/WNT5A	36
GO:0031214	BP	GO:0031214	biomineral tissue development	23/1111	160/18862	6.46686406667829e-05	0.000750078003540327	0.000473760924409454	ACVR2B/ADRB2/ALOX5/ALPL/ANKH/ASPN/ATF4/BMP4/CCR1/COL1A1/COL1A2/COMP/ECM1/HEY2/KLF10/LEP/LTBP3/NOS3/PPARA/PTN/ROR2/WNT10B/ZMPSTE24	23
GO:0043467	BP	GO:0043467	regulation of generation of precursor metabolites and energy	23/1111	160/18862	6.46686406667829e-05	0.000750078003540327	0.000473760924409454	BNIP3/CISD1/GCKR/GPD1/HDAC4/HMGB1/HTR2A/IDE/IRS1/MLXIPL/NUP210/OPN3/PFKFB3/PFKFB4/PGAM1/POM121/PPARA/PPP1R3D/PPP1R3E/PRKAG1/SLC25A12/SNCA/TIGAR	23
GO:0002544	BP	GO:0002544	chronic inflammatory response	7/1111	19/18862	6.49652113666402e-05	0.000752001732378835	0.00047497598144158	AHCY/IDO1/IL10/S100A9/THBS1/TNFAIP3/UNC13D	7
GO:0043470	BP	GO:0043470	regulation of carbohydrate catabolic process	16/1111	90/18862	6.52503885977409e-05	0.00075378611566828	0.000476103025659272	GCKR/GPD1/HDAC4/HMGB1/HTR2A/MLXIPL/NUP210/PFKFB3/PFKFB4/PGAM1/POM121/PPARA/PPP1R3D/PRKAG1/SLC25A12/TIGAR	16
GO:0050868	BP	GO:0050868	negative regulation of T cell activation	19/1111	119/18862	6.55590979731135e-05	0.000755834650579803	0.000477396912146794	BCL6/BMP4/CD74/CTLA4/FCGR2B/GLI3/GNRH1/HLA-DRB1/HMGB1/IDO1/IL10/LRRC32/MDK/SFTPD/SOCS1/TBX21/VSIG4/VSIR/ZC3H12A	19
GO:0052547	BP	GO:0052547	regulation of peptidase activity	48/1111	455/18862	6.64356410350877e-05	0.000764408485749719	0.000482812279690784	ACVR1C/ANOS1/ANTXR1/BAK1/BID/BIRC2/C3/CASP1/CCN2/CLEC7A/CYCS/ECM1/EGLN3/F2R/F3/FBLN1/FURIN/FYN/HMGB1/ITIH5/NLRP1/NLRP3/P2RX1/PAK2/PLAUR/PPARG/PROS1/PSMB9/PSME3/PSME4/RARRES1/ROBO1/S100A9/SERPINB6/SERPINB8/SERPINE2/SNCA/SPINK1/STAT3/THBS1/TIMP2/TIMP3/TIMP4/TNFSF15/TP63/UCHL5/VSIR/VTN	48
GO:0034440	BP	GO:0034440	lipid oxidation	18/1111	110/18862	7.28479174561973e-05	0.000836515108034936	0.000528355942974667	ACACB/ACADVL/ADIPOQ/ADIPOR1/ALOX5/CNR1/CPT1A/ETFDH/HADHA/HADHB/IRS1/IVD/LEP/MAPK14/PEX2/PLA2G7/PPARA/PPARG	18
GO:0002440	BP	GO:0002440	production of molecular mediator of immune response	34/1111	286/18862	7.7599902321557e-05	0.000889307247123341	0.000561700278494474	APOA1/ATG5/BCL6/CD28/CD36/CD40LG/CD74/CLEC7A/DDX58/ELANE/FCGR2B/HLA-DRB1/HLA-F/HMOX1/HPX/IL10/IL18R1/IL1B/IL1R1/IL6/KIT/MCM3AP/NLRP3/NOD2/RBP4/RNF168/SAMHD1/TBX21/TFRC/TGFB2/TLR4/TMBIM6/WNT5A/YY1	34
GO:0110148	BP	GO:0110148	biomineralization	23/1111	162/18862	7.85859557536653e-05	0.000898817104276016	0.000567706852070006	ACVR2B/ADRB2/ALOX5/ALPL/ANKH/ASPN/ATF4/BMP4/CCR1/COL1A1/COL1A2/COMP/ECM1/HEY2/KLF10/LEP/LTBP3/NOS3/PPARA/PTN/ROR2/WNT10B/ZMPSTE24	23
GO:0046634	BP	GO:0046634	regulation of alpha-beta T cell activation	17/1111	101/18862	7.97832718843072e-05	0.000910700720536547	0.000575212728789951	ADA/BCL6/CD28/CD83/GLI3/HLA-DRA/HLA-DRB1/HMGB1/IL23A/MYB/NLRP3/PRDM1/SOCS1/TBX21/TGFBR2/VSIR/ZC3H12A	17
GO:0098760	BP	GO:0098760	response to interleukin-7	10/1111	40/18862	8.07103666129578e-05	0.000917641776925585	0.00057959680788003	HDGF/HMGB1/IL2RG/IRS1/JAK1/RAD23B/SOCS1/SOCS2/STAT3/TSLP	10
GO:0098761	BP	GO:0098761	cellular response to interleukin-7	10/1111	40/18862	8.07103666129578e-05	0.000917641776925585	0.00057959680788003	HDGF/HMGB1/IL2RG/IRS1/JAK1/RAD23B/SOCS1/SOCS2/STAT3/TSLP	10
GO:0072073	BP	GO:0072073	kidney epithelium development	20/1111	131/18862	8.13980484077389e-05	0.000922285314661959	0.000582529738482089	ADIPOQ/AGTR2/BMP4/DCHS1/EXT1/GDF11/GDNF/GLI3/KLHL3/LIF/MYO1E/PODXL/PROM1/PTCH1/SFRP1/SLIT2/SMAD6/SMO/TCF21/WNT9B	20
GO:0002467	BP	GO:0002467	germinal center formation	6/1111	14/18862	8.21154647632925e-05	0.000922285314661959	0.000582529738482089	ADA/BCL6/KLHL6/NFKB2/TNFAIP3/UNC13D	6
GO:0070672	BP	GO:0070672	response to interleukin-15	6/1111	14/18862	8.21154647632925e-05	0.000922285314661959	0.000582529738482089	GRB2/IL15RA/IL2RB/IL2RG/JAK1/STAT3	6
GO:0090715	BP	GO:0090715	immunological memory formation process	6/1111	14/18862	8.21154647632925e-05	0.000922285314661959	0.000582529738482089	BCL6/HLA-DRA/HLA-DRB1/IL23A/PCK1/ST3GAL1	6
GO:0051353	BP	GO:0051353	positive regulation of oxidoreductase activity	12/1111	56/18862	8.21504981467265e-05	0.000922285314661959	0.000582529738482089	AGTR1/AGTR2/CALM1/FCER2/GDNF/IL1B/KRAS/NOD2/NPR3/NUS1/PIK3CB/SNCA	12
GO:0060760	BP	GO:0060760	positive regulation of response to cytokine stimulus	12/1111	56/18862	8.21504981467265e-05	0.000922285314661959	0.000582529738482089	CASP1/CD74/CXCR4/DDX58/HPX/IFIH1/IL1R1/NLRC5/TBK1/TLR4/TSLP/WNT5A	12
GO:0046660	BP	GO:0046660	female sex differentiation	18/1111	111/18862	8.22409814742891e-05	0.000922285314661959	0.000582529738482089	ADAMTS1/BAK1/EREG/ESR1/FGF10/GNRH1/IDH1/INHBB/KIT/LEP/RBP4/SFRP1/SLIT2/SRD5A1/TBX3/TP63/UBB/WNT5A	18
GO:0010811	BP	GO:0010811	positive regulation of cell-substrate adhesion	19/1111	121/18862	8.26468558659483e-05	0.000925033777814787	0.000584265710524787	APOA1/CCDC80/CCR7/CD36/COL16A1/COL8A1/CX3CL1/DAG1/DNM2/EDIL3/FERMT1/FOXF1/HAS2/MDK/NID1/PTN/RAC1/SFRP1/UNC13D	19
GO:0043616	BP	GO:0043616	keratinocyte proliferation	11/1111	48/18862	8.47269861475203e-05	0.000944040661780405	0.000596270753833873	EREG/FERMT1/FGF10/FGF7/HAS2/INTU/MDK/PTCH1/SNAI2/TLR4/TP63	11
GO:0045058	BP	GO:0045058	T cell selection	11/1111	48/18862	8.47269861475203e-05	0.000944040661780405	0.000596270753833873	ATG5/CARD11/CCR7/CD28/CD74/CTSL/GLI3/IL23A/IL6/STAT3/TBX21	11
GO:0042634	BP	GO:0042634	regulation of hair cycle	8/1111	26/18862	8.50014014952633e-05	0.000944040661780405	0.000596270753833873	ARNTL/FERMT1/HPSE/SMO/TGFB2/TSKU/WNT10B/WNT5A	8
GO:0060351	BP	GO:0060351	cartilage development involved in endochondral bone morphogenesis	8/1111	26/18862	8.50014014952633e-05	0.000944040661780405	0.000596270753833873	COL1A1/COMP/EXT1/NPPC/TGFBR2/THBS3/TSKU/ZMPSTE24	8
GO:0042445	BP	GO:0042445	hormone metabolic process	28/1111	218/18862	8.60288358259533e-05	0.000953610582864565	0.000602315264722018	ACE/ADH1B/AKR1C2/ALDH1A2/CMA1/CPQ/CRABP2/CTSK/CTSL/CYP11A1/CYP3A5/DHCR7/DIO2/DUOX1/DUOX2/ENPEP/ESR1/FURIN/IDE/LEP/MME/RBP4/RDH14/SCG5/SLC16A2/SRD5A1/TPO/ZMPSTE24	28
GO:0031098	BP	GO:0031098	stress-activated protein kinase signaling cascade	33/1111	276/18862	8.79387047066587e-05	0.000971652839069097	0.000613711034145393	ADORA2B/CCN2/CCR7/CD40LG/CHUK/CLEC7A/COPS5/FCGR2B/FLT4/GADD45G/HIPK3/HMGB1/IL1B/LEP/MAPK10/MAPK14/MID1/MTURN/NOD2/PAK2/PTGER4/RASGRP1/RASSF2/ROR2/SFRP1/TGFB2/TLR4/TRAF1/TRAF4/UBB/WNT5A/ZC3H12A/ZMPSTE24	33
GO:0032770	BP	GO:0032770	positive regulation of monooxygenase activity	9/1111	33/18862	8.79942863123587e-05	0.000971652839069097	0.000613711034145393	AGTR2/CALM1/FCER2/GDNF/IL1B/KRAS/NPR3/NUS1/PIK3CB	9
GO:0034284	BP	GO:0034284	response to monosaccharide	26/1111	196/18862	8.88589414163769e-05	0.00097932086200846	0.000618554276606842	ACVR1C/ADIPOQ/ANO1/CCN2/CFTR/CMA1/GCKR/GCLM/GPR68/HLA-DRB1/ILDR2/JAGN1/KCNJ11/KRT18/LEP/MLXIPL/PCK1/PIM3/PLA2G6/RAC1/SARM1/SOD2/TGFBR2/THBS1/TIAM1/TWNK	26
GO:0032729	BP	GO:0032729	positive regulation of interferon-gamma production	13/1111	65/18862	8.94632997022867e-05	0.000984096296725154	0.000621570515391554	CLEC7A/HLA-DPA1/HLA-DPB1/IL18R1/IL1B/IL1R1/IL23A/PDE4B/RASGRP1/SLC11A1/TLR4/TLR7/WNT5A	13
GO:0051262	BP	GO:0051262	protein tetramerization	15/1111	83/18862	9.01029533764815e-05	0.000989241012929194	0.000624819998102881	ACACB/ALDH1A2/APIP/AQP4/CTH/GNMT/HLA-DRB1/MS4A1/RYR1/RYR3/SAMHD1/SNCA/SOD2/TP63/VASP	15
GO:0098657	BP	GO:0098657	import into cell	29/1111	230/18862	9.05236986195859e-05	0.000990600403618302	0.000625678610389157	ATP1B1/ATP2B4/CD36/DNM1/DNM2/DNM3/FYN/GDNF/KCNH2/KCNJ1/KCNJ11/KCNJ5/MX1/MX2/SLC16A2/SLC1A4/SLC1A7/SLC24A2/SLC29A2/SLC2A3/SLC31A1/SLC46A1/SLC5A1/SLC5A6/SLC6A1/SLC7A11/SNCA/THBS1/WNK3	29
GO:0071887	BP	GO:0071887	leukocyte apoptotic process	17/1111	102/18862	9.05711476278858e-05	0.000990600403618302	0.000625678610389157	ADA/BAK1/BCL6/BMP4/CCR7/CD74/CTSL/GLI3/IDO1/IL10/IL6/NOD2/ORMDL3/PIK3CB/SLC7A11/ST3GAL1/WNT5A	17
GO:0090175	BP	GO:0090175	regulation of establishment of planar polarity	18/1111	112/18862	9.26862470385045e-05	0.00101181020723438	0.000639075051986253	CTHRC1/FZD1/PSMB9/PSMC2/PSMD11/PSMD12/PSMD7/PSMD8/PSME3/PSME4/PTK7/RAC1/RHOA/ROR2/SFRP1/TIAM1/WNT5A/WNT9B	18
GO:0002577	BP	GO:0002577	regulation of antigen processing and presentation	7/1111	20/18862	9.48785245544199e-05	0.00103378059045753	0.000652951887483767	CCR7/CD74/FCGR2B/HLA-DOA/NOD2/SLC11A1/THBS1	7
GO:0070372	BP	GO:0070372	regulation of ERK1 and ERK2 cascade	35/1111	301/18862	9.59508866901944e-05	0.00104348856546066	0.000659083595372701	ADIPOQ/APIP/BMP4/CCL2/CCL22/CCN2/CCR1/CCR7/CD36/CD74/CSF1R/CX3CL1/EPHA2/F2R/FBLN1/FGF10/FGF18/FLT4/GAREM1/HLA-DRB1/HMGB1/HTR2A/IL1B/LIF/MTURN/NDRG2/NOD2/NTRK1/PLA2G2A/RAP1A/RASGRP1/SLC30A10/TIAM1/TIMP3/TLR4	35
GO:0045766	BP	GO:0045766	positive regulation of angiogenesis	24/1111	175/18862	9.68066144642827e-05	0.00104882947836727	0.00066245699897057	ANGPTL4/ANXA3/C3/CMA1/CX3CR1/CXCL8/CXCR4/ECM1/F3/FGF18/GATA2/HMGB1/HMOX1/IL10/IL1B/JAK1/MDK/NOS3/PLCG1/SMOC2/TGFBR2/THBS1/WNT5A/ZC3H12A	24
GO:1904018	BP	GO:1904018	positive regulation of vasculature development	24/1111	175/18862	9.68066144642827e-05	0.00104882947836727	0.00066245699897057	ANGPTL4/ANXA3/C3/CMA1/CX3CR1/CXCL8/CXCR4/ECM1/F3/FGF18/GATA2/HMGB1/HMOX1/IL10/IL1B/JAK1/MDK/NOS3/PLCG1/SMOC2/TGFBR2/THBS1/WNT5A/ZC3H12A	24
GO:0010594	BP	GO:0010594	regulation of endothelial cell migration	29/1111	231/18862	9.78294189829832e-05	0.00105685452775024	0.000667525744882545	ADAMTS9/AGTR2/ANXA3/ATP2B4/BMP4/EPHA2/FGF18/FLT4/GATA2/HMGB1/HMOX1/MMRN2/NOS3/NUS1/P2RX4/PATZ1/PIK3CB/PLCG1/PPARG/PTGS2/PTN/RAC1/RHOA/SLIT2/SMOC2/SP100/THBS1/WNT5A/ZC3H12A	29
GO:0042692	BP	GO:0042692	muscle cell differentiation	40/1111	362/18862	9.79147337547151e-05	0.00105685452775024	0.000667525744882545	AGTR2/ALPK3/ATG5/BDNF/BMP4/CHUK/COMP/CTH/CXCL10/CXCL9/EDNRB/EREG/FGF10/FHOD3/FOXF1/HDAC4/HEY2/ID2/IGFBP5/KIT/KRAS/LRRC10/MAPK14/MEGF10/MYH6/MYH9/MYPN/NRG1/POPDC2/PPARA/PTBP1/RYR1/SMO/SMYD1/SOD2/TBX3/TRIM72/WNT10B/YY1/ZMPSTE24	40
GO:0031295	BP	GO:0031295	T cell costimulation	12/1111	57/18862	9.85431587948472e-05	0.00105966129447992	0.000669298542370512	CARD11/CCR7/CD28/CD40LG/CTLA4/EFNB1/FYN/GRB2/ICOSLG/PAK2/RAC1/YES1	12
GO:0045747	BP	GO:0045747	positive regulation of Notch signaling pathway	12/1111	57/18862	9.85431587948472e-05	0.00105966129447992	0.000669298542370512	EPN2/FGF10/KAT2B/KIT/NOD2/NOS3/ROBO1/STAT3/TGFB2/TM2D3/TP63/TSPAN14	12
GO:0042088	BP	GO:0042088	T-helper 1 type immune response	10/1111	41/18862	0.00010115977374133	0.00108576898942886	0.000685788568254261	HLA-DRB1/HMGB1/IL18R1/IL1B/IL1R1/IL1RL1/IL23A/LEF1/SLC11A1/TLR4	10
GO:0030509	BP	GO:0030509	BMP signaling pathway	22/1111	154/18862	0.000101554533629079	0.00108797622340427	0.000687182691536961	ACVR2B/BMP4/COMP/EXT1/HTRA1/LEF1/LEFTY2/PPARG/PPM1A/RGMB/ROR2/RUNX2/SFRP1/SFRP4/SFRP5/SMAD6/SULF1/TGFB2/TGFBR3/UBE2D3/WNT5A/ZNF423	22
GO:0072132	BP	GO:0072132	mesenchyme morphogenesis	11/1111	49/18862	0.000103497188917871	0.00110672737517567	0.000699026210417705	ACTG2/DCHS1/FOXF1/HEY2/LEF1/NOS3/ROBO1/SNAI2/TGFB2/TGFBR2/WNT5A	11
GO:0046330	BP	GO:0046330	positive regulation of JNK cascade	15/1111	84/18862	0.000103805222050405	0.00110796185984412	0.0006998059301201	CCN2/CCR7/FCGR2B/FLT4/GADD45G/HMGB1/IL1B/MTURN/NOD2/RASGRP1/RASSF2/TLR4/TRAF1/TRAF4/WNT5A	15
GO:0030282	BP	GO:0030282	bone mineralization	18/1111	113/18862	0.000104282816894247	0.0011109982325789	0.000701723750329321	ACVR2B/ADRB2/ALOX5/ANKH/ASPN/ATF4/BMP4/CCR1/COL1A2/COMP/ECM1/KLF10/LEP/LTBP3/PTN/ROR2/WNT10B/ZMPSTE24	18
GO:0030193	BP	GO:0030193	regulation of blood coagulation	13/1111	66/18862	0.000105475952886623	0.0011216324527851	0.000708440489083804	CD36/F2R/F3/FAP/HPSE/NOS3/PLAUR/PROS1/SERPINE2/SH2B3/THBD/THBS1/VTN	13
GO:0050708	BP	GO:0050708	regulation of protein secretion	33/1111	279/18862	0.000108376543019208	0.00115035101843081	0.000726579581476606	ACHE/ACVR1C/ALOX5/ANO1/ARNTL/C1QTNF3/CD38/CFTR/CNR1/CPT1A/F2R/GPR68/HLA-DRB1/IL1B/IL6/INHBB/IRS1/JAGN1/KCNJ11/LEP/MYH10/PIM3/PLA2G6/RAC1/RAP1A/RBP4/SAA1/SFRP1/SLC25A4/SYTL4/TGFB2/TIAM1/TLR4	33
GO:0070167	BP	GO:0070167	regulation of biomineral tissue development	16/1111	94/18862	0.000111796174813805	0.00118264685971918	0.000746978136761712	ACVR2B/ADRB2/ALOX5/ANKH/ASPN/ATF4/BMP4/CCR1/COMP/ECM1/HEY2/LTBP3/NOS3/PTN/WNT10B/ZMPSTE24	16
GO:0031669	BP	GO:0031669	cellular response to nutrient levels	27/1111	210/18862	0.000112240838394827	0.00118264685971918	0.000746978136761712	AMBRA1/AQP3/ATF4/ATG5/BECN1/COL1A1/DSC2/EHMT2/EIF2S1/HMOX1/INHBB/JUN/KLF10/LEP/MIOS/PCK1/PPARA/PPARG/PPM1D/PRKAG1/PTN/SFRP1/SNAI2/SRD5A1/TRIM24/WNT9B/ZC3H12A	27
GO:0035107	BP	GO:0035107	appendage morphogenesis	20/1111	134/18862	0.000112241471476912	0.00118264685971918	0.000746978136761712	ALDH1A2/BAK1/BMP4/CRABP2/EXT1/FGF10/GLI2/GLI3/INTU/LEF1/PRRX1/PTCH1/ROR2/RPGRIP1L/TBX3/TGFB2/TMEM107/TMEM231/TP63/WNT5A	20
GO:0035108	BP	GO:0035108	limb morphogenesis	20/1111	134/18862	0.000112241471476912	0.00118264685971918	0.000746978136761712	ALDH1A2/BAK1/BMP4/CRABP2/EXT1/FGF10/GLI2/GLI3/INTU/LEF1/PRRX1/PTCH1/ROR2/RPGRIP1L/TBX3/TGFB2/TMEM107/TMEM231/TP63/WNT5A	20
GO:0002691	BP	GO:0002691	regulation of cellular extravasation	9/1111	34/18862	0.000113462958088965	0.00119115401074054	0.000752351385561099	ELANE/FUT4/IL1R1/JAM3/MDK/PTAFR/PTGER4/SELE/XG	9
GO:0045880	BP	GO:0045880	positive regulation of smoothened signaling pathway	9/1111	34/18862	0.000113462958088965	0.00119115401074054	0.000752351385561099	ARMC9/EVC/INTU/KIF7/PRRX1/SFRP1/SMO/TXNDC15/UCHL5	9
GO:0031069	BP	GO:0031069	hair follicle morphogenesis	8/1111	27/18862	0.00011458843027225	0.00119859498064773	0.000757051217798671	FGF10/FGF7/GLI2/IGFBP5/INTU/SMO/TGFB2/TP63	8
GO:0060441	BP	GO:0060441	epithelial tube branching involved in lung morphogenesis	8/1111	27/18862	0.00011458843027225	0.00119859498064773	0.000757051217798671	BMP4/DAG1/ESRP2/EXT1/FGF10/FOXF1/HOXA5/KRAS	8
GO:0032147	BP	GO:0032147	activation of protein kinase activity	37/1111	328/18862	0.000115569226492504	0.00120666018150885	0.000762145324008261	ADCY3/ADORA2B/ADRB2/BMP4/CD40LG/CD74/CXCR4/F2R/FGF10/FPR1/GADD45G/GPRC5A/HMGB1/IL1B/IL23A/KIT/LEP/MAPK10/MAPK14/MAPKAP1/NOD2/NRG1/NTRK1/PAK2/PIK3CB/PLCE1/SAA1/SLC11A1/SOCS1/TGFB2/TGFBR2/THBS1/TLR4/TNFSF15/TRAF4/UBB/WNT5A	37
GO:0043433	BP	GO:0043433	negative regulation of DNA-binding transcription factor activity	24/1111	177/18862	0.000115884340723563	0.00120732560296045	0.000762565614538772	ANXA4/CHUK/CMKLR1/EGLN1/ESR1/FAF1/HDAC4/HMOX1/ID2/IL10/MTURN/NFKBIA/NLRC5/NLRP3/NOD2/PARP10/PTCH1/SFRP4/SFRP5/SP100/TNFAIP3/TRIM37/USP7/ZC3H12A	24
GO:0002504	BP	GO:0002504	antigen processing and presentation of peptide or polysaccharide antigen via MHC class II	17/1111	104/18862	0.000116052678330806	0.00120732560296045	0.000762565614538772	CD74/CTSL/DNM2/FCER1G/FCGR2B/HLA-DMA/HLA-DMB/HLA-DOA/HLA-DPA1/HLA-DPB1/HLA-DQA1/HLA-DRA/HLA-DRB1/IFI30/KIF5A/SEC31A/THBS1	17
GO:0006023	BP	GO:0006023	aminoglycan biosynthetic process	18/1111	114/18862	0.000117137192029338	0.00121640842192199	0.000768302464155948	B3GNT9/BGN/CHST2/CHST6/EXT1/FMOD/HAS1/HAS2/HAS3/HS3ST1/HS6ST1/IL1B/LUM/OGN/SDC2/ST3GAL1/ST3GAL6/VCAN	18
GO:0002763	BP	GO:0002763	positive regulation of myeloid leukocyte differentiation	12/1111	58/18862	0.000117668693883608	0.00121972611876108	0.000770397973041662	CCR1/CD74/GPR68/HLA-DRB1/IL23A/IL34/JUN/KLF10/LEF1/LIF/PPARGC1B/ROR2	12
GO:0008016	BP	GO:0008016	regulation of heart contraction	30/1111	245/18862	0.000117903899539134	0.0012199660684328	0.000770549528983511	ADA/ADRB1/AGTR2/ATP1B1/ATP2B2/ATP2B4/CALM1/CCN2/CYP2J2/DSC2/EHD3/GPD1L/HDAC4/HEY2/KCND3/KCNH2/KCNJ11/KCNJ5/KCNK1/MYH6/NPPC/P2RX4/PDE4B/POPDC2/RYR1/RYR3/TAC1/TGFB2/ZC3H12A/ZMPSTE24	30
GO:0021915	BP	GO:0021915	neural tube development	21/1111	145/18862	0.0001187395926572	0.00122640731877356	0.000774617922805733	ALDH1A2/AMBRA1/BMP4/CTHRC1/DCHS1/EPHA2/GLI2/GLI3/INTU/ITPK1/PTCH1/PTK7/RALA/RPGRIP1L/SFRP1/SMO/TCTN1/TGFB2/TMEM107/VASP/WNT5A	21
GO:0042509	BP	GO:0042509	regulation of tyrosine phosphorylation of STAT protein	15/1111	85/18862	0.000119288245675434	0.00122986608847808	0.000776802535505748	CSF1R/FYN/HPX/IL23A/IL6/KIT/LEP/LIF/OSM/SH2B3/SOCS1/SOCS3/STAT3/TNFRSF1A/TSLP	15
GO:0050918	BP	GO:0050918	positive chemotaxis	13/1111	67/18862	0.000123903699313878	0.00127288925384417	0.000803976635397567	BMP4/CX3CL1/CXCL10/CXCL8/F3/FGF10/FGF7/GDNF/HMGB1/IL16/ROBO3/SCG2/WNT5A	13
GO:2000514	BP	GO:2000514	regulation of CD4-positive, alpha-beta T cell activation	13/1111	67/18862	0.000123903699313878	0.00127288925384417	0.000803976635397567	BCL6/CD83/HLA-DRA/HLA-DRB1/HMGB1/IL23A/MYB/NLRP3/SOCS1/TBX21/TGFBR2/VSIR/ZC3H12A	13
GO:0010952	BP	GO:0010952	positive regulation of peptidase activity	26/1111	200/18862	0.000124363348209203	0.00127533394340026	0.00080552073931545	ACVR1C/ANTXR1/BAK1/BID/CASP1/CCN2/CLEC7A/CYCS/EGLN3/F2R/F3/FBLN1/FYN/HMGB1/NLRP1/NLRP3/P2RX1/PPARG/PSME3/PSME4/ROBO1/S100A9/SNCA/STAT3/TNFSF15/VSIR	26
GO:0048736	BP	GO:0048736	appendage development	23/1111	167/18862	0.000125727515704711	0.00128121722523982	0.000809236711560624	ALDH1A2/BAK1/BMP4/COMP/CRABP2/EXT1/FGF10/GLI2/GLI3/INTU/KAT2B/LEF1/PRRX1/PTCH1/ROR2/RPGRIP1L/SLC7A11/TBX3/TGFB2/TMEM107/TMEM231/TP63/WNT5A	23
GO:0060173	BP	GO:0060173	limb development	23/1111	167/18862	0.000125727515704711	0.00128121722523982	0.000809236711560624	ALDH1A2/BAK1/BMP4/COMP/CRABP2/EXT1/FGF10/GLI2/GLI3/INTU/KAT2B/LEF1/PRRX1/PTCH1/ROR2/RPGRIP1L/SLC7A11/TBX3/TGFB2/TMEM107/TMEM231/TP63/WNT5A	23
GO:0006509	BP	GO:0006509	membrane protein ectodomain proteolysis	10/1111	42/18862	0.000125827869330871	0.00128121722523982	0.000809236711560624	ADAM19/DAG1/FURIN/IL10/IL1B/MYH9/PTPN3/TIMP2/TIMP3/TIMP4	10
GO:0071604	BP	GO:0071604	transforming growth factor beta production	10/1111	42/18862	0.000125827869330871	0.00128121722523982	0.000809236711560624	FERMT1/FURIN/LRRC32/LTBP3/LUM/MYB/PTGS2/TGFB2/THBS1/TSKU	10
GO:0002698	BP	GO:0002698	negative regulation of immune effector process	19/1111	125/18862	0.000129008278432148	0.00131128025763277	0.000828224990046074	APOA1/BCL6/CD59/ENPP3/FCGR2B/FOXF1/HLA-F/HMOX1/HTRA1/IL10/KLRC1/KLRD1/NOD2/TBX21/TGFB2/TKFC/TMBIM6/VSIG4/ZC3H12A	19
GO:0003417	BP	GO:0003417	growth plate cartilage development	6/1111	15/18862	0.000130044842158294	0.00131716193122652	0.000831939946498204	COMP/NPPC/TGFBR2/THBS3/TSKU/ZMPSTE24	6
GO:0010838	BP	GO:0010838	positive regulation of keratinocyte proliferation	6/1111	15/18862	0.000130044842158294	0.00131716193122652	0.000831939946498204	FGF10/FGF7/HAS2/MDK/TLR4/TP63	6
GO:0031668	BP	GO:0031668	cellular response to extracellular stimulus	29/1111	235/18862	0.000132636581081981	0.00134105140767071	0.000847028911099802	AMBRA1/AQP3/ATF4/ATG5/BECN1/CBS/COL1A1/DSC2/EHMT2/EIF2S1/FOSL1/HMOX1/INHBB/JUN/KLF10/LEP/MIOS/PCK1/PPARA/PPARG/PPM1D/PRKAG1/PTN/SFRP1/SNAI2/SRD5A1/TRIM24/WNT9B/ZC3H12A	29
GO:0061042	BP	GO:0061042	vascular wound healing	7/1111	21/18862	0.000135107977700495	0.00136364244861569	0.000861297763660401	ALOX5/CXCR4/GATA2/HPSE/MCAM/SMOC2/TNFAIP3	7
GO:0030168	BP	GO:0030168	platelet activation	22/1111	157/18862	0.000135439681290529	0.00136459629853662	0.000861900230094765	CD40LG/COL1A1/COL1A2/COL3A1/COMP/F2R/F2RL2/FCER1G/FYN/HBB/IL6/MPIG6B/MYH9/NOS3/P2RX1/PIK3CB/SAA1/SERPINE2/SH2B3/SLC7A11/THBD/TLR4	22
GO:0030072	BP	GO:0030072	peptide hormone secretion	30/1111	247/18862	0.000136495633866384	0.00137283108677151	0.000867101450325279	ACVR1C/ALOX5/ANO1/ARNTL/CD38/CFTR/CNR1/CPT1A/GPR68/HLA-DRB1/IL1B/IL6/ILDR2/INHBB/IRS1/JAGN1/KCNJ11/LEP/LTBP4/PCLO/PIM3/PLA2G6/RAB1A/RAC1/RAP1A/RBP4/SFRP1/SLC25A4/SYTL4/TIAM1	30
GO:0014820	BP	GO:0014820	tonic smooth muscle contraction	5/1111	10/18862	0.00013799181896192	0.00138545712825118	0.000875076254352069	CD38/EDNRA/HTR2A/MKKS/SCNN1B	5
GO:0031294	BP	GO:0031294	lymphocyte costimulation	12/1111	59/18862	0.000139891014991496	0.00139964001608013	0.000884034386728865	CARD11/CCR7/CD28/CD40LG/CTLA4/EFNB1/FYN/GRB2/ICOSLG/PAK2/RAC1/YES1	12
GO:0032663	BP	GO:0032663	regulation of interleukin-2 production	12/1111	59/18862	0.000139891014991496	0.00139964001608013	0.000884034386728865	CARD11/CD28/CD83/CLEC7A/IL1B/NOD2/PDE4B/SFTPD/SPTBN1/TBX21/TNFAIP3/VSIG4	12
GO:0043255	BP	GO:0043255	regulation of carbohydrate biosynthetic process	16/1111	96/18862	0.000144436895569116	0.00144011344923591	0.000909598036129868	ADIPOQ/C1QTNF3/CRY1/GNMT/HAS2/HRH1/IRS1/KAT2B/LEP/PPARA/PPP1R3D/PPP1R3E/PTAFR/SNCA/USP7/WDR5	16
GO:0110149	BP	GO:0110149	regulation of biomineralization	16/1111	96/18862	0.000144436895569116	0.00144011344923591	0.000909598036129868	ACVR2B/ADRB2/ALOX5/ANKH/ASPN/ATF4/BMP4/CCR1/COMP/ECM1/HEY2/LTBP3/NOS3/PTN/WNT10B/ZMPSTE24	16
GO:0070371	BP	GO:0070371	ERK1 and ERK2 cascade	36/1111	320/18862	0.000149996409013436	0.00149295733746419	0.000942975057210677	ADIPOQ/APIP/BMP4/CCL2/CCL22/CCN2/CCR1/CCR7/CD36/CD74/CSF1R/CX3CL1/EPHA2/F2R/FBLN1/FGF10/FGF18/FLT4/GAREM1/HLA-DRB1/HMGB1/HTR2A/IL1B/LIF/MTURN/NDRG2/NOD2/NTRK1/PLA2G2A/PTGER4/RAP1A/RASGRP1/SLC30A10/TIAM1/TIMP3/TLR4	36
GO:0051098	BP	GO:0051098	regulation of binding	39/1111	357/18862	0.000151375919129664	0.00149668316663239	0.000945328348818469	ACE/ADIPOQ/ADRB2/AURKA/BDNF/BMP4/CALM1/CTHRC1/EIF2S1/GZMA/HDAC4/HEY2/HMGB1/HMOX1/HOXA3/IDE/IFIT2/IL10/JUN/LEF1/LIF/NFKBIA/PLAUR/PLCL1/PON1/PPARA/PPARG/PPP2CB/SMO/SP100/STING1/SUMO3/TGFBR3/TIAM1/TMBIM6/VTN/WNT5A/ZFP90/ZMPSTE24	39
GO:0032964	BP	GO:0032964	collagen biosynthetic process	11/1111	51/18862	0.00015183362775691	0.00149668316663239	0.000945328348818469	BMP4/CCN2/CIITA/COL1A1/COL5A1/F2R/IL6/MYB/NPPC/PPARG/RAP1A	11
GO:0043370	BP	GO:0043370	regulation of CD4-positive, alpha-beta T cell differentiation	11/1111	51/18862	0.00015183362775691	0.00149668316663239	0.000945328348818469	BCL6/CD83/HLA-DRA/HLA-DRB1/HMGB1/IL23A/MYB/NLRP3/SOCS1/TBX21/ZC3H12A	11
GO:0046850	BP	GO:0046850	regulation of bone remodeling	11/1111	51/18862	0.00015183362775691	0.00149668316663239	0.000945328348818469	CD38/CSF1R/IL6/LEP/LTBP3/MDK/PPARGC1B/SFRP1/TFRC/TNFAIP3/TNFRSF11B	11
GO:0010575	BP	GO:0010575	positive regulation of vascular endothelial growth factor production	8/1111	28/18862	0.000152191839471571	0.00149668316663239	0.000945328348818469	ATF4/C3/FLT4/HPSE/IL1B/IL6/PTGS2/SULF1	8
GO:0032607	BP	GO:0032607	interferon-alpha production	8/1111	28/18862	0.000152191839471571	0.00149668316663239	0.000945328348818469	CHUK/DDX58/HMGB1/IFIH1/IL10/TBK1/TLR4/TLR7	8
GO:0032647	BP	GO:0032647	regulation of interferon-alpha production	8/1111	28/18862	0.000152191839471571	0.00149668316663239	0.000945328348818469	CHUK/DDX58/HMGB1/IFIH1/IL10/TBK1/TLR4/TLR7	8
GO:0071774	BP	GO:0071774	response to fibroblast growth factor	21/1111	148/18862	0.000159429842100025	0.00156518751126526	0.000988596757552158	ANOS1/CCL2/CCN2/COL1A1/CXCL8/ELK1/ESRP2/EXT1/FGF10/FGF18/FGF7/FLRT3/GCLM/GRB2/HNRNPF/PTBP1/SFRP1/SMOC2/SULF1/THBS1/WNT5A	21
GO:0051403	BP	GO:0051403	stress-activated MAPK cascade	31/1111	261/18862	0.000160310693122677	0.00157115403327898	0.000992365305585009	ADORA2B/CCN2/CCR7/CD40LG/CHUK/CLEC7A/COPS5/FCGR2B/FLT4/GADD45G/HIPK3/HMGB1/IL1B/LEP/MAPK10/MAPK14/MID1/MTURN/NOD2/PTGER4/RASGRP1/RASSF2/ROR2/SFRP1/TGFB2/TLR4/TRAF1/TRAF4/UBB/WNT5A/ZC3H12A	31
GO:0006024	BP	GO:0006024	glycosaminoglycan biosynthetic process	17/1111	107/18862	0.000166029590506243	0.00162443577241908	0.00102601888010661	BGN/CHST2/CHST6/EXT1/FMOD/HAS1/HAS2/HAS3/HS3ST1/HS6ST1/IL1B/LUM/OGN/SDC2/ST3GAL1/ST3GAL6/VCAN	17
GO:0007586	BP	GO:0007586	digestion	20/1111	138/18862	0.000169207320522533	0.00164991532730742	0.00104211216296582	ACO1/AKR1C2/APOA1/CD36/CHIT1/FGF10/LDLR/LEP/LPCAT3/MUC13/NOD2/NPR3/PIR/RBP4/SGK1/SLC46A1/SLC5A1/STRAP/TAC1/TLR4	20
GO:0042531	BP	GO:0042531	positive regulation of tyrosine phosphorylation of STAT protein	13/1111	69/18862	0.000169207377561512	0.00164991532730742	0.00104211216296582	CSF1R/FYN/HPX/IL23A/IL6/KIT/LEP/LIF/OSM/SOCS3/STAT3/TNFRSF1A/TSLP	13
GO:0044272	BP	GO:0044272	sulfur compound biosynthetic process	25/1111	193/18862	0.000176192333056736	0.00171511758388393	0.00108329492156355	ACACB/APIP/BGN/BHMT/CBS/CHAC1/CHST2/CHST6/CTH/DLAT/ELOVL1/EXT1/FMOD/GCLM/GGCT/GSTO2/HPGDS/LUM/MGST1/OGN/SLC7A11/ST3GAL1/ST3GAL6/TPK1/VCAN	25
GO:0038093	BP	GO:0038093	Fc receptor signaling pathway	29/1111	239/18862	0.000178138292142756	0.00172207175460073	0.00108768728386685	CALM1/CARD11/CD247/CHUK/FCER1A/FCER1G/FCGR2B/FYN/GRB2/JUN/KIT/MAPK10/PAK2/PIK3CB/PLA2G6/PLCG1/PLD2/PSMB9/PSMC2/PSMD11/PSMD12/PSMD7/PSMD8/PSME3/PSME4/RAC1/RAP1A/WIPF3/YES1	29
GO:0002532	BP	GO:0002532	production of molecular mediator involved in inflammatory response	15/1111	88/18862	0.000178403400963329	0.00172207175460073	0.00108768728386685	ALOX5/CD36/CLEC7A/IL17D/IL1R2/IL6/LBP/LEP/MAPK14/NOD2/P2RX1/PPARA/STAT3/TLR4/ZC3H12A	15
GO:0007260	BP	GO:0007260	tyrosine phosphorylation of STAT protein	15/1111	88/18862	0.000178403400963329	0.00172207175460073	0.00108768728386685	CSF1R/FYN/HPX/IL23A/IL6/KIT/LEP/LIF/OSM/SH2B3/SOCS1/SOCS3/STAT3/TNFRSF1A/TSLP	15
GO:0060218	BP	GO:0060218	hematopoietic stem cell differentiation	15/1111	88/18862	0.000178403400963329	0.00172207175460073	0.00108768728386685	ACE/EXT1/GATA2/MYB/OSM/PSMB9/PSMC2/PSMD11/PSMD12/PSMD7/PSMD8/PSME3/PSME4/SFRP1/YTHDF2	15
GO:0070098	BP	GO:0070098	chemokine-mediated signaling pathway	15/1111	88/18862	0.000178403400963329	0.00172207175460073	0.00108768728386685	CCL2/CCL22/CCR1/CCR7/CMKLR1/CX3CL1/CX3CR1/CXCL10/CXCL11/CXCL8/CXCL9/CXCR4/ROBO1/SH2B3/SLIT2	15
GO:0002711	BP	GO:0002711	positive regulation of T cell mediated immunity	11/1111	52/18862	0.000182438788853987	0.00175807429192125	0.00111042704597366	CD1C/CD1E/HLA-DRA/HLA-DRB1/HLA-F/IL18R1/IL1B/IL1R1/IL23A/IL6/NLRP3	11
GO:0042092	BP	GO:0042092	type 2 immune response	9/1111	36/18862	0.0001830860968511	0.00175842122735289	0.0011106461757842	BCL6/CD74/ECM1/IDO1/IL10/IL6/NLRP3/NOD2/TBX21	9
GO:0042311	BP	GO:0042311	vasodilation	9/1111	36/18862	0.0001830860968511	0.00175842122735289	0.0011106461757842	ADRB1/ADRB2/AGTR2/ATG5/EDNRB/EXT1/MKKS/NOS3/SOD2	9
GO:0008637	BP	GO:0008637	apoptotic mitochondrial changes	18/1111	118/18862	0.000183543216465883	0.00175987354054704	0.00111156347936882	BAK1/BCL2L1/BID/BNIP3/CLU/GCLM/GGCT/GZMB/IFIT2/JUN/MFF/PLAUR/PPP2CB/RHOT1/SLC25A4/SOD2/TP63/VDAC2	18
GO:0051962	BP	GO:0051962	positive regulation of nervous system development	31/1111	263/18862	0.000184066044131463	0.00176195000314194	0.0011128750054152	BDNF/CRABP2/CUL7/CUX1/CX3CL1/CX3CR1/CXCR4/DAG1/FLRT3/GLI3/IL1B/IL34/IL6/KIT/LIF/MDK/MME/MYB/NTN1/NTRK1/PLXNC1/PPARG/PTN/RAB11A/RHEB/RHOA/ROBO1/SERPINE2/SLIT2/SMO/TIAM1	31
GO:0031341	BP	GO:0031341	regulation of cell killing	16/1111	98/18862	0.000185088201590881	0.00176879140158196	0.00111719613899584	BCL2L1/CD1C/CD1E/CD59/CLEC7A/FCER2/FCGR2B/HLA-DRA/HLA-DRB1/HLA-F/IL23A/KLRC1/KLRD1/LEP/PRF1/RASGRP1	16
GO:0006066	BP	GO:0006066	alcohol metabolic process	40/1111	373/18862	0.000185692646731495	0.00177162487006019	0.00111898580172318	ACACB/ACADVL/ADH1B/AKR1C2/ALDH1A2/APOA1/CALM1/CETP/CFTR/CYP11A1/CYP27A1/CYP3A5/DHCR7/EPHX2/GGPS1/GPD1/HMGCS2/HRH1/IDH1/IDH3A/IMPA2/ITPK1/LBR/LDLR/LEP/LPCAT3/LSS/NUDT4/NUS1/PCK1/PLCE1/PLCG1/PON1/PTAFR/RBP4/RDH14/SNCA/SOAT1/TKFC/TSKU	40
GO:0002922	BP	GO:0002922	positive regulation of humoral immune response	7/1111	22/18862	0.000188129034684343	0.00178304174059148	0.00112619687458658	C3/CCR7/FCER2/FCGR2B/HPX/IL1B/NOD2	7
GO:0003081	BP	GO:0003081	regulation of systemic arterial blood pressure by renin-angiotensin	7/1111	22/18862	0.000188129034684343	0.00178304174059148	0.00112619687458658	ACE/AGTR1/AGTR2/CMA1/ENPEP/F2R/MME	7
GO:0032727	BP	GO:0032727	positive regulation of interferon-alpha production	7/1111	22/18862	0.000188129034684343	0.00178304174059148	0.00112619687458658	CHUK/DDX58/HMGB1/IFIH1/TBK1/TLR4/TLR7	7
GO:0048714	BP	GO:0048714	positive regulation of oligodendrocyte differentiation	7/1111	22/18862	0.000188129034684343	0.00178304174059148	0.00112619687458658	CXCR4/DAG1/IL34/MDK/PPARG/PTN/RHEB	7
GO:0042310	BP	GO:0042310	vasoconstriction	14/1111	79/18862	0.000190179382493148	0.00179950984783401	0.00113659838706085	ACE/AGTR1/CD38/COMP/EDNRA/EDNRB/F2R/HRH1/HTR2A/LEP/MKKS/P2RX1/PTAFR/SCNN1B	14
GO:0051222	BP	GO:0051222	positive regulation of protein transport	35/1111	312/18862	0.000194651459847987	0.00183851809109966	0.00116123659975592	ACHE/ANO1/BID/C1QTNF3/CD38/CFTR/FYN/GLI3/GPR68/GZMB/HLA-DRB1/HPS4/HSPA1L/IL1B/LEP/MAPK14/MFF/MYH10/PCNT/PLA2G6/PPM1A/PRR5L/RAB29/RAC1/RAC2/RBP4/SMO/SYTL4/TGFB2/TLR4/TMEM30B/TP63/UBE2D3/UBE2L3/ZC3H12A	35
GO:0003170	BP	GO:0003170	heart valve development	12/1111	61/18862	0.000195260655946792	0.00183851809109966	0.00116123659975592	ADAMTS9/BMP4/DCHS1/HEY2/NOS3/ROBO1/SLIT2/SMAD6/SNAI2/TGFB2/TGFBR2/TNFRSF1A	12
GO:0032623	BP	GO:0032623	interleukin-2 production	12/1111	61/18862	0.000195260655946792	0.00183851809109966	0.00116123659975592	CARD11/CD28/CD83/CLEC7A/IL1B/NOD2/PDE4B/SFTPD/SPTBN1/TBX21/TNFAIP3/VSIG4	12
GO:0006022	BP	GO:0006022	aminoglycan metabolic process	23/1111	172/18862	0.000196469233736184	0.00184687500275207	0.00116651495503493	B3GNT9/BGN/CHIT1/CHST2/CHST6/EXT1/FMOD/HAS1/HAS2/HAS3/HPSE/HS3ST1/HS6ST1/HYAL4/IL1B/ITIH5/LUM/LYVE1/OGN/SDC2/ST3GAL1/ST3GAL6/VCAN	23
GO:0031649	BP	GO:0031649	heat generation	6/1111	16/18862	0.000197723757668093	0.00185563585296009	0.00117204844418349	ADRB1/ADRB2/CNR1/EDNRB/IL1B/PTGS2	6
GO:0060055	BP	GO:0060055	angiogenesis involved in wound healing	8/1111	29/18862	0.000199393428690586	0.00186825797273117	0.00118002077119819	ALOX5/CXCR4/DAG1/GATA2/HPSE/MCAM/SMOC2/TNFAIP3	8
GO:0019886	BP	GO:0019886	antigen processing and presentation of exogenous peptide antigen via MHC class II	16/1111	99/18862	0.00020890430111154	0.0019453123419984	0.00122868950837156	CD74/CTSL/DNM2/FCER1G/FCGR2B/HLA-DMA/HLA-DMB/HLA-DOA/HLA-DPA1/HLA-DPB1/HLA-DQA1/HLA-DRA/HLA-DRB1/IFI30/KIF5A/SEC31A	16
GO:0042102	BP	GO:0042102	positive regulation of T cell proliferation	16/1111	99/18862	0.00020890430111154	0.0019453123419984	0.00122868950837156	CARD11/CD28/CD40LG/EFNB1/HLA-DMB/HLA-DPA1/HLA-DPB1/HMGB1/ICOSLG/IL1B/IL23A/IL6/LEP/TFRC/TGFBR2/TNFSF9	16
GO:0043279	BP	GO:0043279	response to alkaloid	16/1111	99/18862	0.00020890430111154	0.0019453123419984	0.00122868950837156	ADA/BLM/CNR1/CPT1A/CXCR4/DNM2/DNMT3A/DNMT3B/FOSB/HTR2A/NQO1/PPARG/RYR1/RYR3/TAC1/TIAM1	16
GO:0030301	BP	GO:0030301	cholesterol transport	17/1111	109/18862	0.000208969759665394	0.0019453123419984	0.00122868950837156	ADIPOQ/APOA1/CD36/CETP/CFTR/CLU/FURIN/LDLR/LEP/LPCAT3/NFKBIA/NUS1/PON1/PTCH1/SOAT1/STX12/TSKU	17
GO:0010810	BP	GO:0010810	regulation of cell-substrate adhesion	27/1111	218/18862	0.000209759711432138	0.00194951150221178	0.00123134176322377	APOA1/BCL6/CCDC80/CCR7/CD36/COL16A1/COL1A1/COL8A1/CX3CL1/DAG1/DNM2/EDIL3/FBLN1/FERMT1/FOXF1/HAS2/MDK/NID1/PIK3CB/PTN/PTPRA/RAC1/RAC2/RHOA/SFRP1/THBS1/UNC13D	27
GO:0052548	BP	GO:0052548	regulation of endopeptidase activity	44/1111	426/18862	0.000211601502830857	0.00195818295519072	0.00123681878769308	ACVR1C/ANOS1/BAK1/BID/BIRC2/C3/CASP1/CCN2/CLEC7A/CYCS/EGLN3/F2R/F3/FURIN/FYN/HMGB1/ITIH5/NLRP1/NLRP3/P2RX1/PAK2/PLAUR/PPARG/PROS1/PSMB9/PSME3/RARRES1/ROBO1/S100A9/SERPINB6/SERPINB8/SERPINE2/SNCA/SPINK1/STAT3/THBS1/TIMP2/TIMP3/TIMP4/TNFSF15/TP63/UCHL5/VSIR/VTN	44
GO:0002040	BP	GO:0002040	sprouting angiogenesis	24/1111	184/18862	0.000211713853316291	0.00195818295519072	0.00123681878769308	ADAMTS9/AGTR1/ALOX5/BMP4/E2F2/EPHA2/EPN2/FLT4/GATA2/HMGB1/HMOX1/IL10/JAK1/JMJD6/LEF1/LOXL2/MMRN2/PIK3CB/PIK3R3/PTGS2/RHOA/ROBO1/SLIT2/THBS1	24
GO:0070302	BP	GO:0070302	regulation of stress-activated protein kinase signaling cascade	24/1111	184/18862	0.000211713853316291	0.00195818295519072	0.00123681878769308	CCN2/CCR7/CLEC7A/COPS5/FCGR2B/FLT4/GADD45G/HIPK3/HMGB1/IL1B/LEP/MID1/MTURN/NOD2/RASGRP1/RASSF2/SFRP1/TGFB2/TLR4/TRAF1/TRAF4/WNT5A/ZC3H12A/ZMPSTE24	24
GO:0002064	BP	GO:0002064	epithelial cell development	26/1111	207/18862	0.000217774798885476	0.00199588545766298	0.00126063227420982	ADIPOQ/AR/ARNTL/ATF4/BMP4/COL15A1/COL22A1/CXCR4/EPHA2/ESR1/GPAT4/HOXA5/IL1B/MYO1E/MYO7A/NTRK1/PALLD/PODXL/RAP1A/RHEB/S1PR3/SMO/TIGAR/TNFRSF1A/TP63/WNT5A	26
GO:0034764	BP	GO:0034764	positive regulation of transmembrane transport	26/1111	207/18862	0.000217774798885476	0.00199588545766298	0.00126063227420982	ABCB1/ADIPOQ/ADRB2/ATP1B1/C3/CALM1/CCL2/CFTR/CX3CL1/CXCL10/CXCL11/CXCL9/DNM2/EHD3/F2R/IRS1/KCNH2/KCNJ11/MAPK14/OPN3/PLCG1/PTAFR/RAP1A/RNASEL/SNCA/WNK3	26
GO:0034767	BP	GO:0034767	positive regulation of ion transmembrane transport	26/1111	207/18862	0.000217774798885476	0.00199588545766298	0.00126063227420982	ABCB1/ADIPOQ/ADRB2/ATP1B1/C3/CALM1/CCL2/CFTR/CX3CL1/CXCL10/CXCL11/CXCL9/DNM2/EHD3/F2R/IRS1/KCNH2/KCNJ11/MAPK14/OPN3/PLCG1/PTAFR/RAP1A/RNASEL/SNCA/WNK3	26
GO:0003179	BP	GO:0003179	heart valve morphogenesis	11/1111	53/18862	0.000218114980542196	0.00199588545766298	0.00126063227420982	ADAMTS9/BMP4/DCHS1/HEY2/NOS3/ROBO1/SLIT2/SMAD6/SNAI2/TGFB2/TGFBR2	11
GO:0071320	BP	GO:0071320	cellular response to cAMP	11/1111	53/18862	0.000218114980542196	0.00199588545766298	0.00126063227420982	ADIPOQ/APEX1/ASS1/CFTR/GPD1/IGFBP5/PCK1/PTAFR/RAP1A/SRD5A1/WNT10B	11
GO:0001942	BP	GO:0001942	hair follicle development	14/1111	80/18862	0.000218218660328527	0.00199588545766298	0.00126063227420982	EDA/FERMT1/FGF10/FGF7/GLI2/HPSE/IGFBP5/INTU/SMO/TGFB2/TP63/WNT10B/WNT5A/ZMPSTE24	14
GO:0042590	BP	GO:0042590	antigen processing and presentation of exogenous peptide antigen via MHC class I	14/1111	80/18862	0.000218218660328527	0.00199588545766298	0.00126063227420982	CD36/CHUK/FCER1G/HLA-F/IFI30/PSMB9/PSMC2/PSMD11/PSMD12/PSMD7/PSMD8/PSME3/PSME4/TAP1	14
GO:0015980	BP	GO:0015980	energy derivation by oxidation of organic compounds	32/1111	278/18862	0.000225896097622483	0.00206282579305102	0.00130291283039735	ACADVL/ACO1/BID/BNIP3/CALM1/CISD1/COA6/CYCS/DLAT/ETFDH/GNMT/GPD1/GYG2/HMGB1/IDE/IDH1/IDH3A/IRS1/LEP/MRAP2/MTFR1/NDUFA5/NHLRC1/OPN3/PHKA2/PPP1R1A/PPP1R3D/PPP1R3E/SLC25A12/SLC25A13/SNCA/TIGAR	32
GO:0046579	BP	GO:0046579	positive regulation of Ras protein signal transduction	13/1111	71/18862	0.000228054516349599	0.00207186473004614	0.00130862196348254	APOA1/COL3A1/F2R/F2RL2/FGF10/GRB2/KRAS/LPAR6/NTRK1/PIK3CB/RAC1/RASGRP1/ROBO1	13
GO:0050818	BP	GO:0050818	regulation of coagulation	13/1111	71/18862	0.000228054516349599	0.00207186473004614	0.00130862196348254	CD36/F2R/F3/FAP/HPSE/NOS3/PLAUR/PROS1/SERPINE2/SH2B3/THBD/THBS1/VTN	13
GO:0002437	BP	GO:0002437	inflammatory response to antigenic stimulus	12/1111	62/18862	0.000229320578565114	0.00207186473004614	0.00130862196348254	AHCY/C3/CCR7/CD28/CNR1/ELANE/EXT1/FCGR2B/HLA-DRB1/HMGB1/IL10/NOD2	12
GO:0032835	BP	GO:0032835	glomerulus development	12/1111	62/18862	0.000229320578565114	0.00207186473004614	0.00130862196348254	ADIPOQ/BMP4/ENPEP/EXT1/MPV17/MYO1E/NID1/PLCE1/PODXL/PROM1/SULF1/TCF21	12
GO:0042698	BP	GO:0042698	ovulation cycle	12/1111	62/18862	0.000229320578565114	0.00207186473004614	0.00130862196348254	ADAMTS1/EREG/ESR1/GNRH1/HAS2/LEP/MDK/PCNA/PTN/SLIT2/TGFB2/TIMP4	12
GO:0045453	BP	GO:0045453	bone resorption	12/1111	62/18862	0.000229320578565114	0.00207186473004614	0.00130862196348254	ACP5/ADRB2/CD38/CSF1R/IL6/LTBP3/PPARGC1B/RAC1/RAC2/TFRC/TNFAIP3/TNFRSF11B	12
GO:0060412	BP	GO:0060412	ventricular septum morphogenesis	9/1111	37/18862	0.000229406889108186	0.00207186473004614	0.00130862196348254	BMP4/HEY2/ROBO1/SLIT2/TBX3/TGFB2/TGFBR2/TGFBR3/WNT5A	9
GO:0090102	BP	GO:0090102	cochlea development	10/1111	45/18862	0.000232241440831369	0.00209417713025528	0.00132271482222387	CTHRC1/DCHS1/FRZB/GATA2/GLI2/HEY2/MCM2/PTK7/RPGRIP1L/WNT5A	10
GO:0002221	BP	GO:0002221	pattern recognition receptor signaling pathway	26/1111	208/18862	0.000235264273243767	0.00211811481059686	0.00133783423315622	BIRC2/CD36/CHUK/CTSK/CTSL/DDX58/ESR1/FCN1/HMGB1/IFIH1/LBP/NFKBIA/NOD2/S100A9/SARM1/SFTPD/TBK1/TIFA/TKFC/TLR4/TLR5/TLR7/TNFAIP3/UBB/UBE2D2/UBE2D3	26
GO:0032836	BP	GO:0032836	glomerular basement membrane development	5/1111	11/18862	0.000240709837378247	0.00215366048901564	0.00136028543608039	EXT1/MPV17/MYO1E/NID1/SULF1	5
GO:0033197	BP	GO:0033197	response to vitamin E	5/1111	11/18862	0.000240709837378247	0.00215366048901564	0.00136028543608039	ADA/BECN1/COL1A1/LEP/PPARG	5
GO:0045060	BP	GO:0045060	negative thymic T cell selection	5/1111	11/18862	0.000240709837378247	0.00215366048901564	0.00136028543608039	ATG5/CCR7/CD28/CD74/GLI3	5
GO:0070142	BP	GO:0070142	synaptic vesicle budding	5/1111	11/18862	0.000240709837378247	0.00215366048901564	0.00136028543608039	DNM1/DNM2/DNM3/MX1/MX2	5
GO:0006898	BP	GO:0006898	receptor-mediated endocytosis	36/1111	328/18862	0.000244029591406731	0.00217659261916732	0.001374769725885	ACHE/ADIPOQ/ADRB2/APOA1/C3/CD163/CD36/CLU/COLEC11/CTSL/CXCL8/DNM1/DNM2/DNM3/FCER1G/FCGR2B/GRB2/HBA1/HBB/HP/HPX/LDLR/MASP1/MX1/MX2/PIK3CB/PLA2R1/RAC1/SAA1/SELE/SFRP4/SFTPD/SNCA/TFRC/TGFBR2/VTN	36
GO:1904951	BP	GO:1904951	positive regulation of establishment of protein localization	36/1111	328/18862	0.000244029591406731	0.00217659261916732	0.001374769725885	ACHE/ANO1/BID/C1QTNF3/CCT2/CD38/CFTR/FYN/GLI3/GPR68/GZMB/HLA-DRB1/HPS4/HSPA1L/IL1B/LEP/MAPK14/MFF/MYH10/PCNT/PLA2G6/PPM1A/PRR5L/RAB29/RAC1/RAC2/RBP4/SMO/SYTL4/TGFB2/TLR4/TMEM30B/TP63/UBE2D3/UBE2L3/ZC3H12A	36
GO:0022617	BP	GO:0022617	extracellular matrix disassembly	14/1111	81/18862	0.000249742944679448	0.00222410396399514	0.00140477862967811	ADAMTS4/ADAMTS5/CMA1/CTSK/CTSL/ELANE/FAP/FURIN/HTRA1/IL6/MMP16/MMP2/TIMP2/TLL2	14
GO:0044344	BP	GO:0044344	cellular response to fibroblast growth factor stimulus	20/1111	142/18862	0.000250204743740592	0.00222477262865475	0.0014052009686692	ANOS1/CCL2/CCN2/COL1A1/CXCL8/ESRP2/EXT1/FGF10/FGF18/FGF7/FLRT3/GCLM/GRB2/HNRNPF/PTBP1/SFRP1/SMOC2/SULF1/THBS1/WNT5A	20
GO:0090276	BP	GO:0090276	regulation of peptide hormone secretion	26/1111	209/18862	0.000253986783307729	0.00225491661168112	0.00142424037683281	ACVR1C/ALOX5/ANO1/ARNTL/CD38/CFTR/CNR1/CPT1A/GPR68/HLA-DRB1/IL1B/IL6/INHBB/IRS1/JAGN1/KCNJ11/LEP/PIM3/PLA2G6/RAC1/RAP1A/RBP4/SFRP1/SLC25A4/SYTL4/TIAM1	26
GO:0001837	BP	GO:0001837	epithelial to mesenchymal transition	21/1111	153/18862	0.000254923917396235	0.00225974930166493	0.00142729277893407	ADIPOR1/BMP4/COL1A1/CUL7/DAG1/HAS2/HEY2/HNRNPAB/IL1B/IL6/LEF1/LOXL2/MDK/SFRP1/SNAI2/STRAP/TGFB2/TGFBR2/TGFBR3/TIAM1/WNT5A	21
GO:0051043	BP	GO:0051043	regulation of membrane protein ectodomain proteolysis	7/1111	23/18862	0.00025676090924194	0.00226904072330089	0.00143316138524242	FURIN/IL10/IL1B/PTPN3/TIMP2/TIMP3/TIMP4	7
GO:0060571	BP	GO:0060571	morphogenesis of an epithelial fold	7/1111	23/18862	0.00025676090924194	0.00226904072330089	0.00143316138524242	AR/BMP4/FGF10/GLI2/SULF1/TP63/WNT5A	7
GO:0002828	BP	GO:0002828	regulation of type 2 immune response	8/1111	30/18862	0.000257969625040177	0.00226926491262406	0.00143330298670319	BCL6/CD74/ECM1/IDO1/IL6/NLRP3/NOD2/TBX21	8
GO:0034694	BP	GO:0034694	response to prostaglandin	8/1111	30/18862	0.000257969625040177	0.00226926491262406	0.00143330298670319	AKR1C2/CCR7/GNRH1/PPARG/PTGER4/SFRP1/TGFBR3/YY1	8
GO:0050901	BP	GO:0050901	leukocyte tethering or rolling	8/1111	30/18862	0.000257969625040177	0.00226926491262406	0.00143330298670319	CX3CR1/ELANE/EXT1/FUT4/LEP/PTAFR/SELE/SELL	8
GO:1905954	BP	GO:1905954	positive regulation of lipid localization	17/1111	111/18862	0.000261271305600982	0.0022947997269045	0.00144943117225326	ACACB/ADIPOQ/APOA1/C3/CD36/CETP/FITM2/IL1B/LPCAT3/MYB/NFKBIA/P2RX4/PLA2R1/PON1/PTCH1/TAC1/ZC3H12A	17
GO:0014015	BP	GO:0014015	positive regulation of gliogenesis	12/1111	63/18862	0.000268306259412581	0.00235299681463503	0.0014861893573367	CXCR4/DAG1/IL1B/IL34/IL6/LIF/MDK/MYB/PPARG/PTN/RHEB/SERPINE2	12
GO:0070374	BP	GO:0070374	positive regulation of ERK1 and ERK2 cascade	26/1111	210/18862	0.000274016101610638	0.00239941344378387	0.00151550682169338	BMP4/CCL2/CCL22/CCN2/CCR1/CCR7/CD36/CD74/CSF1R/CX3CL1/F2R/FGF10/FGF18/FLT4/GAREM1/HLA-DRB1/HMGB1/HTR2A/MTURN/NOD2/NTRK1/PLA2G2A/RAP1A/RASGRP1/SLC30A10/TLR4	26
GO:0050873	BP	GO:0050873	brown fat cell differentiation	10/1111	46/18862	0.000281267265609261	0.00245916501375392	0.00155324684191836	ADIPOQ/ADRB1/ADRB2/BNIP3/DIO2/FABP4/LEP/MAPK14/PEX11A/PTGS2	10
GO:0001914	BP	GO:0001914	regulation of T cell mediated cytotoxicity	9/1111	38/18862	0.000285046227558294	0.00247341017668608	0.0015622443082182	CD1C/CD1E/FCGR2B/HLA-DRA/HLA-DRB1/HLA-F/IL23A/KLRC1/KLRD1	9
GO:0010463	BP	GO:0010463	mesenchymal cell proliferation	9/1111	38/18862	0.000285046227558294	0.00247341017668608	0.0015622443082182	BMP4/DCHS1/FGF7/FOXF1/PRRX1/PTN/SMO/TGFBR2/WNT5A	9
GO:0010742	BP	GO:0010742	macrophage derived foam cell differentiation	9/1111	38/18862	0.000285046227558294	0.00247341017668608	0.0015622443082182	ADIPOQ/AGTR1/CD36/CETP/NFKBIA/PLA2G2A/PPARA/PPARG/SOAT1	9
GO:0048246	BP	GO:0048246	macrophage chemotaxis	9/1111	38/18862	0.000285046227558294	0.00247341017668608	0.0015622443082182	CCL2/CMKLR1/CSF1R/EDNRB/IL34/MDK/SAA1/SFTPD/THBS1	9
GO:0090077	BP	GO:0090077	foam cell differentiation	9/1111	38/18862	0.000285046227558294	0.00247341017668608	0.0015622443082182	ADIPOQ/AGTR1/CD36/CETP/NFKBIA/PLA2G2A/PPARA/PPARG/SOAT1	9
GO:0051797	BP	GO:0051797	regulation of hair follicle development	6/1111	17/18862	0.000290393850385859	0.00249721348470829	0.00157727884750529	FERMT1/HPSE/SMO/TGFB2/WNT10B/WNT5A	6
GO:0060438	BP	GO:0060438	trachea development	6/1111	17/18862	0.000290393850385859	0.00249721348470829	0.00157727884750529	BMP4/EDA/FOXF1/HOXA5/LEF1/TGFBR2	6
GO:0060749	BP	GO:0060749	mammary gland alveolus development	6/1111	17/18862	0.000290393850385859	0.00249721348470829	0.00157727884750529	AR/ESR1/FOXF1/HOXA5/ID2/SOCS2	6
GO:0061377	BP	GO:0061377	mammary gland lobule development	6/1111	17/18862	0.000290393850385859	0.00249721348470829	0.00157727884750529	AR/ESR1/FOXF1/HOXA5/ID2/SOCS2	6
GO:0070525	BP	GO:0070525	tRNA threonylcarbamoyladenosine metabolic process	6/1111	17/18862	0.000290393850385859	0.00249721348470829	0.00157727884750529	MTO1/OSGEP/TP53RK/TPRKB/TRMT10C/TRMT5	6
GO:0090713	BP	GO:0090713	immunological memory process	6/1111	17/18862	0.000290393850385859	0.00249721348470829	0.00157727884750529	BCL6/HLA-DRA/HLA-DRB1/IL23A/PCK1/ST3GAL1	6
GO:0030326	BP	GO:0030326	embryonic limb morphogenesis	17/1111	112/18862	0.000291439158185846	0.00249873245460979	0.00157823825250222	ALDH1A2/BMP4/CRABP2/GLI2/GLI3/INTU/LEF1/PRRX1/PTCH1/ROR2/RPGRIP1L/TBX3/TGFB2/TMEM107/TMEM231/TP63/WNT5A	17
GO:0035113	BP	GO:0035113	embryonic appendage morphogenesis	17/1111	112/18862	0.000291439158185846	0.00249873245460979	0.00157823825250222	ALDH1A2/BMP4/CRABP2/GLI2/GLI3/INTU/LEF1/PRRX1/PTCH1/ROR2/RPGRIP1L/TBX3/TGFB2/TMEM107/TMEM231/TP63/WNT5A	17
GO:0045637	BP	GO:0045637	regulation of myeloid cell differentiation	30/1111	258/18862	0.000293891149331302	0.00251545702946028	0.00158880175390357	ADIPOQ/CCR1/CD74/GATA2/GPR68/HLA-DRB1/HMGB1/HOXA5/IL23A/IL34/JUN/KAT2B/KLF10/LEF1/LIF/LRRC17/MAPK14/MITF/MTURN/NFKBIA/P4HTM/PPARGC1B/PRXL2A/RASSF2/ROR2/SFRP1/STAT3/THBS1/TLR4/WDR5	30
GO:0030316	BP	GO:0030316	osteoclast differentiation	15/1111	92/18862	0.000295576038921459	0.00251545702946028	0.00158880175390357	CCR1/CSF1R/EPHA2/GPR68/IL23A/KLF10/LRRC17/MAPK14/MITF/PPARGC1B/PRXL2A/RASSF2/SFRP1/TFRC/TLR4	15
GO:0032088	BP	GO:0032088	negative regulation of NF-kappaB transcription factor activity	15/1111	92/18862	0.000295576038921459	0.00251545702946028	0.00158880175390357	ANXA4/CHUK/CMKLR1/FAF1/IL10/MTURN/NFKBIA/NLRC5/NLRP3/NOD2/PARP10/TNFAIP3/TRIM37/USP7/ZC3H12A	15
GO:1901216	BP	GO:1901216	positive regulation of neuron death	15/1111	92/18862	0.000295576038921459	0.00251545702946028	0.00158880175390357	ATF4/CLU/EIF2S1/ELK1/FCGR2B/FYN/HDAC4/JUN/MYB/NQO1/SARM1/SNCA/TGFB2/TLR4/WNT5A	15
GO:1901655	BP	GO:1901655	cellular response to ketone	15/1111	92/18862	0.000295576038921459	0.00251545702946028	0.00158880175390357	ADCY3/AGTR2/AKR1C2/AR/ASS1/CFTR/DNMT3B/ELK1/PCK1/PPARG/PTGER4/SCNN1B/SFRP1/SGK1/SRD5A1	15
GO:0043271	BP	GO:0043271	negative regulation of ion transport	35/1111	319/18862	0.000297669074129857	0.00252952759744323	0.00159768894332002	ACVR1C/ADA/ADIPOQ/AGTR2/ATF4/C11orf65/CALM1/CD36/CD74/CNR1/CRY1/F2R/FERMT1/HTR2A/IL1B/INHBB/IRS1/JAGN1/KCNH2/KCNJ11/LEP/PIM3/PLA2R1/SERPINE2/SFRP1/SFRP4/SNCA/SP100/SPINK1/SYTL4/THBS1/TMBIM6/VDAC1/WNK3/YOD1	35
GO:0051260	BP	GO:0051260	protein homooligomerization	23/1111	177/18862	0.000300314394560093	0.00254824293791182	0.00160950984322534	ACACB/ALDH1A2/ALOX5AP/APIP/AQP4/ASIC1/BLM/CTH/EHD3/FUS/GNMT/JMJD6/KCND3/KCTD1/PRF1/RYR1/RYR3/SAMHD1/SOD2/STEAP4/TIFA/TRIM72/VASP	23
GO:0045620	BP	GO:0045620	negative regulation of lymphocyte differentiation	11/1111	55/18862	0.000307355318385124	0.00260414601865923	0.00164481909784582	BCL6/BMP4/CD74/CTLA4/GLI3/HMGB1/MDK/SFRP1/SOCS1/TBX21/ZC3H12A	11
GO:0051047	BP	GO:0051047	positive regulation of secretion	33/1111	295/18862	0.000308092841421523	0.00260655605396768	0.00164634131360232	ACHE/AGTR2/ANO1/ATG5/C1QTNF3/CD38/CFTR/CNR1/EDNRB/GATA2/GDNF/GPR68/HLA-DRB1/HLA-F/IL1B/INHBB/LEP/MYB/MYH10/P2RX4/PLA2G6/PLA2R1/PTAFR/RAB15/RAB9A/RAC1/RBP4/SNCA/SYTL4/TAC1/TGFB2/TLR4/UNC13D	33
GO:0042476	BP	GO:0042476	odontogenesis	18/1111	123/18862	0.000311162953114464	0.00262866441889502	0.00166030530048864	ADAMTS5/ALPL/AQP3/ASPN/BMP4/COL1A1/COL1A2/EDA/FGF10/GLI2/GLI3/HTRA1/LEF1/PPARA/SMO/TGFB2/TNFRSF11B/TP63	18
GO:0032732	BP	GO:0032732	positive regulation of interleukin-1 production	12/1111	64/18862	0.000312777664103714	0.00263843094074584	0.00166647398747649	CASP1/CLEC7A/HMGB1/IL16/IL6/NLRP1/NLRP3/NOD2/SAA1/STAT3/TLR4/WNT5A	12
GO:0007254	BP	GO:0007254	JNK cascade	24/1111	189/18862	0.000317808264584605	0.00267694135601059	0.00169079776426918	ADORA2B/CCN2/CCR7/CD40LG/COPS5/FCGR2B/FLT4/GADD45G/HIPK3/HMGB1/IL1B/MAPK10/MTURN/NOD2/PTGER4/RASGRP1/RASSF2/ROR2/SFRP1/TLR4/TRAF1/TRAF4/UBB/WNT5A	24
GO:0002791	BP	GO:0002791	regulation of peptide secretion	34/1111	308/18862	0.000322257356771221	0.00271044820687841	0.00171196121202563	ACHE/ACVR1C/ALOX5/ANO1/ARNTL/C1QTNF3/CD38/CD74/CFTR/CNR1/CPT1A/F2R/GPR68/HLA-DRB1/IL1B/IL6/INHBB/IRS1/JAGN1/KCNJ11/LEP/MYH10/PIM3/PLA2G6/RAC1/RAP1A/RBP4/SAA1/SFRP1/SLC25A4/SYTL4/TGFB2/TIAM1/TLR4	34
GO:0022404	BP	GO:0022404	molting cycle process	14/1111	83/18862	0.000324665308369743	0.0027227398236897	0.00171972478823439	EDA/FERMT1/FGF10/FGF7/GLI2/HPSE/IGFBP5/INTU/SMO/TGFB2/TP63/WNT10B/WNT5A/ZMPSTE24	14
GO:0022405	BP	GO:0022405	hair cycle process	14/1111	83/18862	0.000324665308369743	0.0027227398236897	0.00171972478823439	EDA/FERMT1/FGF10/FGF7/GLI2/HPSE/IGFBP5/INTU/SMO/TGFB2/TP63/WNT10B/WNT5A/ZMPSTE24	14
GO:0016485	BP	GO:0016485	protein processing	27/1111	224/18862	0.000326349792011867	0.00273288261054479	0.00172613113004668	ACE/ADAM19/BAK1/CASP1/CHAC1/CMA1/COMP/CTSL/ENPEP/F3/FAM111A/FURIN/GLI3/HP/IL1R2/LPCAT3/MME/MMEL1/MMP16/MYH9/PTCH1/SCG5/SERPINE2/THBS1/TIMM17A/VSIR/ZMPSTE24	27
GO:0042044	BP	GO:0042044	fluid transport	8/1111	31/18862	0.000329898353089696	0.0027542402739589	0.00173962096219019	AQP3/AQP4/CFTR/EDNRB/EXT1/HAS2/SCNN1B/SLC5A1	8
GO:0048730	BP	GO:0048730	epidermis morphogenesis	8/1111	31/18862	0.000329898353089696	0.0027542402739589	0.00173962096219019	FGF10/FGF7/GLI2/IGFBP5/INTU/SMO/TGFB2/TP63	8
GO:0002262	BP	GO:0002262	myeloid cell homeostasis	20/1111	145/18862	0.00033151671890435	0.0027542402739589	0.00173962096219019	BAK1/BCL6/BMP4/GATA2/HMGB1/HMOX1/HOXA5/IL6/JAM3/JMJD6/KIT/MAPK14/MPIG6B/P4HTM/PDE4B/PIK3CB/SH2B3/SLC7A11/STAT3/TGFBR3	20
GO:0071772	BP	GO:0071772	response to BMP	22/1111	167/18862	0.000331617872888855	0.0027542402739589	0.00173962096219019	ACVR2B/BMP4/COMP/EXT1/HTRA1/LEF1/LEFTY2/PPARG/PPM1A/RGMB/ROR2/RUNX2/SFRP1/SFRP4/SFRP5/SMAD6/SULF1/TGFB2/TGFBR3/UBE2D3/WNT5A/ZNF423	22
GO:0071773	BP	GO:0071773	cellular response to BMP stimulus	22/1111	167/18862	0.000331617872888855	0.0027542402739589	0.00173962096219019	ACVR2B/BMP4/COMP/EXT1/HTRA1/LEF1/LEFTY2/PPARG/PPM1A/RGMB/ROR2/RUNX2/SFRP1/SFRP4/SFRP5/SMAD6/SULF1/TGFB2/TGFBR3/UBE2D3/WNT5A/ZNF423	22
GO:0002495	BP	GO:0002495	antigen processing and presentation of peptide antigen via MHC class II	16/1111	103/18862	0.000332743200162786	0.0027542402739589	0.00173962096219019	CD74/CTSL/DNM2/FCER1G/FCGR2B/HLA-DMA/HLA-DMB/HLA-DOA/HLA-DPA1/HLA-DPB1/HLA-DQA1/HLA-DRA/HLA-DRB1/IFI30/KIF5A/SEC31A	16
GO:0032526	BP	GO:0032526	response to retinoic acid	16/1111	103/18862	0.000332743200162786	0.0027542402739589	0.00173962096219019	ALDH1A2/AQP3/CD38/COL1A1/DNAAF2/LEP/MYB/PCK1/PPARG/PTCH1/PTK7/RBP4/WNT10B/WNT5A/WNT9A/WNT9B	16
GO:0070498	BP	GO:0070498	interleukin-1-mediated signaling pathway	16/1111	103/18862	0.000332743200162786	0.0027542402739589	0.00173962096219019	CHUK/IL1B/IL1R1/IL1R2/IL6/NFKBIA/NOD2/PSMB9/PSMC2/PSMD11/PSMD12/PSMD7/PSMD8/PSME3/PSME4/UBB	16
GO:0014013	BP	GO:0014013	regulation of gliogenesis	15/1111	93/18862	0.000333563126101224	0.0027542402739589	0.00173962096219019	CERS2/CXCR4/DAG1/IL1B/IL34/IL6/LDLR/LIF/MDK/MYB/PPARG/PTN/RHEB/RNF10/SERPINE2	15
GO:0032368	BP	GO:0032368	regulation of lipid transport	21/1111	156/18862	0.000333687723092188	0.0027542402739589	0.00173962096219019	ADIPOQ/AGTR1/AGTR2/APOA1/CETP/CRY1/FURIN/IL1B/LEP/LPCAT3/MYB/NFKBIA/NUS1/P2RX4/PLA2R1/PON1/PPARA/PPARG/PTCH1/TAC1/THBS1	21
GO:0033157	BP	GO:0033157	regulation of intracellular protein transport	29/1111	248/18862	0.000334759456267832	0.00275721868626062	0.00174150217368909	ADIPOQ/AGTR2/BID/BMP4/C11orf65/CD36/FERMT1/FYN/GLI3/GZMB/HPS4/HSPA1L/IL1B/LEP/MAPK14/MFF/PCNT/PPM1A/PRR5L/RAB29/RAC2/SMO/SP100/TMEM30B/TP63/UBE2D3/UBE2L3/YOD1/ZC3H12A	29
GO:0006869	BP	GO:0006869	lipid transport	46/1111	461/18862	0.000335007102676199	0.00275721868626062	0.00174150217368909	ABCA4/ABCB1/ABCC1/ACACB/ACE/ADIPOQ/AGTR1/AGTR2/APOA1/CD36/CETP/CFTR/CLU/CPT1A/CRY1/FABP4/FURIN/IL1B/LBP/LDLR/LEP/LPCAT3/MYB/NFKBIA/NUS1/P2RX4/PLA2G2A/PLA2R1/PON1/PPARA/PPARG/PTCH1/RBP4/SLC1A4/SLC1A7/SLC25A12/SLC25A13/SLC7A11/SLCO2A1/SOAT1/SPNS2/STX12/TAC1/THBS1/TMEM30B/TSKU	46
GO:0030574	BP	GO:0030574	collagen catabolic process	10/1111	47/18862	0.000338651800842725	0.00277926363801455	0.00175542610782955	COL15A1/CTSK/CTSL/FAP/FURIN/MMP16/MMP2/MMP25/MRC2/VSIR	10
GO:0045581	BP	GO:0045581	negative regulation of T cell differentiation	10/1111	47/18862	0.000338651800842725	0.00277926363801455	0.00175542610782955	BCL6/BMP4/CD74/CTLA4/GLI3/HMGB1/MDK/SOCS1/TBX21/ZC3H12A	10
GO:0009746	BP	GO:0009746	response to hexose	24/1111	190/18862	0.000343912670518592	0.00281655039547631	0.00177897700333633	ACVR1C/ADIPOQ/ANO1/CCN2/CFTR/CMA1/GCKR/GCLM/GPR68/HLA-DRB1/ILDR2/JAGN1/KCNJ11/KRT18/MLXIPL/PCK1/PIM3/PLA2G6/RAC1/SARM1/TGFBR2/THBS1/TIAM1/TWNK	24
GO:0051000	BP	GO:0051000	positive regulation of nitric-oxide synthase activity	7/1111	24/18862	0.000344174331308855	0.00281655039547631	0.00177897700333633	AGTR2/CALM1/FCER2/KRAS/NPR3/NUS1/PIK3CB	7
GO:0071260	BP	GO:0071260	cellular response to mechanical stimulus	13/1111	74/18862	0.000348750042699778	0.00284994175518725	0.00180006750508318	BAK1/BNIP3/CASP1/COL1A1/DAG1/HDAC4/IL1B/PTGER4/RAC1/TLR4/TLR5/TLR7/TNFRSF1A	13
GO:0002701	BP	GO:0002701	negative regulation of production of molecular mediator of immune response	9/1111	39/18862	0.000351396867748987	0.00286343651580726	0.00180859100562025	APOA1/BCL6/FCGR2B/HLA-F/HMOX1/IL10/TBX21/TGFB2/TMBIM6	9
GO:0045746	BP	GO:0045746	negative regulation of Notch signaling pathway	9/1111	39/18862	0.000351396867748987	0.00286343651580726	0.00180859100562025	BCL6/CHAC1/DLK1/GATA2/HEY2/NFKBIA/SLC35C1/TCIM/YTHDF2	9
GO:0043280	BP	GO:0043280	positive regulation of cysteine-type endopeptidase activity involved in apoptotic process	19/1111	135/18862	0.000356986284602001	0.00290486859309096	0.00183476014955127	ACVR1C/BAK1/BID/CASP1/CCN2/CLEC7A/CYCS/EGLN3/F2R/F3/HMGB1/NLRP1/NLRP3/P2RX1/PPARG/ROBO1/S100A9/SNCA/TNFSF15	19
GO:0043583	BP	GO:0043583	ear development	25/1111	202/18862	0.000358084542165724	0.00290968978966019	0.00183780529223324	ATG5/BMP4/CDH23/CTHRC1/CXCL14/CYTL1/DCHS1/FGF10/FRZB/GATA2/GLI2/GLI3/GSDME/HEY2/MCM2/MPV17/MYO7A/NTN1/PRRX1/PTK7/ROR2/RPGRIP1L/TGFB2/TSKU/WNT5A	25
GO:0010883	BP	GO:0010883	regulation of lipid storage	11/1111	56/18862	0.00036240538555451	0.00293237437847411	0.00185213323108175	ACACB/C3/CD36/CPT1A/FITM2/IL6/LEP/NFKBIA/PPARA/PPARG/ZC3H12A	11
GO:0044273	BP	GO:0044273	sulfur compound catabolic process	11/1111	56/18862	0.00036240538555451	0.00293237437847411	0.00185213323108175	AHCY/BGN/CBS/CHAC1/CTH/FITM2/FMOD/HYAL4/LUM/OGN/VCAN	11
GO:0051289	BP	GO:0051289	protein homotetramerization	11/1111	56/18862	0.00036240538555451	0.00293237437847411	0.00185213323108175	ACACB/ALDH1A2/APIP/AQP4/CTH/GNMT/RYR1/RYR3/SAMHD1/SOD2/VASP	11
GO:0002224	BP	GO:0002224	toll-like receptor signaling pathway	21/1111	157/18862	0.000364299553076267	0.00294356085512327	0.00185919878358852	BIRC2/CD36/CHUK/CTSK/CTSL/ESR1/HMGB1/LBP/NFKBIA/NOD2/S100A9/SARM1/SFTPD/TBK1/TLR4/TLR5/TLR7/TNFAIP3/UBB/UBE2D2/UBE2D3	21
GO:0036294	BP	GO:0036294	cellular response to decreased oxygen levels	26/1111	214/18862	0.000368802350526349	0.00297187833945399	0.00187708454678935	AQP3/ATF4/BNIP3/CPEB1/DNMT3A/EGLN1/EGLN3/EIF4EBP1/HIF3A/HMOX1/MDM2/PCK1/PSMB9/PSMC2/PSMD11/PSMD12/PSMD7/PSMD8/PSME3/PSME4/PTGS2/PTN/SFRP1/TIGAR/TMBIM6/UBB	26
GO:0098773	BP	GO:0098773	skin epidermis development	14/1111	84/18862	0.000368837325633608	0.00297187833945399	0.00187708454678935	EDA/FERMT1/FGF10/FGF7/GLI2/HPSE/IGFBP5/INTU/SMO/TGFB2/TP63/WNT10B/WNT5A/ZMPSTE24	14
GO:0001935	BP	GO:0001935	endothelial cell proliferation	24/1111	191/18862	0.000371883315310736	0.00298805127511545	0.00188729962430559	AGTR1/ALDH1A2/ALOX5/APOA1/BMP4/CCL2/ECM1/EPHA2/F3/FLT4/GATA2/HMGB1/HMOX1/IL10/LEP/LOXL2/MDK/PLCG1/PPARG/SCG2/SULF1/THBS1/THBS4/WNT5A	24
GO:0071478	BP	GO:0071478	cellular response to radiation	24/1111	191/18862	0.000371883315310736	0.00298805127511545	0.00188729962430559	ATF4/BAK1/BLM/CALM1/CERS1/CRB1/CRY1/DNM2/EIF2S1/ELK1/GRB2/MAPK14/MDM2/MFAP4/MME/MMP2/OPN3/PCNA/PDE6B/PTN/SFRP1/XPC/YY1/ZMPSTE24	24
GO:1904035	BP	GO:1904035	regulation of epithelial cell apoptotic process	15/1111	94/18862	0.000375670775079849	0.00301427331803957	0.0019038618741476	ANGPTL4/CCL2/CD40LG/EIF2S1/GATA2/HMOX1/IL6/MDK/PLA2R1/PLCG1/PPARA/SCG2/SFRP4/THBS1/TNFAIP3	15
GO:0003337	BP	GO:0003337	mesenchymal to epithelial transition involved in metanephros morphogenesis	5/1111	12/18862	0.000392653603944438	0.00311577404619635	0.00196797131152987	BMP4/GDNF/LIF/SMO/WNT9B	5
GO:0035112	BP	GO:0035112	genitalia morphogenesis	5/1111	12/18862	0.000392653603944438	0.00311577404619635	0.00196797131152987	AR/FGF10/RBP4/ROR2/TP63	5
GO:0043380	BP	GO:0043380	regulation of memory T cell differentiation	5/1111	12/18862	0.000392653603944438	0.00311577404619635	0.00196797131152987	BCL6/HLA-DRA/HLA-DRB1/IL23A/PCK1	5
GO:0043383	BP	GO:0043383	negative T cell selection	5/1111	12/18862	0.000392653603944438	0.00311577404619635	0.00196797131152987	ATG5/CCR7/CD28/CD74/GLI3	5
GO:0044849	BP	GO:0044849	estrous cycle	5/1111	12/18862	0.000392653603944438	0.00311577404619635	0.00196797131152987	GNRH1/HAS2/MDK/PCNA/PTN	5
GO:0071639	BP	GO:0071639	positive regulation of monocyte chemotactic protein-1 production	5/1111	12/18862	0.000392653603944438	0.00311577404619635	0.00196797131152987	ADIPOQ/CLEC7A/HMGB1/IL1B/NOD2	5
GO:0071679	BP	GO:0071679	commissural neuron axon guidance	5/1111	12/18862	0.000392653603944438	0.00311577404619635	0.00196797131152987	DAG1/GDNF/PTCH1/ROBO3/SMO	5
GO:0071872	BP	GO:0071872	cellular response to epinephrine stimulus	5/1111	12/18862	0.000392653603944438	0.00311577404619635	0.00196797131152987	ADIPOQ/ATP2B4/PDE4B/SNCA/SRD5A1	5
GO:0030203	BP	GO:0030203	glycosaminoglycan metabolic process	21/1111	158/18862	0.000397335998490418	0.00314425584500051	0.00198596085830583	BGN/CHST2/CHST6/EXT1/FMOD/HAS1/HAS2/HAS3/HPSE/HS3ST1/HS6ST1/HYAL4/IL1B/ITIH5/LUM/LYVE1/OGN/SDC2/ST3GAL1/ST3GAL6/VCAN	21
GO:1902652	BP	GO:1902652	secondary alcohol metabolic process	21/1111	158/18862	0.000397335998490418	0.00314425584500051	0.00198596085830583	ACACB/ACADVL/APOA1/CETP/CFTR/CYP11A1/CYP27A1/DHCR7/EPHX2/GGPS1/HMGCS2/IDH1/IDH3A/LBR/LDLR/LEP/LPCAT3/LSS/PON1/SOAT1/TSKU	21
GO:0006635	BP	GO:0006635	fatty acid beta-oxidation	13/1111	75/18862	0.000399494493879591	0.00315699426276001	0.00199400664093746	ACACB/ACADVL/ADIPOQ/CNR1/CPT1A/ETFDH/HADHA/HADHB/IRS1/IVD/LEP/PEX2/PPARA	13
GO:0043620	BP	GO:0043620	regulation of DNA-templated transcription in response to stress	17/1111	115/18862	0.000400761690917883	0.00315833151760353	0.00199485127187964	ATF4/EGLN1/EGLN3/HIF3A/HMOX1/JUN/PSMB9/PSMC2/PSMD11/PSMD12/PSMD7/PSMD8/PSME3/PSME4/TCIM/TMBIM6/UBB	17
GO:1903510	BP	GO:1903510	mucopolysaccharide metabolic process	17/1111	115/18862	0.000400761690917883	0.00315833151760353	0.00199485127187964	BGN/CHST2/CHST6/EXT1/FMOD/HAS1/HAS2/HAS3/HYAL4/IL1B/ITIH5/LUM/LYVE1/OGN/ST3GAL1/ST3GAL6/VCAN	17
GO:0001913	BP	GO:0001913	T cell mediated cytotoxicity	10/1111	48/18862	0.000405474120499358	0.00318239101668868	0.00201004762542368	CD1C/CD1E/FCGR2B/HLA-DRA/HLA-DRB1/HLA-F/IL23A/KLRC1/KLRD1/PRF1	10
GO:0014009	BP	GO:0014009	glial cell proliferation	10/1111	48/18862	0.000405474120499358	0.00318239101668868	0.00201004762542368	CERS2/CLU/CSF1R/CX3CL1/IL1B/IL34/IL6/MYB/PTN/RNF10	10
GO:0035850	BP	GO:0035850	epithelial cell differentiation involved in kidney development	10/1111	48/18862	0.000405474120499358	0.00318239101668868	0.00201004762542368	ADIPOQ/BMP4/EXT1/GDNF/LIF/MYO1E/PODXL/PROM1/SMO/WNT9B	10
GO:0003007	BP	GO:0003007	heart morphogenesis	28/1111	239/18862	0.000407818809561614	0.00319643271308987	0.00201891657910038	ADAMTS1/ALDH1A2/BMP4/COL5A1/DCHS1/EXT1/FOXF1/HAS2/HEY2/MKKS/MYH6/NOS3/NRG1/PTCH1/RBP4/ROBO1/RYR1/SLIT2/SMAD6/SMO/SNAI2/TBX21/TBX3/TGFB2/TGFBR2/TGFBR3/WNT5A/ZMPSTE24	28
GO:0045165	BP	GO:0045165	cell fate commitment	29/1111	251/18862	0.000409149825206822	0.00320250196519027	0.00202275001305256	AR/BMP4/CTSL/EXT1/FGF10/GAP43/GATA2/GLI2/GLI3/HEY2/ID2/IL23A/IL6/MITF/PPARG/PRDM1/PRRX1/PTCH1/ROR2/SFRP1/SMO/STAT3/TBX21/TBX3/TM2D3/WNT10B/WNT5A/WNT9A/WNT9B	29
GO:0001991	BP	GO:0001991	regulation of systemic arterial blood pressure by circulatory renin-angiotensin	6/1111	18/18862	0.000413978561457868	0.00320789100276937	0.00202615381294151	ACE/AGTR2/CMA1/ENPEP/F2R/MME	6
GO:0032026	BP	GO:0032026	response to magnesium ion	6/1111	18/18862	0.000413978561457868	0.00320789100276937	0.00202615381294151	ENTPD6/RYR3/SLC41A1/SNCA/THBS1/TNFRSF11B	6
GO:0035743	BP	GO:0035743	CD4-positive, alpha-beta T cell cytokine production	6/1111	18/18862	0.000413978561457868	0.00320789100276937	0.00202615381294151	IL18R1/IL1B/IL1R1/IL6/NLRP3/TBX21	6
GO:0070293	BP	GO:0070293	renal absorption	6/1111	18/18862	0.000413978561457868	0.00320789100276937	0.00202615381294151	ADIPOQ/AQP3/HAS2/HBB/KLHL3/SGK1	6
GO:0071605	BP	GO:0071605	monocyte chemotactic protein-1 production	6/1111	18/18862	0.000413978561457868	0.00320789100276937	0.00202615381294151	ADIPOQ/C1QTNF3/CLEC7A/HMGB1/IL1B/NOD2	6
GO:0071637	BP	GO:0071637	regulation of monocyte chemotactic protein-1 production	6/1111	18/18862	0.000413978561457868	0.00320789100276937	0.00202615381294151	ADIPOQ/C1QTNF3/CLEC7A/HMGB1/IL1B/NOD2	6
GO:0032872	BP	GO:0032872	regulation of stress-activated MAPK cascade	23/1111	181/18862	0.000415426927989398	0.00320789100276937	0.00202615381294151	CCN2/CCR7/CLEC7A/COPS5/FCGR2B/FLT4/GADD45G/HIPK3/HMGB1/IL1B/LEP/MID1/MTURN/NOD2/RASGRP1/RASSF2/SFRP1/TGFB2/TLR4/TRAF1/TRAF4/WNT5A/ZC3H12A	23
GO:0019395	BP	GO:0019395	fatty acid oxidation	16/1111	105/18862	0.000415492414571538	0.00320789100276937	0.00202615381294151	ACACB/ACADVL/ADIPOQ/ADIPOR1/CNR1/CPT1A/ETFDH/HADHA/HADHB/IRS1/IVD/LEP/MAPK14/PEX2/PPARA/PPARG	16
GO:0042303	BP	GO:0042303	molting cycle	16/1111	105/18862	0.000415492414571538	0.00320789100276937	0.00202615381294151	ARNTL/EDA/FERMT1/FGF10/FGF7/GLI2/HPSE/IGFBP5/INTU/SMO/TGFB2/TP63/TSKU/WNT10B/WNT5A/ZMPSTE24	16
GO:0042633	BP	GO:0042633	hair cycle	16/1111	105/18862	0.000415492414571538	0.00320789100276937	0.00202615381294151	ARNTL/EDA/FERMT1/FGF10/FGF7/GLI2/HPSE/IGFBP5/INTU/SMO/TGFB2/TP63/TSKU/WNT10B/WNT5A/ZMPSTE24	16
GO:0044706	BP	GO:0044706	multi-multicellular organism process	25/1111	204/18862	0.000415971960379967	0.00320789100276937	0.00202615381294151	ACR/ACVR1C/AR/CD38/CNR1/COL16A1/ESR1/FOSB/FOSL1/GNRH1/IDO1/IGFBP5/IL1B/KRAS/LEP/LIF/MMP2/P2RX1/PTAFR/PTN/SERPINE2/TAC1/TGFBR2/THBD/TRO	25
GO:0002861	BP	GO:0002861	regulation of inflammatory response to antigenic stimulus	8/1111	32/18862	0.000417364338292995	0.00321002277834171	0.00202750027552409	C3/CCR7/CD28/CNR1/FCGR2B/HLA-DRB1/IL10/NOD2	8
GO:0010743	BP	GO:0010743	regulation of macrophage derived foam cell differentiation	8/1111	32/18862	0.000417364338292995	0.00321002277834171	0.00202750027552409	ADIPOQ/AGTR1/CD36/CETP/NFKBIA/PLA2G2A/PPARA/PPARG	8
GO:0045471	BP	GO:0045471	response to ethanol	18/1111	126/18862	0.00042007147535918	0.00322653030406056	0.00203792668532062	ADIPOQ/BAK1/BIRC2/CNR1/CPT1A/DNMT3A/EIF4EBP1/FYN/GGH/GNRH1/LEP/NLRP3/NPPC/NQO1/OGG1/PPARA/RBP4/SOD2	18
GO:0045776	BP	GO:0045776	negative regulation of blood pressure	9/1111	40/18862	0.00042998327130461	0.00329386652438804	0.00208045728858857	ADIPOQ/ADRB1/ADRB2/CNR1/MKKS/NOS3/PPARA/PTAFR/SOD2	9
GO:0071634	BP	GO:0071634	regulation of transforming growth factor beta production	9/1111	40/18862	0.00042998327130461	0.00329386652438804	0.00208045728858857	FERMT1/FURIN/LRRC32/LUM/MYB/PTGS2/TGFB2/THBS1/TSKU	9
GO:2000241	BP	GO:2000241	regulation of reproductive process	21/1111	159/18862	0.000432956072017636	0.00331222909882641	0.00209205537598668	ACVR1C/ADA/AR/AURKA/BMP4/CNR1/EDNRB/ESR1/GNRH1/HDAC4/INHBB/LIF/NPPC/PGAM4/PTAFR/PTGDR2/SFRP1/SPINK1/SULF1/WNT5A/YTHDF2	21
GO:0003002	BP	GO:0003002	regionalization	35/1111	326/18862	0.000446807147786535	0.00341365407864002	0.00215611696953815	ACVR2B/ALDH1A2/AR/AURKA/BMP4/C3/EXT1/FGF10/FOXF1/GDF11/GDNF/GLI2/GLI3/HEY2/HHEX/HOXA3/HOXA4/HOXA5/INTU/LEF1/LMX1B/PKD1L1/PTCH1/ROBO1/ROR2/RPGRIP1L/SFRP1/SMAD6/SMO/TBX3/TCTN1/TMEM107/TP63/WNT5A/YY1	35
GO:0010950	BP	GO:0010950	positive regulation of endopeptidase activity	23/1111	182/18862	0.000449631705366745	0.00343067798537783	0.00216686953361162	ACVR1C/BAK1/BID/CASP1/CCN2/CLEC7A/CYCS/EGLN3/F2R/F3/FYN/HMGB1/NLRP1/NLRP3/P2RX1/PPARG/PSME3/ROBO1/S100A9/SNCA/STAT3/TNFSF15/VSIR	23
GO:0072202	BP	GO:0072202	cell differentiation involved in metanephros development	7/1111	25/18862	0.000453895082056258	0.00345862040671477	0.00218451840119652	ADIPOQ/BMP4/GDNF/LIF/SMO/TCF21/WNT9B	7
GO:1903792	BP	GO:1903792	negative regulation of anion transport	26/1111	217/18862	0.000457775957753553	0.00348357815470396	0.00220028210270853	ACVR1C/ADA/ADIPOQ/AGTR2/C11orf65/CD36/CD74/CNR1/CRY1/F2R/FERMT1/IL1B/INHBB/IRS1/JAGN1/KCNJ11/LEP/PIM3/PLA2R1/SFRP1/SFRP4/SNCA/SP100/SYTL4/THBS1/YOD1	26
GO:0051302	BP	GO:0051302	regulation of cell division	22/1111	171/18862	0.000462431864182323	0.00350566599727687	0.00221423312735685	AURKA/BCL2L1/BECN1/BLM/CALM1/CUL3/EREG/FGF7/GAREM1/IL1B/INTU/MDK/OSM/PTCH1/PTN/RAB11A/RHOA/TGFB2/THBS4/TP63/WNT9B/YBX1	22
GO:0009799	BP	GO:0009799	specification of symmetry	18/1111	127/18862	0.000463050857065114	0.00350566599727687	0.00221423312735685	ALDH1A2/ALG5/BMP4/DNAAF2/DYNC2LI1/FGF10/FOXF1/MKKS/ODAD2/OFD1/PKD1L1/RPGRIP1L/SMO/TBX21/TBX3/TGFBR2/TMEM107/WNT5A	18
GO:0009062	BP	GO:0009062	fatty acid catabolic process	16/1111	106/18862	0.000463115966961658	0.00350566599727687	0.00221423312735685	ACACB/ACADVL/ADIPOQ/CNR1/CPT1A/ETFDH/HADHA/HADHB/IRS1/IVD/LEP/LPIN1/NUDT19/PCK1/PEX2/PPARA	16
GO:0072009	BP	GO:0072009	nephron epithelium development	16/1111	106/18862	0.000463115966961658	0.00350566599727687	0.00221423312735685	ADIPOQ/AGTR2/BMP4/DCHS1/EXT1/GDNF/GLI3/KLHL3/LIF/MYO1E/PODXL/PROM1/PTCH1/SMO/TCF21/WNT9B	16
GO:0051271	BP	GO:0051271	negative regulation of cellular component movement	37/1111	352/18862	0.000468396763752715	0.00354098105370482	0.00223653866584739	ACVR1C/ADA/ADAMTS9/ADIPOQ/ADIPOR1/AGTR2/APEX1/ATP2B4/CCL2/CD74/CERS2/COL3A1/CX3CL1/CX3CR1/DAG1/FBLN1/GNRH1/HAS1/HMGB1/HMOX1/IGFBP5/MITF/MMRN2/PATZ1/PPARG/PTGER4/PTN/RAC1/RHOA/ROBO1/SFRP1/SLIT2/SP100/STRAP/SULF1/TGFBR3/THBS1	37
GO:0050680	BP	GO:0050680	negative regulation of epithelial cell proliferation	21/1111	160/18862	0.000471326725612067	0.0035584549244701	0.00224757543419375	ALOX5/AR/BMP4/CCL2/EREG/INTU/PEX2/PPARG/PTCH1/PTN/ROBO1/SCG2/SFRP1/SNAI2/STRAP/SULF1/TGFB2/TGFBR3/THBS1/WNT10B/WNT5A	21
GO:0034103	BP	GO:0034103	regulation of tissue remodeling	14/1111	86/18862	0.000472741770442537	0.00356239535602302	0.00225006427200298	CD38/CSF1R/FLT4/IL23A/IL6/LEP/LTBP3/MDK/PPARGC1B/SFRP1/TFRC/THBS4/TNFAIP3/TNFRSF11B	14
GO:0042100	BP	GO:0042100	B cell proliferation	15/1111	96/18862	0.000473706317983246	0.00356239535602302	0.00225006427200298	ADA/BCL6/CARD11/CD38/CD40LG/CD74/CTLA4/CTPS1/FCGR2B/IL10/LEF1/MS4A1/RASGRP1/TFRC/TLR4	15
GO:0048010	BP	GO:0048010	vascular endothelial growth factor receptor signaling pathway	15/1111	96/18862	0.000473706317983246	0.00356239535602302	0.00225006427200298	EPN2/FGF10/FGF18/FLT4/FYN/HHEX/IL1B/MAPK14/MMRN2/PAK2/PIK3CB/RAC1/RHOA/SULF1/VTN	15
GO:0071456	BP	GO:0071456	cellular response to hypoxia	25/1111	206/18862	0.000481920305758231	0.00361267529818819	0.00228182186490264	AQP3/BNIP3/CPEB1/DNMT3A/EGLN1/EGLN3/EIF4EBP1/HIF3A/HMOX1/MDM2/PCK1/PSMB9/PSMC2/PSMD11/PSMD12/PSMD7/PSMD8/PSME3/PSME4/PTGS2/PTN/SFRP1/TIGAR/TMBIM6/UBB	25
GO:0032330	BP	GO:0032330	regulation of chondrocyte differentiation	10/1111	49/18862	0.000482904102956148	0.00361267529818819	0.00228182186490264	BMP4/CCN2/FGF18/GLI2/GLI3/LOXL2/LTBP3/MDK/SNAI2/WNT9A	10
GO:0046638	BP	GO:0046638	positive regulation of alpha-beta T cell differentiation	10/1111	49/18862	0.000482904102956148	0.00361267529818819	0.00228182186490264	ADA/CD83/GLI3/HLA-DRA/HLA-DRB1/IL23A/MYB/NLRP3/SOCS1/TGFBR2	10
GO:1900047	BP	GO:1900047	negative regulation of hemostasis	10/1111	49/18862	0.000482904102956148	0.00361267529818819	0.00228182186490264	COMP/FAP/NOS3/PLAUR/PROS1/SERPINE2/SH2B3/THBD/THBS1/VTN	10
GO:0007160	BP	GO:0007160	cell-matrix adhesion	27/1111	230/18862	0.000496870883948558	0.00370752035714144	0.00234172747817656	ADAMTS9/BCL6/CCN2/CCR7/CD36/COL16A1/COL3A1/CX3CL1/DAG1/EDA/FERMT1/HPSE/ITGAL/ITGBL1/JAM3/LYVE1/NID1/PIK3CB/PTPRA/RAC1/RHOA/SFRP1/SGCE/THBS1/THBS3/TIAM1/VTN	27
GO:0051402	BP	GO:0051402	neuron apoptotic process	27/1111	230/18862	0.000496870883948558	0.00370752035714144	0.00234172747817656	AMBRA1/ATF4/BDNF/BID/BNIP3/CCL2/CX3CL1/CX3CR1/EGLN3/F2R/FYN/GCLM/GDNF/HDAC4/HMOX1/IL10/JUN/KRAS/MDK/MYB/NLRP1/NQO1/NTRK1/SLC30A10/SOD2/TGFB2/TP63	27
GO:0031663	BP	GO:0031663	lipopolysaccharide-mediated signaling pathway	11/1111	58/18862	0.000497549172167895	0.00370777252264495	0.00234188674982762	BPI/CCL2/CD36/CX3CL1/IL1B/LBP/MAPK14/NFKBIA/PTAFR/TLR4/TNFAIP3	11
GO:0045667	BP	GO:0045667	regulation of osteoblast differentiation	18/1111	128/18862	0.000509777579539401	0.00379398501305327	0.00239633989864508	ACVR2B/ATF4/BMP4/CTHRC1/GLI3/HDAC4/IGFBP5/IL6/NPPC/PPARG/PTCH1/RASSF2/RUNX2/SFRP1/SMAD6/SNAI2/TP63/WNT10B	18
GO:0006631	BP	GO:0006631	fatty acid metabolic process	40/1111	392/18862	0.000513042158979023	0.00381334824367742	0.00240857001604187	ACACB/ACADVL/ADIPOQ/ADIPOR1/AKR1C2/ALOX5/ALOX5AP/APOA1/C3/CD36/CD74/CNR1/CPT1A/CYP2J2/DEGS1/ECHDC3/ELOVL1/EPHX2/ETFDH/FADS2/GPAT4/HADHA/HADHB/HPGDS/IL1B/IRS1/IVD/LEP/LPIN1/MAPK14/MLXIPL/NUDT19/PCK1/PEX2/PON1/PPARA/PPARG/PRKAG1/PTGS2/TNFRSF1A	40
GO:0051656	BP	GO:0051656	establishment of organelle localization	43/1111	431/18862	0.000517719264271563	0.00384314700303781	0.00242739137557275	AP3M2/BECN1/CD59/CEP83/COPG1/COPG2/CUL3/DNM1/DNM2/DNM3/F8/FGF10/FOXF1/GATA2/HMOX1/KIF1A/KIF5A/KIF5C/KIT/MKKS/MX1/MX2/MYH9/MYO15A/MYO1D/MYO1E/MYO5B/MYO7A/NTN1/PPP6R3/PSRC1/RAB11A/RAB1A/RAC2/RHOT1/SEC31A/TFG/TRAPPC10/TTL/UBB/UNC13D/YKT6/ZW10	43
GO:0033238	BP	GO:0033238	regulation of cellular amine metabolic process	13/1111	77/18862	0.000519970399269408	0.00384992240282742	0.00243167082338007	ATP2B4/BHMT/NQO1/ODC1/PSMB9/PSMC2/PSMD11/PSMD12/PSMD7/PSMD8/PSME3/PSME4/SLC7A11	13
GO:0051057	BP	GO:0051057	positive regulation of small GTPase mediated signal transduction	13/1111	77/18862	0.000519970399269408	0.00384992240282742	0.00243167082338007	APOA1/COL3A1/F2R/F2RL2/FGF10/GRB2/KRAS/LPAR6/NTRK1/PIK3CB/RAC1/RASGRP1/ROBO1	13
GO:0090278	BP	GO:0090278	negative regulation of peptide hormone secretion	9/1111	41/18862	0.000522464879994282	0.00385077353277063	0.00243220841028007	ACVR1C/INHBB/IRS1/JAGN1/KCNJ11/LEP/PIM3/SFRP1/SYTL4	9
GO:1905314	BP	GO:1905314	semi-lunar valve development	9/1111	41/18862	0.000522464879994282	0.00385077353277063	0.00243220841028007	BMP4/HEY2/NOS3/ROBO1/SLIT2/SMAD6/SNAI2/TGFB2/TNFRSF1A	9
GO:0045589	BP	GO:0045589	regulation of regulatory T cell differentiation	8/1111	33/18862	0.000522762754926796	0.00385077353277063	0.00243220841028007	BCL6/CD28/CTLA4/HLA-DRA/HLA-DRB1/MDK/SOCS1/VSIR	8
GO:0140448	BP	GO:0140448	signaling receptor ligand precursor processing	8/1111	33/18862	0.000522762754926796	0.00385077353277063	0.00243220841028007	ACE/CASP1/CMA1/CTSL/ENPEP/FURIN/MME/SCG5	8
GO:0060191	BP	GO:0060191	regulation of lipase activity	15/1111	97/18862	0.00053042075770094	0.00389720385575161	0.00246153452387396	AGTR1/ANGPTL4/APOA1/BDNF/EDNRA/ESR1/FURIN/HTR2A/KIT/PLA2R1/PLCG1/PTAFR/RHOA/SELE/SNCA	15
GO:0120162	BP	GO:0120162	positive regulation of cold-induced thermogenesis	15/1111	97/18862	0.00053042075770094	0.00389720385575161	0.00246153452387396	ACHE/ADIPOQ/ADIPOR1/ADRB1/ADRB2/CD36/CMKLR1/CXCR4/DIO2/FABP4/GADD45G/GATM/LEP/LPIN1/PPARGC1B	15
GO:0090257	BP	GO:0090257	regulation of muscle system process	28/1111	243/18862	0.000532963740464373	0.00391089336593309	0.00247018103126076	ADA/ADRB2/ATP1B1/ATP2B4/BECN1/CALM1/CCN2/DAG1/DSC2/EHD3/F2R/GTF2IRD1/HDAC4/IGFBP5/KIT/NOS3/ORMDL3/P2RX1/P2RX4/PDE4B/PLCE1/PPARA/PTAFR/SSTR2/TNFRSF1A/TNNI1/YY1/ZC3H12A	28
GO:0006959	BP	GO:0006959	humoral immune response	39/1111	380/18862	0.000535402743026044	0.0039237859625845	0.00247832419567671	ALOX5/BPI/C3/CCL2/CCR7/CD28/CD59/CD83/CLU/COLEC11/CXCL10/CXCL11/CXCL14/CXCL8/CXCL9/ELANE/FCER2/FCGR2B/FCN1/FCN2/FCN3/HLA-DRB1/HPX/IL1B/IL6/MASP1/MFAP4/MS4A1/NOD2/PLA2G2A/PLA2G6/PROS1/S100A9/SFTPD/SLC11A1/SPNS2/VSIG4/VTN/YTHDF2	39
GO:0060401	BP	GO:0060401	cytosolic calcium ion transport	22/1111	173/18862	0.000543283561439916	0.00397524402538278	0.00251082590787806	ATG5/ATP2B4/BAK1/CALM1/CCN2/CCR7/CX3CL1/CXCL10/CXCL11/CXCL9/F2R/FYN/HTR2A/MS4A1/P2RX4/PLCG1/RYR1/RYR3/SLC24A2/SNCA/TMBIM6/VDAC1	22
GO:0002220	BP	GO:0002220	innate immune response activating cell surface receptor signaling pathway	17/1111	118/18862	0.00054380619641513	0.00397524402538278	0.00251082590787806	CARD11/CHUK/FCER1G/FCN1/FYN/KLRD1/KRAS/MUC13/PAK2/PSMB9/PSMC2/PSMD11/PSMD12/PSMD7/PSMD8/PSME3/PSME4	17
GO:1900015	BP	GO:1900015	regulation of cytokine production involved in inflammatory response	12/1111	68/18862	0.000558316407053879	0.00407607914185209	0.00257451493457389	ALOX5/CLEC7A/IL17D/IL1R2/IL6/LEP/MAPK14/NOD2/PPARA/STAT3/TLR4/ZC3H12A	12
GO:0030336	BP	GO:0030336	negative regulation of cell migration	35/1111	330/18862	0.000559017285402624	0.00407607914185209	0.00257451493457389	ACVR1C/ADA/ADAMTS9/ADIPOQ/ADIPOR1/AGTR2/APEX1/ATP2B4/CCL2/CD74/CERS2/COL3A1/CX3CL1/CX3CR1/DAG1/GNRH1/HAS1/HMGB1/HMOX1/IGFBP5/MITF/MMRN2/PATZ1/PPARG/PTGER4/PTN/RAC1/RHOA/ROBO1/SFRP1/SLIT2/SP100/STRAP/SULF1/THBS1	35
GO:0046328	BP	GO:0046328	regulation of JNK cascade	18/1111	129/18862	0.000560516940661305	0.00408184045522087	0.00257815386963734	CCN2/CCR7/COPS5/FCGR2B/FLT4/GADD45G/HIPK3/HMGB1/IL1B/MTURN/NOD2/RASGRP1/RASSF2/SFRP1/TLR4/TRAF1/TRAF4/WNT5A	18
GO:2001056	BP	GO:2001056	positive regulation of cysteine-type endopeptidase activity	20/1111	151/18862	0.000565472019988716	0.00411271874967773	0.00259765708031279	ACVR1C/BAK1/BID/CASP1/CCN2/CLEC7A/CYCS/EGLN3/F2R/F3/FYN/HMGB1/NLRP1/NLRP3/P2RX1/PPARG/ROBO1/S100A9/SNCA/TNFSF15	20
GO:0045744	BP	GO:0045744	negative regulation of G protein-coupled receptor signaling pathway	10/1111	50/18862	0.000572204789468747	0.00415643201239104	0.00262526705641429	ADA/ADRB2/ATP2B4/CRY1/CXCL8/DNM2/MRAP2/PDE4B/RPGRIP1L/SNCA	10
GO:0007620	BP	GO:0007620	copulation	6/1111	19/18862	0.000575061646115358	0.00416666202783584	0.00263172849315951	ADA/CNR1/EDNRB/P2RX1/SERPINE2/TAC1	6
GO:0043031	BP	GO:0043031	negative regulation of macrophage activation	6/1111	19/18862	0.000575061646115358	0.00416666202783584	0.00263172849315951	BPI/CX3CL1/FCGR2B/LDLR/VSIG4/ZC3H12A	6
GO:0002719	BP	GO:0002719	negative regulation of cytokine production involved in immune response	7/1111	26/18862	0.000589803280157677	0.00425205297086104	0.00268566273988168	APOA1/BCL6/HLA-F/HMOX1/IL10/TBX21/TGFB2	7
GO:0003156	BP	GO:0003156	regulation of animal organ formation	7/1111	26/18862	0.000589803280157677	0.00425205297086104	0.00268566273988168	AR/BMP4/FGF10/GDNF/ROBO1/SULF1/WNT5A	7
GO:0010464	BP	GO:0010464	regulation of mesenchymal cell proliferation	7/1111	26/18862	0.000589803280157677	0.00425205297086104	0.00268566273988168	BMP4/FOXF1/PRRX1/PTN/SMO/TGFBR2/WNT5A	7
GO:0042403	BP	GO:0042403	thyroid hormone metabolic process	7/1111	26/18862	0.000589803280157677	0.00425205297086104	0.00268566273988168	CPQ/CTSK/DIO2/DUOX1/DUOX2/SLC16A2/TPO	7
GO:0051146	BP	GO:0051146	striated muscle cell differentiation	30/1111	269/18862	0.000595500586457298	0.004287753283966	0.0027082116124769	AGTR2/ALPK3/ATG5/BDNF/BMP4/CHUK/COMP/CXCL10/CXCL9/FHOD3/HDAC4/HEY2/IGFBP5/KRAS/LRRC10/MAPK14/MYH6/MYH9/MYPN/NRG1/POPDC2/PPARA/RYR1/SMO/SMYD1/TBX3/TRIM72/WNT10B/YY1/ZMPSTE24	30
GO:0051650	BP	GO:0051650	establishment of vesicle localization	25/1111	209/18862	0.000598007846202921	0.00430042392400676	0.00271621458564801	AP3M2/CD59/CUL3/DNM1/DNM2/DNM3/F8/KIF1A/KIF5A/KIF5C/MKKS/MX1/MX2/MYO15A/MYO1D/MYO1E/MYO5B/MYO7A/PPP6R3/RAB11A/RAB1A/SEC31A/TFG/TRAPPC10/YKT6	25
GO:0002758	BP	GO:0002758	innate immune response-activating signal transduction	17/1111	119/18862	0.000600345547639563	0.00431184511307167	0.00272342838616436	CARD11/CHUK/FCER1G/FCN1/FYN/KLRD1/KRAS/MUC13/PAK2/PSMB9/PSMC2/PSMD11/PSMD12/PSMD7/PSMD8/PSME3/PSME4	17
GO:0002371	BP	GO:0002371	dendritic cell cytokine production	5/1111	13/18862	0.000607196590200446	0.00433938134586729	0.00274082069875376	CLEC7A/DDX58/KIT/NOD2/TLR4	5
GO:0010745	BP	GO:0010745	negative regulation of macrophage derived foam cell differentiation	5/1111	13/18862	0.000607196590200446	0.00433938134586729	0.00274082069875376	ADIPOQ/CETP/NFKBIA/PPARA/PPARG	5
GO:0032725	BP	GO:0032725	positive regulation of granulocyte macrophage colony-stimulating factor production	5/1111	13/18862	0.000607196590200446	0.00433938134586729	0.00274082069875376	DDX58/IL17D/IL1B/IL23A/RASGRP1	5
GO:0043379	BP	GO:0043379	memory T cell differentiation	5/1111	13/18862	0.000607196590200446	0.00433938134586729	0.00274082069875376	BCL6/HLA-DRA/HLA-DRB1/IL23A/PCK1	5
GO:0051235	BP	GO:0051235	maintenance of location	34/1111	319/18862	0.000609908393955496	0.00435335358613644	0.002749645782858	ACACB/ACVR1C/APOA1/ATG5/C3/CALM1/CCR7/CD36/CPT1A/CRY1/CX3CL1/CXCL10/CXCL11/CXCL9/F2R/FAF1/FITM2/HTR2A/IL10/IL1B/IL6/LEP/NFKBIA/PLCG1/PPARA/PPARG/RYR1/RYR3/S100A9/SNCA/SOAT1/SP100/TAPT1/ZC3H12A	34
GO:0060402	BP	GO:0060402	calcium ion transport into cytosol	20/1111	152/18862	0.000615911581282538	0.00439075505219137	0.00277326913009498	ATG5/ATP2B4/BAK1/CALM1/CCR7/CX3CL1/CXCL10/CXCL11/CXCL9/F2R/FYN/HTR2A/MS4A1/P2RX4/PLCG1/RYR1/RYR3/SLC24A2/SNCA/TMBIM6	20
GO:0000266	BP	GO:0000266	mitochondrial fission	9/1111	42/18862	0.000630638610175213	0.00447356834073736	0.00282557529018734	BNIP3/C11orf65/DNM1/DNM2/DNM3/MFF/MTFR1/MX1/MX2	9
GO:0003197	BP	GO:0003197	endocardial cushion development	9/1111	42/18862	0.000630638610175213	0.00447356834073736	0.00282557529018734	BMP4/DCHS1/FOXF1/HEY2/NOS3/ROBO1/SNAI2/TGFB2/TGFBR2	9
GO:0032965	BP	GO:0032965	regulation of collagen biosynthetic process	9/1111	42/18862	0.000630638610175213	0.00447356834073736	0.00282557529018734	BMP4/CCN2/CIITA/F2R/IL6/MYB/NPPC/PPARG/RAP1A	9
GO:0045687	BP	GO:0045687	positive regulation of glial cell differentiation	9/1111	42/18862	0.000630638610175213	0.00447356834073736	0.00282557529018734	CXCR4/DAG1/IL34/LIF/MDK/PPARG/PTN/RHEB/SERPINE2	9
GO:0043618	BP	GO:0043618	regulation of transcription from RNA polymerase II promoter in response to stress	16/1111	109/18862	0.000635107918629744	0.00449658568736116	0.00284011340404013	ATF4/EGLN1/EGLN3/HIF3A/HMOX1/JUN/PSMB9/PSMC2/PSMD11/PSMD12/PSMD7/PSMD8/PSME3/PSME4/TMBIM6/UBB	16
GO:2000146	BP	GO:2000146	negative regulation of cell motility	36/1111	345/18862	0.000635446578102663	0.00449658568736116	0.00284011340404013	ACVR1C/ADA/ADAMTS9/ADIPOQ/ADIPOR1/AGTR2/APEX1/ATP2B4/CCL2/CD74/CERS2/COL3A1/CX3CL1/CX3CR1/DAG1/FBLN1/GNRH1/HAS1/HMGB1/HMOX1/IGFBP5/MITF/MMRN2/PATZ1/PPARG/PTGER4/PTN/RAC1/RHOA/ROBO1/SFRP1/SLIT2/SP100/STRAP/SULF1/THBS1	36
GO:0002534	BP	GO:0002534	cytokine production involved in inflammatory response	12/1111	69/18862	0.000640234097473324	0.00451934572118287	0.00285448899512808	ALOX5/CLEC7A/IL17D/IL1R2/IL6/LEP/MAPK14/NOD2/PPARA/STAT3/TLR4/ZC3H12A	12
GO:0014823	BP	GO:0014823	response to activity	12/1111	69/18862	0.000640234097473324	0.00451934572118287	0.00285448899512808	ADIPOQ/CRY1/CXCR4/DNMT3B/GCLM/IL10/IL6/LEP/PCK1/PTN/SOD2/SRD5A1	12
GO:0010001	BP	GO:0010001	glial cell differentiation	25/1111	210/18862	0.000641790514391066	0.00452478042805368	0.00285792164045145	ADAM22/BNIP3/CLU/CRB1/CXCR4/DAG1/FGF10/GAP43/GLI3/IL34/IL6/KRAS/LDLR/LEF1/LIF/MDK/PPARG/PTN/RHEB/ROR2/S100A9/SERPINE2/SMO/STAT3/TLR4	25
GO:0002756	BP	GO:0002756	MyD88-independent toll-like receptor signaling pathway	8/1111	34/18862	0.000648701153953825	0.00455674937569763	0.0028781137246303	BIRC2/CHUK/SARM1/TBK1/TLR4/UBB/UBE2D2/UBE2D3	8
GO:0010092	BP	GO:0010092	specification of animal organ identity	8/1111	34/18862	0.000648701153953825	0.00455674937569763	0.0028781137246303	AR/BMP4/EXT1/FGF10/GDNF/GLI3/ROBO1/WNT5A	8
GO:0021532	BP	GO:0021532	neural tube patterning	8/1111	34/18862	0.000648701153953825	0.00455674937569763	0.0028781137246303	BMP4/GLI2/GLI3/PTCH1/RPGRIP1L/SMO/TCTN1/TMEM107	8
GO:0060070	BP	GO:0060070	canonical Wnt signaling pathway	35/1111	333/18862	0.000658856684262355	0.00462244207873332	0.00291960625683395	ARNTL/COL1A1/CTHRC1/CUL3/EDA/EXT1/FERMT1/FGF10/FRZB/FZD1/GLI3/HHEX/LEF1/MAPK14/MDK/MITF/PPM1A/PSMB9/PSMC2/PSMD11/PSMD12/PSMD7/PSMD8/PSME3/PSME4/PTK7/ROR2/SFRP1/SFRP4/SFRP5/SNAI2/WNT10B/WNT5A/WNT9A/WNT9B	35
GO:0002312	BP	GO:0002312	B cell activation involved in immune response	13/1111	79/18862	0.00066983489759507	0.00468233312984744	0.00295743437551728	ADA/BCL6/CD28/CD40LG/CDH17/FCGR2B/IL10/IL6/RNF168/ST3GAL1/TBX21/TFRC/TLR4	13
GO:0006110	BP	GO:0006110	regulation of glycolytic process	13/1111	79/18862	0.00066983489759507	0.00468233312984744	0.00295743437551728	GCKR/GPD1/HDAC4/HTR2A/MLXIPL/NUP210/PFKFB3/PFKFB4/PGAM1/POM121/PPARA/PRKAG1/TIGAR	13
GO:0048145	BP	GO:0048145	regulation of fibroblast proliferation	13/1111	79/18862	0.00066983489759507	0.00468233312984744	0.00295743437551728	AGTR2/CD74/EREG/ESR1/FGF10/IFI30/MYB/PARP10/PEX2/PPARG/SFRP1/WNT5A/ZMPSTE24	13
GO:0010718	BP	GO:0010718	positive regulation of epithelial to mesenchymal transition	10/1111	51/18862	0.00067473434110578	0.00469977603576792	0.00296845158598641	BMP4/COL1A1/IL1B/IL6/LEF1/LOXL2/MDK/TGFB2/TGFBR2/TIAM1	10
GO:0072523	BP	GO:0072523	purine-containing compound catabolic process	10/1111	51/18862	0.00067473434110578	0.00469977603576792	0.00296845158598641	ADA/AHCY/FITM2/NT5E/NUDT4/PDE1A/PDE4A/PDE4B/PDE5A/SAMHD1	10
GO:0097306	BP	GO:0097306	cellular response to alcohol	14/1111	89/18862	0.000674780984798244	0.00469977603576792	0.00296845158598641	ADCY3/AKR1C2/BLM/CFTR/DAG1/DNMT3A/PPARG/PTCH1/PTGER4/SCNN1B/SFRP1/SGK1/SMO/SOD2	14
GO:0010595	BP	GO:0010595	positive regulation of endothelial cell migration	18/1111	132/18862	0.000739672560019818	0.00514550935646193	0.0032499836787226	ANXA3/BMP4/FGF18/FLT4/GATA2/HMGB1/HMOX1/NOS3/NUS1/P2RX4/PIK3CB/PLCG1/PTGS2/RAC1/SMOC2/THBS1/WNT5A/ZC3H12A	18
GO:0051648	BP	GO:0051648	vesicle localization	26/1111	224/18862	0.000742032247301872	0.00515569024000926	0.00325641408299779	AP3M2/CD59/CUL3/DNM1/DNM2/DNM3/F8/KIF1A/KIF5A/KIF5C/MKKS/MX1/MX2/MYO15A/MYO1D/MYO1E/MYO5B/MYO7A/PCLO/PPP6R3/RAB11A/RAB1A/SEC31A/TFG/TRAPPC10/YKT6	26
GO:0019058	BP	GO:0019058	viral life cycle	36/1111	348/18862	0.000744690557817702	0.00516169250497017	0.00326020520683159	ANPEP/ATG16L2/ATG5/CCL2/CD28/CD74/CIITA/CTSL/CXCL8/CXCR4/DAG1/EPHA2/FAM111A/FCN1/FCN3/FURIN/HLA-DRB1/HTR2A/IDE/KPNA2/LDLR/MX1/NUP210/OAS1/OAS2/PARP10/POM121/PPARA/RAB1A/RAB29/RNASEL/TFRC/TRIM13/UBB/WWP1/ZC3H12A	36
GO:0050767	BP	GO:0050767	regulation of neurogenesis	36/1111	348/18862	0.000744690557817702	0.00516169250497017	0.00326020520683159	ARNTL/BDNF/CERS2/CRABP2/CUL7/CUX1/CX3CL1/CX3CR1/CXCR4/DAG1/GLI3/HEY2/IL1B/IL34/IL6/KIT/LDLR/LIF/MDK/MME/MYB/NTN1/PLXNC1/PPARG/PTN/RAB11A/RHEB/RHOA/RNF10/ROBO1/SERPINE2/SLIT2/SMO/TIAM1/WNT5A/YTHDF2	36
GO:0007263	BP	GO:0007263	nitric oxide mediated signal transduction	7/1111	27/18862	0.000756128477617578	0.00523130669369558	0.00330417461034282	AGTR2/ATP2B4/CD36/FPR1/NOS3/SPINK1/THBS1	7
GO:0048144	BP	GO:0048144	fibroblast proliferation	13/1111	80/18862	0.000757461928706487	0.00523130669369558	0.00330417461034282	AGTR2/CD74/EREG/ESR1/FGF10/IFI30/MYB/PARP10/PEX2/PPARG/SFRP1/WNT5A/ZMPSTE24	13
GO:2000106	BP	GO:2000106	regulation of leukocyte apoptotic process	13/1111	80/18862	0.000757461928706487	0.00523130669369558	0.00330417461034282	ADA/BCL6/BMP4/CCR7/CD74/IDO1/IL10/NOD2/ORMDL3/PIK3CB/SLC7A11/ST3GAL1/WNT5A	13
GO:0071230	BP	GO:0071230	cellular response to amino acid stimulus	11/1111	61/18862	0.000777406660625962	0.00534156413211003	0.00337381492201667	ASS1/BCL11A/COL16A1/COL1A1/COL1A2/CPEB1/DNMT3A/FYN/GCLM/MMP2/SOCS1	11
GO:0071675	BP	GO:0071675	regulation of mononuclear cell migration	16/1111	111/18862	0.000777871674385265	0.00534156413211003	0.00337381492201667	CCL2/CCR1/CCR7/CMKLR1/CSF1R/CXCL10/CXCL14/ECM1/HMGB1/IL34/MDK/PLA2G7/RHOA/SLIT2/THBS1/WNT5A	16
GO:0006925	BP	GO:0006925	inflammatory cell apoptotic process	6/1111	20/18862	0.000780854412498616	0.00534156413211003	0.00337381492201667	CTSL/IL6/NOD2/PIK3CB/SLC7A11/ZMPSTE24	6
GO:0010310	BP	GO:0010310	regulation of hydrogen peroxide metabolic process	6/1111	20/18862	0.000780854412498616	0.00534156413211003	0.00337381492201667	FYN/HP/RAC1/RAC2/SNCA/SOD2	6
GO:0021904	BP	GO:0021904	dorsal/ventral neural tube patterning	6/1111	20/18862	0.000780854412498616	0.00534156413211003	0.00337381492201667	BMP4/GLI2/GLI3/PTCH1/SMO/TCTN1	6
GO:0030539	BP	GO:0030539	male genitalia development	6/1111	20/18862	0.000780854412498616	0.00534156413211003	0.00337381492201667	AR/FGF10/ROR2/SRD5A1/TBX3/WNT9B	6
GO:0061318	BP	GO:0061318	renal filtration cell differentiation	6/1111	20/18862	0.000780854412498616	0.00534156413211003	0.00337381492201667	ADIPOQ/BMP4/EXT1/MYO1E/PODXL/PROM1	6
GO:0072112	BP	GO:0072112	glomerular visceral epithelial cell differentiation	6/1111	20/18862	0.000780854412498616	0.00534156413211003	0.00337381492201667	ADIPOQ/BMP4/EXT1/MYO1E/PODXL/PROM1	6
GO:0043392	BP	GO:0043392	negative regulation of DNA binding	10/1111	52/18862	0.000791947567832397	0.00541101467665057	0.00341768096531746	GZMA/HEY2/HMOX1/JUN/LEF1/NFKBIA/SMO/SP100/SUMO3/ZFP90	10
GO:0046676	BP	GO:0046676	negative regulation of insulin secretion	8/1111	35/18862	0.000797999630166628	0.00544589783196751	0.00343971370835387	ACVR1C/INHBB/IRS1/JAGN1/KCNJ11/PIM3/SFRP1/SYTL4	8
GO:0060271	BP	GO:0060271	cilium assembly	39/1111	388/18862	0.000800012371042482	0.00544836401520779	0.00344127138801674	ARMC9/ATG5/B9D1/CC2D2A/CEP164/CEP41/CEP83/CFAP221/DNAAF2/DNAAF3/DNAH1/DNAH8/DNM2/DYNC2LI1/EHD3/HYLS1/IFT22/INTU/KIF17/MKKS/MKS1/ODAD2/OFD1/PCNT/RAB11A/RPGRIP1L/SDCCAG8/SEPTIN6/SPEF2/TAPT1/TCTN1/TMEM107/TMEM231/TTC12/TTC8/TUBG1/TXNDC15/UNC119B/ZNF423	39
GO:0015918	BP	GO:0015918	sterol transport	17/1111	122/18862	0.000801202147899494	0.00544836401520779	0.00344127138801674	ADIPOQ/APOA1/CD36/CETP/CFTR/CLU/FURIN/LDLR/LEP/LPCAT3/NFKBIA/NUS1/PON1/PTCH1/SOAT1/STX12/TSKU	17
GO:0046031	BP	GO:0046031	ADP metabolic process	17/1111	122/18862	0.000801202147899494	0.00544836401520779	0.00344127138801674	AK3/AK5/ENO2/GCKR/GPD1/HDAC4/HTR2A/MLXIPL/NUP210/PFKFB3/PFKFB4/PGAM1/PGAM4/POM121/PPARA/PRKAG1/TIGAR	17
GO:0009895	BP	GO:0009895	negative regulation of catabolic process	33/1111	312/18862	0.000831147843986982	0.00564532886240508	0.0035656774466452	ACACB/ATP2B4/BAG5/BECN1/CNR1/FURIN/FUS/FYN/GDNF/HDAC4/HMOX1/HP/IL10/IL1B/LEP/MAPK14/PPARA/PTPN3/QSOX1/RNF5/SERPINE2/SLC11A1/SLC25A12/SNCA/STAT3/TENT4A/TIGAR/TIMP2/TIMP3/TIMP4/UCHL5/USP7/YBX1	33
GO:0150063	BP	GO:0150063	visual system development	37/1111	363/18862	0.000833622258732048	0.00565237769122796	0.00357012959647944	ACHE/ACVR2B/ALDH1A2/ATF4/ATP2B4/BAK1/BMP4/C3/COL5A1/COL8A1/COL8A2/CRB1/EPHA2/FGF10/GDF11/GLI3/HMGB1/JMJD6/MITF/MYO7A/NECTIN3/PDE6B/PROM1/PTN/RBP4/RPGRIP1L/SDK2/SLC7A11/STAT3/TGFB2/TGFBR2/TMEM231/TSKU/WNT5A/WNT9A/WNT9B/YY1	37
GO:0043627	BP	GO:0043627	response to estrogen	12/1111	71/18862	0.000834484003662118	0.00565237769122796	0.00357012959647944	APOA1/AR/ESR1/GLI3/HMOX1/PPARG/SFRP1/SMAD6/SRD5A1/TGFBR2/TNFRSF11B/TRIM24	12
GO:0002429	BP	GO:0002429	immune response-activating cell surface receptor signaling pathway	46/1111	481/18862	0.000836115664042238	0.00565237769122796	0.00357012959647944	ADA/CARD11/CCR7/CD247/CD28/CD38/CHUK/CMKLR1/CTLA4/FCER1G/FCGR2B/FCN1/FPR1/FYN/GRB2/HLA-DPA1/HLA-DPB1/HLA-DQA1/HLA-DRA/HLA-DRB1/ICOSLG/KLHL6/KLRD1/KRAS/MS4A1/MUC13/PAK2/PDE4B/PIK3CB/PLA2G6/PLCG1/PLD2/PSMB9/PSMC2/PSMD11/PSMD12/PSMD7/PSMD8/PSME3/PSME4/RAB29/RAC1/RAP1A/WIPF3/YES1/ZC3H12A	46
GO:0002757	BP	GO:0002757	immune response-activating signal transduction	46/1111	481/18862	0.000836115664042238	0.00565237769122796	0.00357012959647944	ADA/CARD11/CCR7/CD247/CD28/CD38/CHUK/CMKLR1/CTLA4/FCER1G/FCGR2B/FCN1/FPR1/FYN/GRB2/HLA-DPA1/HLA-DPB1/HLA-DQA1/HLA-DRA/HLA-DRB1/ICOSLG/KLHL6/KLRD1/KRAS/MS4A1/MUC13/PAK2/PDE4B/PIK3CB/PLA2G6/PLCG1/PLD2/PSMB9/PSMC2/PSMD11/PSMD12/PSMD7/PSMD8/PSME3/PSME4/RAB29/RAC1/RAP1A/WIPF3/YES1/ZC3H12A	46
GO:0001823	BP	GO:0001823	mesonephros development	14/1111	91/18862	0.000846637975194371	0.00571679374564932	0.00361081577757718	AGTR2/BMP4/DCHS1/FGF10/GDF11/GDNF/GLI3/PTCH1/SFRP1/SLIT2/SMAD6/SMO/TCF21/WNT9B	14
GO:0030856	BP	GO:0030856	regulation of epithelial cell differentiation	20/1111	156/18862	0.000858550135266517	0.00578630380993867	0.00365471941447634	AQP3/BMP4/CTSK/CTSL/FRZB/GDNF/HEY2/IL1B/LIF/MAFG/PROM1/PTCH1/S1PR3/SFRP4/SMO/TBX3/TNFRSF1A/TP63/WNT10B/WNT9B	20
GO:2000736	BP	GO:2000736	regulation of stem cell differentiation	16/1111	112/18862	0.000858943760418498	0.00578630380993867	0.00365471941447634	GATA2/GDNF/LTBP3/MYB/OSM/PSMB9/PSMC2/PSMD11/PSMD12/PSMD7/PSMD8/PSME3/PSME4/PTN/TGFB2/YTHDF2	16
GO:0030177	BP	GO:0030177	positive regulation of Wnt signaling pathway	22/1111	179/18862	0.000863968561382006	0.0058133463551236	0.00367179990629817	ARNTL/COL1A1/EDA/FGF10/HHEX/PPM1A/PSMB9/PSMC2/PSMD11/PSMD12/PSMD7/PSMD8/PSME3/PSME4/PTK7/ROR2/SFRP1/SFRP4/SULF1/TNFAIP3/WNT10B/WNT5A	22
GO:0040013	BP	GO:0040013	negative regulation of locomotion	38/1111	377/18862	0.000880691037121668	0.00591894338383289	0.00373849663077226	ACVR1C/ADA/ADAMTS9/ADIPOQ/ADIPOR1/AGTR2/APEX1/ATP2B4/CCL2/CD74/CERS2/COL3A1/CX3CL1/CX3CR1/DAG1/ELANE/FBLN1/GNRH1/HAS1/HMGB1/HMOX1/IGFBP5/MITF/MMRN2/PATZ1/PPARG/PTGER4/PTN/RAC1/RHOA/ROBO1/SFRP1/SLIT2/SP100/STRAP/SULF1/THBS1/WNT5A	38
GO:0010935	BP	GO:0010935	regulation of macrophage cytokine production	5/1111	14/18862	0.000898908326554421	0.00601566589779199	0.00379958807380643	CD36/CD74/TGFB2/TLR4/WNT5A	5
GO:0032966	BP	GO:0032966	negative regulation of collagen biosynthetic process	5/1111	14/18862	0.000898908326554421	0.00601566589779199	0.00379958807380643	CIITA/IL6/NPPC/PPARG/RAP1A	5
GO:0060644	BP	GO:0060644	mammary gland epithelial cell differentiation	5/1111	14/18862	0.000898908326554421	0.00601566589779199	0.00379958807380643	FOXF1/HOXA5/ID2/PTCH1/SMO	5
GO:0046890	BP	GO:0046890	regulation of lipid biosynthetic process	24/1111	203/18862	0.000899265195915368	0.00601566589779199	0.00379958807380643	ACACB/ACADVL/ADIPOQ/ADIPOR1/APOA1/C3/CD74/DHCR7/FITM2/GGPS1/HTR2A/IDH1/IL1B/LDLR/LEP/LPCAT3/LSS/MLXIPL/ORMDL3/PCK1/PPARA/PTGS2/SNAI2/TNFRSF1A	24
GO:0044264	BP	GO:0044264	cellular polysaccharide metabolic process	15/1111	102/18862	0.000908874941222394	0.00607288912526415	0.00383573115361538	B3GNT9/CALM1/EXT1/GNMT/GYG2/HAS1/HAS2/HAS3/HMGB1/IRS1/NHLRC1/PHKA2/PPP1R1A/PPP1R3D/PPP1R3E	15
GO:0010524	BP	GO:0010524	positive regulation of calcium ion transport into cytosol	10/1111	53/18862	0.000925397006737096	0.00617611250552032	0.00390092864483631	BAK1/CALM1/CX3CL1/CXCL10/CXCL11/CXCL9/F2R/P2RX4/PLCG1/SNCA	10
GO:0001909	BP	GO:0001909	leukocyte mediated cytotoxicity	16/1111	113/18862	0.000947086000989595	0.00630623352279299	0.00398311510162778	CD1C/CD1E/ELANE/FCGR2B/GZMB/HLA-DRA/HLA-DRB1/HLA-F/IL23A/KLRC1/KLRD1/LEP/PRF1/RASGRP1/SLAMF7/UNC13D	16
GO:0005976	BP	GO:0005976	polysaccharide metabolic process	16/1111	113/18862	0.000947086000989595	0.00630623352279299	0.00398311510162778	B3GNT9/CALM1/CHIT1/EXT1/GNMT/GYG2/HAS1/HAS2/HAS3/HMGB1/IRS1/NHLRC1/PHKA2/PPP1R1A/PPP1R3D/PPP1R3E	16
GO:0033627	BP	GO:0033627	cell adhesion mediated by integrin	12/1111	72/18862	0.000948676441419903	0.00630952088727017	0.0039851914521223	ADA/COL16A1/EPHA2/EXT1/FERMT1/ITGBL1/JAM3/LIF/PODXL/SNAI2/TGFB2/VTN	12
GO:0001958	BP	GO:0001958	endochondral ossification	7/1111	28/18862	0.000957440690332912	0.00633849976005207	0.00400349495854789	ALPL/BMP4/COL1A1/EXT1/FGF18/MEF2D/MMP16	7
GO:0018146	BP	GO:0018146	keratan sulfate biosynthetic process	7/1111	28/18862	0.000957440690332912	0.00633849976005207	0.00400349495854789	CHST2/CHST6/FMOD/LUM/OGN/ST3GAL1/ST3GAL6	7
GO:0036075	BP	GO:0036075	replacement ossification	7/1111	28/18862	0.000957440690332912	0.00633849976005207	0.00400349495854789	ALPL/BMP4/COL1A1/EXT1/FGF18/MEF2D/MMP16	7
GO:0061037	BP	GO:0061037	negative regulation of cartilage development	7/1111	28/18862	0.000957440690332912	0.00633849976005207	0.00400349495854789	BMP4/FRZB/GLI2/LEP/LTBP3/SNAI2/WNT9A	7
GO:0001890	BP	GO:0001890	placenta development	18/1111	135/18862	0.000965855354092908	0.00637220854598223	0.0040247859516281	ADA/ADAM19/BIRC2/CUL7/FOSL1/GATA2/GRB2/HEY2/HTRA1/IL10/LEF1/LEP/LIF/MAPK14/MME/PPARG/PTN/SOCS3	18
GO:0009135	BP	GO:0009135	purine nucleoside diphosphate metabolic process	18/1111	135/18862	0.000965855354092908	0.00637220854598223	0.0040247859516281	AK3/AK5/CARD11/ENO2/GCKR/GPD1/HDAC4/HTR2A/MLXIPL/NUP210/PFKFB3/PFKFB4/PGAM1/PGAM4/POM121/PPARA/PRKAG1/TIGAR	18
GO:0009179	BP	GO:0009179	purine ribonucleoside diphosphate metabolic process	18/1111	135/18862	0.000965855354092908	0.00637220854598223	0.0040247859516281	AK3/AK5/CARD11/ENO2/GCKR/GPD1/HDAC4/HTR2A/MLXIPL/NUP210/PFKFB3/PFKFB4/PGAM1/PGAM4/POM121/PPARA/PRKAG1/TIGAR	18
GO:0071241	BP	GO:0071241	cellular response to inorganic substance	25/1111	216/18862	0.00096795933788795	0.00637877442253079	0.00402893306130006	ALOX5AP/ATF4/BECN1/BLM/BNIP3/CDK2/CHUK/DNM2/EIF2S1/FABP4/FOSB/HMOX1/JUN/NQO1/OGG1/P2RX4/RYR1/RYR3/SLC25A24/SLC30A10/SLC41A1/SNCA/TIGAR/UBE2D3/WNT5A	25
GO:0001990	BP	GO:0001990	regulation of systemic arterial blood pressure by hormone	8/1111	36/18862	0.000973689211113923	0.00639455939673333	0.00403890309632932	ACE/AGTR1/AGTR2/CMA1/ENPEP/F2R/MME/NOS3	8
GO:0003176	BP	GO:0003176	aortic valve development	8/1111	36/18862	0.000973689211113923	0.00639455939673333	0.00403890309632932	BMP4/HEY2/NOS3/ROBO1/SLIT2/SMAD6/SNAI2/TNFRSF1A	8
GO:0045066	BP	GO:0045066	regulatory T cell differentiation	8/1111	36/18862	0.000973689211113923	0.00639455939673333	0.00403890309632932	BCL6/CD28/CTLA4/HLA-DRA/HLA-DRB1/MDK/SOCS1/VSIR	8
GO:2001237	BP	GO:2001237	negative regulation of extrinsic apoptotic signaling pathway	15/1111	103/18862	0.00100707921526665	0.00660630185339685	0.00417264292276358	AR/BCL2L1/BMP4/FGF10/FYN/GCLM/GDNF/HMOX1/IL1B/NOS3/PSME3/SCG2/SNAI2/THBS1/TNFAIP3	15
GO:0045862	BP	GO:0045862	positive regulation of proteolysis	37/1111	367/18862	0.00101848746449893	0.00667352891032161	0.0042151045767298	ACVR1C/ANTXR1/AURKA/BAK1/BID/CASP1/CCN2/CLEC7A/CLU/CYCS/EGLN3/F2R/F3/FBLN1/FURIN/FYN/HMGB1/IL1B/LPCAT3/MDM2/MYH9/NLRP1/NLRP3/P2RX1/PPARG/PSMC2/PSME3/PSME4/ROBO1/S100A9/SNCA/STAT3/SUMO2/TIMM17A/TNFSF15/VSIR/ZC3H12A	37
GO:0031343	BP	GO:0031343	positive regulation of cell killing	11/1111	63/18862	0.00102832256558406	0.00672265877250577	0.00424613576123943	CD1C/CD1E/CLEC7A/FCER2/HLA-DRA/HLA-DRB1/HLA-F/IL23A/KLRD1/PRF1/RASGRP1	11
GO:0045670	BP	GO:0045670	regulation of osteoclast differentiation	11/1111	63/18862	0.00102832256558406	0.00672265877250577	0.00424613576123943	CCR1/GPR68/IL23A/KLF10/LRRC17/MITF/PPARGC1B/PRXL2A/RASSF2/SFRP1/TLR4	11
GO:0090263	BP	GO:0090263	positive regulation of canonical Wnt signaling pathway	19/1111	147/18862	0.00103595392241823	0.00674745725830925	0.00426179887027977	ARNTL/COL1A1/EDA/FGF10/HHEX/PPM1A/PSMB9/PSMC2/PSMD11/PSMD12/PSMD7/PSMD8/PSME3/PSME4/PTK7/ROR2/SFRP1/SFRP4/WNT10B	19
GO:0001759	BP	GO:0001759	organ induction	6/1111	21/18862	0.00103915298641787	0.00674745725830925	0.00426179887027977	AR/BMP4/FGF10/GDNF/ROBO1/WNT5A	6
GO:0006590	BP	GO:0006590	thyroid hormone generation	6/1111	21/18862	0.00103915298641787	0.00674745725830925	0.00426179887027977	CPQ/CTSK/DIO2/DUOX1/DUOX2/TPO	6
GO:0060965	BP	GO:0060965	negative regulation of gene silencing by miRNA	6/1111	21/18862	0.00103915298641787	0.00674745725830925	0.00426179887027977	ESR1/IL6/PPARG/STAT3/ZC3H12A/ZMPSTE24	6
GO:0071636	BP	GO:0071636	positive regulation of transforming growth factor beta production	6/1111	21/18862	0.00103915298641787	0.00674745725830925	0.00426179887027977	FERMT1/FURIN/LUM/MYB/PTGS2/THBS1	6
GO:0072311	BP	GO:0072311	glomerular epithelial cell differentiation	6/1111	21/18862	0.00103915298641787	0.00674745725830925	0.00426179887027977	ADIPOQ/BMP4/EXT1/MYO1E/PODXL/PROM1	6
GO:0002223	BP	GO:0002223	stimulatory C-type lectin receptor signaling pathway	16/1111	114/18862	0.00104278369370995	0.00676339863575346	0.00427186769202722	CARD11/CHUK/FCER1G/FYN/KLRD1/KRAS/MUC13/PAK2/PSMB9/PSMC2/PSMD11/PSMD12/PSMD7/PSMD8/PSME3/PSME4	16
GO:0072521	BP	GO:0072521	purine-containing compound metabolic process	44/1111	460/18862	0.0010688762096459	0.0069202505003971	0.00437093776745694	ACACB/ADA/ADCY3/AHCY/AK3/AK5/ATP5PB/CARD11/DLAT/ELOVL1/ENO2/EPHA2/FITM2/GCKR/GMPR/GNMT/GPAT4/GPD1/HDAC4/HMGCS2/HTR2A/MLXIPL/NOS3/NPPC/NT5E/NUDT4/NUP210/PANK1/PDE1A/PDE4A/PDE4B/PDE5A/PFKFB3/PFKFB4/PGAM1/PGAM4/POM121/PPARA/PRKAG1/PRPSAP1/SAMHD1/SLC25A12/SLC25A13/TIGAR	44
GO:0060986	BP	GO:0060986	endocrine hormone secretion	9/1111	45/18862	0.00106937296972936	0.0069202505003971	0.00437093776745694	AGTR1/AGTR2/C1QTNF3/CRY1/IL1B/INHBB/LEP/TAC1/TBX3	9
GO:0031016	BP	GO:0031016	pancreas development	12/1111	73/18862	0.00107557760612982	0.00693667188952001	0.00438130977204078	ALDH1A2/ARNTL/BAK1/BMP4/FGF10/FOXF1/GDF11/IL6/ILDR2/RHEB/SMO/WNT5A	12
GO:0002712	BP	GO:0002712	regulation of B cell mediated immunity	10/1111	54/18862	0.00107673352986987	0.00693667188952001	0.00438130977204078	BCL6/C3/CD28/FCER2/FCGR2B/HPX/IL10/NOD2/TBX21/TFRC	10
GO:0002889	BP	GO:0002889	regulation of immunoglobulin mediated immune response	10/1111	54/18862	0.00107673352986987	0.00693667188952001	0.00438130977204078	BCL6/C3/CD28/FCER2/FCGR2B/HPX/IL10/NOD2/TBX21/TFRC	10
GO:0010676	BP	GO:0010676	positive regulation of cellular carbohydrate metabolic process	10/1111	54/18862	0.00107673352986987	0.00693667188952001	0.00438130977204078	HMGB1/HRH1/IRS1/KAT2B/PPARA/PPP1R3E/PTAFR/SLC25A12/SNCA/WDR5	10
GO:0055006	BP	GO:0055006	cardiac cell development	13/1111	83/18862	0.00108013553805842	0.00694303882731854	0.0043853312289064	AGTR2/ALPK3/ATG5/BMP4/FHOD3/HEY2/LRRC10/MYH6/PPARA/TBX3/TGFBR3/YY1/ZMPSTE24	13
GO:1901292	BP	GO:1901292	nucleoside phosphate catabolic process	13/1111	83/18862	0.00108013553805842	0.00694303882731854	0.0043853312289064	ADA/ENPP3/ENTPD6/FITM2/NT5E/NUDT4/OGG1/PDE1A/PDE4A/PDE4B/PDE5A/SAMHD1/SARM1	13
GO:2000116	BP	GO:2000116	regulation of cysteine-type endopeptidase activity	26/1111	230/18862	0.0010976441979952	0.00704770878467234	0.00445144240070424	ACVR1C/BAK1/BID/BIRC2/CASP1/CCN2/CLEC7A/CYCS/EGLN3/F2R/F3/FYN/HMGB1/NLRP1/NLRP3/P2RX1/PAK2/PLAUR/PPARG/PSMB9/ROBO1/S100A9/SNCA/THBS1/TNFSF15/TP63	26
GO:0048880	BP	GO:0048880	sensory system development	37/1111	369/18862	0.00112374012297979	0.00720722065496406	0.0045521925770419	ACHE/ACVR2B/ALDH1A2/ATF4/ATP2B4/BAK1/BMP4/C3/COL5A1/COL8A1/COL8A2/CRB1/EPHA2/FGF10/GDF11/GLI3/HMGB1/JMJD6/MITF/MYO7A/NECTIN3/PDE6B/PROM1/PTN/RBP4/RPGRIP1L/SDK2/SLC7A11/STAT3/TGFB2/TGFBR2/TMEM231/TSKU/WNT5A/WNT9A/WNT9B/YY1	37
GO:0003206	BP	GO:0003206	cardiac chamber morphogenesis	16/1111	115/18862	0.00114654482547432	0.00734529218369017	0.00463940070043062	ADAMTS1/BMP4/FOXF1/HEY2/MYH6/NRG1/RBP4/ROBO1/SLIT2/SMAD6/SMO/TBX3/TGFB2/TGFBR2/TGFBR3/WNT5A	16
GO:0009855	BP	GO:0009855	determination of bilateral symmetry	17/1111	126/18862	0.00115614249514201	0.00739854034989096	0.00467303306976197	ALDH1A2/ALG5/DNAAF2/DYNC2LI1/FGF10/FOXF1/MKKS/ODAD2/OFD1/PKD1L1/RPGRIP1L/SMO/TBX21/TBX3/TGFBR2/TMEM107/WNT5A	17
GO:0021700	BP	GO:0021700	developmental maturation	29/1111	268/18862	0.00117341185858517	0.00747831945035187	0.00472342278950381	ALDH1A2/AURKA/BCL11A/C3/CFTR/CLEC7A/CX3CL1/CX3CR1/DAG1/DCHS1/EDNRB/EREG/FERMT1/GATA2/GDF11/GPAT4/HOXA5/LEP/MMP2/NPPC/PPARG/RHOA/RYR1/SPINK1/TGFB2/THBS3/WNT10B/WNT5A/YTHDF2	29
GO:1901215	BP	GO:1901215	negative regulation of neuron death	23/1111	195/18862	0.00117530985412143	0.00747831945035187	0.00472342278950381	AMBRA1/ATF4/BDNF/CCL2/CX3CL1/CX3CR1/F2R/FYN/GCLM/GDNF/HLA-F/HMOX1/IL10/KRAS/MDK/MEAK7/NTRK1/PPARA/SLC30A10/SLC7A11/SNCA/SOD2/TIGAR	23
GO:0003281	BP	GO:0003281	ventricular septum development	11/1111	64/18862	0.00117683188475922	0.00747831945035187	0.00472342278950381	BMP4/HEY2/PTK7/ROBO1/SLIT2/SMAD6/TBX3/TGFB2/TGFBR2/TGFBR3/WNT5A	11
GO:0060411	BP	GO:0060411	cardiac septum morphogenesis	11/1111	64/18862	0.00117683188475922	0.00747831945035187	0.00472342278950381	BMP4/HEY2/ROBO1/SLIT2/SMAD6/SMO/TBX3/TGFB2/TGFBR2/TGFBR3/WNT5A	11
GO:0071300	BP	GO:0071300	cellular response to retinoic acid	11/1111	64/18862	0.00117683188475922	0.00747831945035187	0.00472342278950381	ALDH1A2/COL1A1/LEP/MYB/PCK1/PPARG/PTK7/WNT10B/WNT5A/WNT9A/WNT9B	11
GO:0000096	BP	GO:0000096	sulfur amino acid metabolic process	8/1111	37/18862	0.00117900847235688	0.00747831945035187	0.00472342278950381	AHCY/APIP/BHMT/CBS/CTH/GCLM/GNMT/SLC7A11	8
GO:0010837	BP	GO:0010837	regulation of keratinocyte proliferation	8/1111	37/18862	0.00117900847235688	0.00747831945035187	0.00472342278950381	FGF10/FGF7/HAS2/INTU/MDK/SNAI2/TLR4/TP63	8
GO:1904994	BP	GO:1904994	regulation of leukocyte adhesion to vascular endothelial cell	8/1111	37/18862	0.00117900847235688	0.00747831945035187	0.00472342278950381	ALOX5/ELANE/FUT4/IL6/MDK/PTAFR/RHOA/SELE	8
GO:0061036	BP	GO:0061036	positive regulation of cartilage development	7/1111	29/18862	0.00119863754631002	0.00759445132590478	0.00479677348697216	BMP4/FGF18/GLI3/LOXL2/MDK/TAPT1/WNT5A	7
GO:0008625	BP	GO:0008625	extrinsic apoptotic signaling pathway via death domain receptors	13/1111	84/18862	0.00121037323892493	0.00766037100498914	0.00483840938077571	BCL2L1/BID/FAF1/HMOX1/NOS3/SFRP1/SP100/THBS1/TIMP3/TNFAIP3/TNFRSF10C/TNFRSF1A/ZDHHC3	13
GO:1902036	BP	GO:1902036	regulation of hematopoietic stem cell differentiation	12/1111	74/18862	0.00121625390872918	0.00768913048013076	0.00485657431224192	GATA2/MYB/OSM/PSMB9/PSMC2/PSMD11/PSMD12/PSMD7/PSMD8/PSME3/PSME4/YTHDF2	12
GO:0140056	BP	GO:0140056	organelle localization by membrane tethering	21/1111	172/18862	0.00121892729386378	0.00769184212162723	0.0048582870271542	B9D1/CC2D2A/CEP164/CEP41/CEP83/CFTR/EXOC6/EXOC6B/MKS1/OFD1/PCNT/RAB11A/RAB15/RPGRIP1L/SDCCAG8/STX12/STX16/STX2/TCTN1/TUBG1/YKT6	21
GO:0008203	BP	GO:0008203	cholesterol metabolic process	19/1111	149/18862	0.00121935685988598	0.00769184212162723	0.0048582870271542	ACACB/ACADVL/APOA1/CETP/CFTR/CYP11A1/CYP27A1/DHCR7/EPHX2/GGPS1/HMGCS2/LBR/LDLR/LEP/LPCAT3/LSS/PON1/SOAT1/TSKU	19
GO:0031331	BP	GO:0031331	positive regulation of cellular catabolic process	38/1111	384/18862	0.00123579482968645	0.00778699633645801	0.00491838790808513	ADRB2/AMBRA1/APOA1/AURKA/BECN1/BNIP3/CLU/CPT1A/FAF1/FURIN/GPD1/HMGB1/HMOX1/HTR2A/IL1B/IL6/IRS1/LDLR/MDM2/MLXIPL/NANOS1/NOD2/ORMDL3/PFKFB3/PFKFB4/PIK3CB/PPARA/PRR5L/PSMC2/SNCA/STING1/SUMO2/TBK1/TNFAIP3/TRIM13/VDAC1/YTHDF2/ZC3H12A	38
GO:0001836	BP	GO:0001836	release of cytochrome c from mitochondria	10/1111	55/18862	0.00124770646575537	0.00785054404171104	0.00495852562635266	BAK1/BCL2L1/BID/BNIP3/CLU/GGCT/JUN/MFF/PLAUR/SOD2	10
GO:0009185	BP	GO:0009185	ribonucleoside diphosphate metabolic process	18/1111	138/18862	0.00124860903844353	0.00785054404171104	0.00495852562635266	AK3/AK5/CARD11/ENO2/GCKR/GPD1/HDAC4/HTR2A/MLXIPL/NUP210/PFKFB3/PFKFB4/PGAM1/PGAM4/POM121/PPARA/PRKAG1/TIGAR	18
GO:0019932	BP	GO:0019932	second-messenger-mediated signaling	32/1111	307/18862	0.00125917034594462	0.00789440780965763	0.00498623066389859	ADA/AGTR1/AGTR2/ATP1B1/ATP2B4/CALM1/CCR1/CCR7/CD36/CMKLR1/CX3CR1/CXCL8/CXCR4/EDNRB/FPR1/HDAC4/HRH1/NOS3/NPPC/NUDT4/P2RX4/PCLO/PDE11A/PDE4A/PLCE1/PLCG1/PTBP1/PTGDR2/SELE/SPINK1/THBS1/ZMPSTE24	32
GO:0006195	BP	GO:0006195	purine nucleotide catabolic process	9/1111	46/18862	0.00126107435721804	0.00789440780965763	0.00498623066389859	ADA/FITM2/NT5E/NUDT4/PDE1A/PDE4A/PDE4B/PDE5A/SAMHD1	9
GO:0099637	BP	GO:0099637	neurotransmitter receptor transport	9/1111	46/18862	0.00126107435721804	0.00789440780965763	0.00498623066389859	DNM1/DNM2/DNM3/KIF17/KIF5A/KIF5C/MX1/MX2/RAB11A	9
GO:2000107	BP	GO:2000107	negative regulation of leukocyte apoptotic process	9/1111	46/18862	0.00126107435721804	0.00789440780965763	0.00498623066389859	ADA/BCL6/BMP4/CCR7/CD74/IDO1/NOD2/ORMDL3/ST3GAL1	9
GO:0017015	BP	GO:0017015	regulation of transforming growth factor beta receptor signaling pathway	17/1111	127/18862	0.00126325665739025	0.00789947342387619	0.00498943018456652	ASPN/DNM2/FERMT1/HTRA1/ING2/LTBP4/NREP/PEG10/PMEPA1/PPARA/PPM1A/SMAD6/STRAP/TGFBR2/TGFBR3/THBS1/UBB	17
GO:0002244	BP	GO:0002244	hematopoietic progenitor cell differentiation	20/1111	161/18862	0.00127378631073363	0.0079302421219474	0.00500886417246149	ACE/BMP4/CSF1R/EXT1/FLT4/GATA2/JAM3/KIT/MYB/OSM/PSMB9/PSMC2/PSMD11/PSMD12/PSMD7/PSMD8/PSME3/PSME4/SFRP1/YTHDF2	20
GO:0098739	BP	GO:0098739	import across plasma membrane	20/1111	161/18862	0.00127378631073363	0.0079302421219474	0.00500886417246149	ATP1B1/ATP2B4/CD36/FYN/KCNH2/KCNJ1/KCNJ11/KCNJ5/SLC16A2/SLC1A4/SLC24A2/SLC2A3/SLC31A1/SLC46A1/SLC5A1/SLC5A6/SLC6A1/SLC7A11/THBS1/WNK3	20
GO:0002827	BP	GO:0002827	positive regulation of T-helper 1 type immune response	5/1111	15/18862	0.00128334006875248	0.0079302421219474	0.00500886417246149	IL18R1/IL1B/IL1R1/IL23A/SLC11A1	5
GO:0010713	BP	GO:0010713	negative regulation of collagen metabolic process	5/1111	15/18862	0.00128334006875248	0.0079302421219474	0.00500886417246149	CIITA/IL6/NPPC/PPARG/RAP1A	5
GO:0010934	BP	GO:0010934	macrophage cytokine production	5/1111	15/18862	0.00128334006875248	0.0079302421219474	0.00500886417246149	CD36/CD74/TGFB2/TLR4/WNT5A	5
GO:0032645	BP	GO:0032645	regulation of granulocyte macrophage colony-stimulating factor production	5/1111	15/18862	0.00128334006875248	0.0079302421219474	0.00500886417246149	DDX58/IL17D/IL1B/IL23A/RASGRP1	5
GO:0051770	BP	GO:0051770	positive regulation of nitric-oxide synthase biosynthetic process	5/1111	15/18862	0.00128334006875248	0.0079302421219474	0.00500886417246149	CCL2/FCER2/NAMPT/NOD2/TLR4	5
GO:0071871	BP	GO:0071871	response to epinephrine	5/1111	15/18862	0.00128334006875248	0.0079302421219474	0.00500886417246149	ADIPOQ/ATP2B4/PDE4B/SNCA/SRD5A1	5
GO:0072283	BP	GO:0072283	metanephric renal vesicle morphogenesis	5/1111	15/18862	0.00128334006875248	0.0079302421219474	0.00500886417246149	BMP4/GDNF/LIF/SMO/WNT9B	5
GO:0090148	BP	GO:0090148	membrane fission	5/1111	15/18862	0.00128334006875248	0.0079302421219474	0.00500886417246149	DNM1/DNM2/DNM3/MX1/MX2	5
GO:1903799	BP	GO:1903799	negative regulation of production of miRNAs involved in gene silencing by miRNA	5/1111	15/18862	0.00128334006875248	0.0079302421219474	0.00500886417246149	ESR1/IL6/STAT3/ZC3H12A/ZMPSTE24	5
GO:0001654	BP	GO:0001654	eye development	36/1111	359/18862	0.00129987211233012	0.00802225650775384	0.00506698188858284	ACHE/ACVR2B/ALDH1A2/ATF4/ATP2B4/BAK1/BMP4/COL5A1/COL8A1/COL8A2/CRB1/EPHA2/FGF10/GDF11/GLI3/HMGB1/JMJD6/MITF/MYO7A/NECTIN3/PDE6B/PROM1/PTN/RBP4/RPGRIP1L/SDK2/SLC7A11/STAT3/TGFB2/TGFBR2/TMEM231/TSKU/WNT5A/WNT9A/WNT9B/YY1	36
GO:0060337	BP	GO:0060337	type I interferon signaling pathway	14/1111	95/18862	0.00130241397153521	0.00802225650775384	0.00506698188858284	HLA-F/IFIT2/JAK1/MX1/MX2/NLRC5/OAS1/OAS2/RNASEL/SAMHD1/SP100/TBK1/WNT5A/YTHDF2	14
GO:0060840	BP	GO:0060840	artery development	14/1111	95/18862	0.00130241397153521	0.00802225650775384	0.00506698188858284	ACVR2B/ADAMTS9/BMP4/COMP/FOXF1/GLI3/HEY2/LEP/LOXL1/MDK/PRRX1/ROBO1/SMAD6/TGFB2	14
GO:0006090	BP	GO:0006090	pyruvate metabolic process	19/1111	150/18862	0.00132098624348455	0.00812795065108727	0.00513373995216286	DLAT/ENO2/GCKR/GPD1/HDAC4/HOGA1/HTR2A/MLXIPL/NUP210/PCK1/PFKFB3/PFKFB4/PGAM1/PGAM4/POM121/PPARA/PRKAG1/TIGAR/VDAC1	19
GO:0009749	BP	GO:0009749	response to glucose	22/1111	185/18862	0.0013365355693662	0.00821483881470488	0.00518861986668031	ACVR1C/ADIPOQ/ANO1/CCN2/CFTR/CMA1/GCLM/GPR68/HLA-DRB1/ILDR2/JAGN1/KCNJ11/MLXIPL/PCK1/PIM3/PLA2G6/RAC1/SARM1/TGFBR2/THBS1/TIAM1/TWNK	22
GO:0016052	BP	GO:0016052	carbohydrate catabolic process	23/1111	197/18862	0.00134832169933756	0.0082696105930586	0.00522321457312675	CALM1/CHIT1/ENO2/FUT4/GCKR/GPD1/HDAC4/HMGB1/HTR2A/MLXIPL/NUP210/PFKFB3/PFKFB4/PGAM1/PGAM4/PHKA2/POM121/PPARA/PPP1R3D/PRKAG1/SLC25A12/TIGAR/TKFC	23
GO:0043523	BP	GO:0043523	regulation of neuron apoptotic process	23/1111	197/18862	0.00134832169933756	0.0082696105930586	0.00522321457312675	AMBRA1/ATF4/BDNF/CCL2/CX3CL1/CX3CR1/EGLN3/F2R/FYN/GCLM/GDNF/HDAC4/HMOX1/IL10/JUN/KRAS/MDK/MYB/NQO1/NTRK1/SLC30A10/SOD2/TGFB2	23
GO:0007229	BP	GO:0007229	integrin-mediated signaling pathway	15/1111	106/18862	0.00135702020644153	0.00829535555067205	0.0052394754884719	ADAMTS1/APOA1/CCN2/CD40LG/CDH17/COL16A1/COL3A1/CUL3/FERMT1/ITGAL/ITGBL1/MPIG6B/MYH9/PTN/PTPRA	15
GO:0002710	BP	GO:0002710	negative regulation of T cell mediated immunity	6/1111	22/18862	0.00135828696831793	0.00829535555067205	0.0052394754884719	FCGR2B/HLA-F/KLRC1/KLRD1/NOD2/TBX21	6
GO:0032069	BP	GO:0032069	regulation of nuclease activity	6/1111	22/18862	0.00135828696831793	0.00829535555067205	0.0052394754884719	GZMA/HMGB1/OAS1/OAS2/PCNA/TMBIM6	6
GO:0045061	BP	GO:0045061	thymic T cell selection	6/1111	22/18862	0.00135828696831793	0.00829535555067205	0.0052394754884719	ATG5/CARD11/CCR7/CD28/CD74/GLI3	6
GO:0002200	BP	GO:0002200	somatic diversification of immune receptors	12/1111	75/18862	0.0013718271306053	0.0083602981804791	0.00528049426276704	BCL6/CD28/CD40LG/HMGB1/IL10/LEF1/MCM3AP/RNF168/SAMHD1/TBX21/TFRC/YY1	12
GO:0002479	BP	GO:0002479	antigen processing and presentation of exogenous peptide antigen via MHC class I, TAP-dependent	12/1111	75/18862	0.0013718271306053	0.0083602981804791	0.00528049426276704	CD36/CHUK/HLA-F/PSMB9/PSMC2/PSMD11/PSMD12/PSMD7/PSMD8/PSME3/PSME4/TAP1	12
GO:0048706	BP	GO:0048706	embryonic skeletal system development	16/1111	117/18862	0.00138040481210875	0.0084036707767848	0.00530788906867102	BMP4/COL1A1/EXT1/GLI3/HOXA3/HOXA4/HOXA5/MMP16/PRRX1/RBP4/SULF1/TAPT1/TGFBR2/WNT5A/WNT9A/WNT9B	16
GO:0015850	BP	GO:0015850	organic hydroxy compound transport	29/1111	271/18862	0.00139378629651355	0.00846721495653901	0.0053480245601787	ADIPOQ/AGTR1/AGTR2/APOA1/AQP3/CD36/CETP/CFTR/CLU/CNR1/FURIN/GDNF/HTR2A/LDLR/LEP/LPCAT3/MYB/NFKBIA/NUS1/P2RX1/PON1/PTCH1/RBP4/SLC5A1/SNCA/SOAT1/STX12/TAC1/TSKU	29
GO:1903532	BP	GO:1903532	positive regulation of secretion by cell	29/1111	271/18862	0.00139378629651355	0.00846721495653901	0.0053480245601787	ACHE/ANO1/C1QTNF3/CD38/CFTR/CNR1/GATA2/GDNF/GPR68/HLA-DRB1/HLA-F/IL1B/INHBB/LEP/MYB/MYH10/P2RX4/PLA2G6/PTAFR/RAB15/RAB9A/RAC1/RBP4/SNCA/SYTL4/TAC1/TGFB2/TLR4/UNC13D	29
GO:0009595	BP	GO:0009595	detection of biotic stimulus	8/1111	38/18862	0.00141739840430318	0.00860157491556558	0.00543288839846165	CLEC7A/FAP/HLA-DRB1/LBP/NLRP3/NOD2/SMO/TLR4	8
GO:0032731	BP	GO:0032731	positive regulation of interleukin-1 beta production	10/1111	56/18862	0.00144016322232078	0.00873051529822068	0.00551432914807978	CASP1/CLEC7A/HMGB1/IL6/NLRP1/NLRP3/NOD2/STAT3/TLR4/WNT5A	10
GO:0071357	BP	GO:0071357	cellular response to type I interferon	14/1111	96/18862	0.00144390064409287	0.00874395832154345	0.00552281997053583	HLA-F/IFIT2/JAK1/MX1/MX2/NLRC5/OAS1/OAS2/RNASEL/SAMHD1/SP100/TBK1/WNT5A/YTHDF2	14
GO:0010959	BP	GO:0010959	regulation of metal ion transport	27/1111	247/18862	0.00146856371557023	0.00888396115212988	0.00561124793419495	ATG5/ATP1B1/BAK1/CALM1/CCL2/CCR1/CX3CL1/CXCL10/CXCL11/CXCL9/CXCR4/EHD3/F2R/FYN/IL16/KCNH2/MCHR1/P2RX1/P2RX4/PDE4B/PLCG1/SLC30A10/SNCA/SPINK1/TMBIM6/VDAC1/WNK3	27
GO:0016331	BP	GO:0016331	morphogenesis of embryonic epithelium	18/1111	140/18862	0.00147383862636388	0.00889873910089004	0.00562058191630407	ALDH1A2/AR/BMP4/CTHRC1/FGF10/GDNF/GLI2/PTCH1/PTK7/RALA/SFRP1/SULF1/TCTN1/TGFB2/TP63/VASP/WNT5A/WNT9B	18
GO:0043010	BP	GO:0043010	camera-type eye development	32/1111	310/18862	0.00147581008668896	0.00889873910089004	0.00562058191630407	ACHE/ACVR2B/ALDH1A2/ATF4/ATP2B4/BAK1/BMP4/COL8A1/COL8A2/CRB1/EPHA2/FGF10/GDF11/GLI3/JMJD6/MITF/NECTIN3/PDE6B/PROM1/PTN/RBP4/RPGRIP1L/SDK2/SLC7A11/TGFB2/TGFBR2/TMEM231/TSKU/WNT5A/WNT9A/WNT9B/YY1	32
GO:0002823	BP	GO:0002823	negative regulation of adaptive immune response based on somatic recombination of immune receptors built from immunoglobulin superfamily domains	9/1111	47/18862	0.00147954285741219	0.00889873910089004	0.00562058191630407	BCL6/FCGR2B/HLA-F/IL1RL1/KLRC1/KLRD1/NOD2/TBX21/ZC3H12A	9
GO:0006111	BP	GO:0006111	regulation of gluconeogenesis	9/1111	47/18862	0.00147954285741219	0.00889873910089004	0.00562058191630407	ADIPOQ/C1QTNF3/CRY1/GNMT/KAT2B/LEP/PPARA/USP7/WDR5	9
GO:0032743	BP	GO:0032743	positive regulation of interleukin-2 production	7/1111	30/18862	0.00148492778321822	0.00889873910089004	0.00562058191630407	CARD11/CD28/CD83/CLEC7A/IL1B/PDE4B/SPTBN1	7
GO:0035666	BP	GO:0035666	TRIF-dependent toll-like receptor signaling pathway	7/1111	30/18862	0.00148492778321822	0.00889873910089004	0.00562058191630407	BIRC2/CHUK/TBK1/TLR4/UBB/UBE2D2/UBE2D3	7
GO:0038111	BP	GO:0038111	interleukin-7-mediated signaling pathway	7/1111	30/18862	0.00148492778321822	0.00889873910089004	0.00562058191630407	IL2RG/IRS1/JAK1/SOCS1/SOCS2/STAT3/TSLP	7
GO:0070633	BP	GO:0070633	transepithelial transport	7/1111	30/18862	0.00148492778321822	0.00889873910089004	0.00562058191630407	ABCB1/ABCC1/ABCG2/CFTR/EDNRB/SCNN1B/SLC5A1	7
GO:0071295	BP	GO:0071295	cellular response to vitamin	7/1111	30/18862	0.00148492778321822	0.00889873910089004	0.00562058191630407	COL1A1/LEP/PPARG/PTN/SFRP1/SNAI2/TRIM24	7
GO:0006163	BP	GO:0006163	purine nucleotide metabolic process	42/1111	441/18862	0.00149074061828575	0.00892427760353583	0.00563671243148301	ACACB/ADA/ADCY3/AK3/AK5/ATP5PB/CARD11/DLAT/ELOVL1/ENO2/EPHA2/FITM2/GCKR/GMPR/GPAT4/GPD1/HDAC4/HMGCS2/HTR2A/MLXIPL/NOS3/NPPC/NT5E/NUDT4/NUP210/PANK1/PDE1A/PDE4A/PDE4B/PDE5A/PFKFB3/PFKFB4/PGAM1/PGAM4/POM121/PPARA/PRKAG1/PRPSAP1/SAMHD1/SLC25A12/SLC25A13/TIGAR	42
GO:0001657	BP	GO:0001657	ureteric bud development	13/1111	86/18862	0.00151026801349564	0.00898392739782504	0.00567438816860623	AGTR2/BMP4/DCHS1/GDF11/GDNF/GLI3/PTCH1/SFRP1/SLIT2/SMAD6/SMO/TCF21/WNT9B	13
GO:0034637	BP	GO:0034637	cellular carbohydrate biosynthetic process	13/1111	86/18862	0.00151026801349564	0.00898392739782504	0.00567438816860623	B3GNT9/EXT1/GYG2/HAS1/HAS2/HAS3/IMPA2/IRS1/LEP/NHLRC1/PCK1/PPP1R3D/PPP1R3E	13
GO:0055072	BP	GO:0055072	iron ion homeostasis	13/1111	86/18862	0.00151026801349564	0.00898392739782504	0.00567438816860623	ABCG2/ACO1/ATP6V0A2/CCDC115/HEPH/HMOX1/HMOX2/HPX/SLC11A1/SLC46A1/STEAP3/STEAP4/TFRC	13
GO:0043500	BP	GO:0043500	muscle adaptation	16/1111	118/18862	0.00151163596751167	0.00898392739782504	0.00567438816860623	ATP2B4/BECN1/DAG1/GATM/GTF2IRD1/HDAC4/HEY2/HMOX1/IGFBP5/IL1B/MYH6/NOS3/P2RX4/PPARA/TNFRSF1A/YY1	16
GO:0051101	BP	GO:0051101	regulation of DNA binding	16/1111	118/18862	0.00151163596751167	0.00898392739782504	0.00567438816860623	CALM1/GZMA/HEY2/HMGB1/HMOX1/JUN/LEF1/LIF/NFKBIA/PLAUR/PPARG/SMO/SP100/SUMO3/ZFP90/ZMPSTE24	16
GO:0051928	BP	GO:0051928	positive regulation of calcium ion transport	16/1111	118/18862	0.00151163596751167	0.00898392739782504	0.00567438816860623	ATP1B1/BAK1/CALM1/CCL2/CCR1/CX3CL1/CXCL10/CXCL11/CXCL9/EHD3/F2R/MCHR1/P2RX4/PLCG1/SNCA/WNK3	16
GO:0072676	BP	GO:0072676	lymphocyte migration	16/1111	118/18862	0.00151163596751167	0.00898392739782504	0.00567438816860623	CCL2/CCL22/CCR7/CX3CL1/CXCL10/CXCL11/CXCL14/ECM1/EXT1/ITGAL/RHOA/SAA1/SPNS2/TBX21/WNT5A/XG	16
GO:0043534	BP	GO:0043534	blood vessel endothelial cell migration	21/1111	175/18862	0.00151741417876714	0.00900896157940902	0.0056902001467646	AGTR2/APOA1/ATP2B4/EPHA2/FGF18/GATA2/HMGB1/HMOX1/MMRN2/MYH9/NOS3/NUS1/P2RX4/PIK3R3/PLCG1/PPARG/PTGS2/RHOA/ROBO1/SLIT2/THBS1	21
GO:0046635	BP	GO:0046635	positive regulation of alpha-beta T cell activation	11/1111	66/18862	0.00152692349914239	0.00905607308305792	0.00571995650465495	ADA/CD28/CD83/GLI3/HLA-DRA/HLA-DRB1/IL23A/MYB/NLRP3/SOCS1/TGFBR2	11
GO:0001960	BP	GO:0001960	negative regulation of cytokine-mediated signaling pathway	12/1111	76/18862	0.00154347460969727	0.00912601174675066	0.00576413085159839	ADIPOQ/APOA1/ECM1/IL1R2/IL6/NLRC5/PPARG/ROBO1/SAMHD1/SH2B3/SLIT2/YTHDF2	12
GO:0002792	BP	GO:0002792	negative regulation of peptide secretion	12/1111	76/18862	0.00154347460969727	0.00912601174675066	0.00576413085159839	ACVR1C/CD74/F2R/IL1B/INHBB/IRS1/JAGN1/KCNJ11/LEP/PIM3/SFRP1/SYTL4	12
GO:0030500	BP	GO:0030500	regulation of bone mineralization	12/1111	76/18862	0.00154347460969727	0.00912601174675066	0.00576413085159839	ACVR2B/ADRB2/ALOX5/ANKH/BMP4/CCR1/COMP/ECM1/LTBP3/PTN/WNT10B/ZMPSTE24	12
GO:1903844	BP	GO:1903844	regulation of cellular response to transforming growth factor beta stimulus	17/1111	130/18862	0.00163632171870766	0.00966505015166855	0.00610459588563584	ASPN/DNM2/FERMT1/HTRA1/ING2/LTBP4/NREP/PEG10/PMEPA1/PPARA/PPM1A/SMAD6/STRAP/TGFBR2/TGFBR3/THBS1/UBB	17
GO:0007623	BP	GO:0007623	circadian rhythm	24/1111	212/18862	0.00163920886138238	0.00967217290208495	0.00610909472549741	ADA/ADIPOQ/ADRB1/AHCY/ARNTL/ASS1/ATF4/CPT1A/CRY1/ID2/JUN/KLF10/LEP/MAPK10/NAMPT/NTRK1/OPN3/PDE6B/PPARA/PPARG/RORC/SRD5A1/SRRD/USP7	24
GO:0071375	BP	GO:0071375	cellular response to peptide hormone stimulus	33/1111	325/18862	0.00164992953862655	0.00972545556938377	0.00614274888625847	ADCY3/ADIPOQ/ADIPOR1/AGTR1/AGTR2/APEX1/ASS1/ATP6V0A2/CPEB1/CYP11A1/ECHDC3/FYN/GLP2R/GRB2/IDE/IL1B/INHBB/IRS1/KAT2B/LEP/LPIN1/PCK1/PIK3R3/PPARG/PTPRA/RAB15/SLC30A10/SOCS1/SOCS2/SOCS3/SRD5A1/STAT3/TRIM72	33
GO:0007368	BP	GO:0007368	determination of left/right symmetry	16/1111	119/18862	0.001653195644385	0.00973473341059051	0.00614860891495667	ALG5/DNAAF2/DYNC2LI1/FGF10/FOXF1/MKKS/ODAD2/OFD1/PKD1L1/RPGRIP1L/SMO/TBX21/TBX3/TGFBR2/TMEM107/WNT5A	16
GO:0044409	BP	GO:0044409	entry into host	19/1111	153/18862	0.00167017544355893	0.00982466188833796	0.00620540913912972	ANPEP/CBLL1/CD74/CIITA/CTSL/CXCL8/CXCR4/DAG1/EPHA2/EXOC7/FCN1/FCN3/GRB2/HLA-DRB1/HTR2A/IDE/LDLR/TFRC/WWP1	19
GO:0006919	BP	GO:0006919	activation of cysteine-type endopeptidase activity involved in apoptotic process	13/1111	87/18862	0.00168187729620633	0.00985319764264258	0.00622343276503832	BAK1/BID/CYCS/EGLN3/F2R/F3/NLRP1/P2RX1/PPARG/ROBO1/S100A9/SNCA/TNFSF15	13
GO:0072163	BP	GO:0072163	mesonephric epithelium development	13/1111	87/18862	0.00168187729620633	0.00985319764264258	0.00622343276503832	AGTR2/BMP4/DCHS1/GDF11/GDNF/GLI3/PTCH1/SFRP1/SLIT2/SMAD6/SMO/TCF21/WNT9B	13
GO:0072164	BP	GO:0072164	mesonephric tubule development	13/1111	87/18862	0.00168187729620633	0.00985319764264258	0.00622343276503832	AGTR2/BMP4/DCHS1/GDF11/GDNF/GLI3/PTCH1/SFRP1/SLIT2/SMAD6/SMO/TCF21/WNT9B	13
GO:0150104	BP	GO:0150104	transport across blood-brain barrier	13/1111	87/18862	0.00168187729620633	0.00985319764264258	0.00622343276503832	ABCB1/ABCC1/ABCG2/ATP2B4/CD36/SLC16A2/SLC1A4/SLC29A2/SLC2A3/SLC5A1/SLC5A6/SLC6A1/TFRC	13
GO:0002066	BP	GO:0002066	columnar/cuboidal epithelial cell development	8/1111	39/18862	0.00169249557502684	0.00986517430914832	0.00623099741373928	ARNTL/BMP4/GPAT4/HOXA5/RHEB/SMO/TIGAR/WNT5A	8
GO:0045622	BP	GO:0045622	regulation of T-helper cell differentiation	8/1111	39/18862	0.00169249557502684	0.00986517430914832	0.00623099741373928	BCL6/HLA-DRA/HLA-DRB1/IL23A/MYB/NLRP3/TBX21/ZC3H12A	8
GO:0050892	BP	GO:0050892	intestinal absorption	8/1111	39/18862	0.00169249557502684	0.00986517430914832	0.00623099741373928	ACO1/APOA1/CD36/LDLR/LEP/LPCAT3/SLC46A1/SLC5A1	8
GO:1905521	BP	GO:1905521	regulation of macrophage migration	8/1111	39/18862	0.00169249557502684	0.00986517430914832	0.00623099741373928	CMKLR1/CSF1R/CX3CL1/CX3CR1/IL34/MDK/P2RX4/THBS1	8
GO:2000516	BP	GO:2000516	positive regulation of CD4-positive, alpha-beta T cell activation	8/1111	39/18862	0.00169249557502684	0.00986517430914832	0.00623099741373928	CD83/HLA-DRA/HLA-DRB1/IL23A/MYB/NLRP3/SOCS1/TGFBR2	8
GO:0007548	BP	GO:0007548	sex differentiation	28/1111	262/18862	0.00170218755392023	0.0099116244916023	0.00626033607088497	ADAMTS1/AR/BAK1/EREG/ESR1/FGF10/GNRH1/IDH1/ING2/INHBB/KIT/LEP/MGST1/MKKS/NTRK1/PATZ1/RBP4/ROR2/SFRP1/SLIT2/SRD5A1/TBX3/TCF21/TGFB2/TP63/UBB/WNT5A/WNT9B	28
GO:0002067	BP	GO:0002067	glandular epithelial cell differentiation	9/1111	48/18862	0.00172740487362284	0.00999596519978439	0.00631360697295795	ARNTL/BMP4/EXT1/GPAT4/HOXA5/RHEB/SMO/TP63/WNT5A	9
GO:0030195	BP	GO:0030195	negative regulation of blood coagulation	9/1111	48/18862	0.00172740487362284	0.00999596519978439	0.00631360697295795	FAP/NOS3/PLAUR/PROS1/SERPINE2/SH2B3/THBD/THBS1/VTN	9
GO:0045778	BP	GO:0045778	positive regulation of ossification	9/1111	48/18862	0.00172740487362284	0.00999596519978439	0.00631360697295795	ACVR2B/ADRB2/ALOX5/BMP4/PTN/TAC1/TGFB2/WNT10B/WNT5A	9
GO:1904894	BP	GO:1904894	positive regulation of receptor signaling pathway via STAT	9/1111	48/18862	0.00172740487362284	0.00999596519978439	0.00631360697295795	ADIPOR1/F2R/IL10/IL23A/IL6/KIT/LEP/SOCS1/TSLP	9
GO:0002637	BP	GO:0002637	regulation of immunoglobulin production	11/1111	67/18862	0.0017315113429276	0.00999596519978439	0.00631360697295795	BCL6/CD28/CD40LG/FCGR2B/HPX/IL10/IL6/RBP4/TBX21/TFRC/TMBIM6	11
GO:0033555	BP	GO:0033555	multicellular organismal response to stress	11/1111	67/18862	0.0017315113429276	0.00999596519978439	0.00631360697295795	ADRB1/ASIC1/EDNRB/EXT1/IDO1/NTRK1/P2RX4/TAC1/THBS1/THBS4/VDAC1	11
GO:0048678	BP	GO:0048678	response to axon injury	12/1111	77/18862	0.00173242923316086	0.00999596519978439	0.00631360697295795	APOA1/BNIP3/CERS2/DAG1/FLRT3/GAP43/JAM3/NREP/NTRK1/P2RX4/PTN/SARM1	12
GO:0055013	BP	GO:0055013	cardiac muscle cell development	12/1111	77/18862	0.00173242923316086	0.00999596519978439	0.00631360697295795	AGTR2/ALPK3/ATG5/BMP4/FHOD3/HEY2/LRRC10/MYH6/PPARA/TBX3/YY1/ZMPSTE24	12
GO:0061418	BP	GO:0061418	regulation of transcription from RNA polymerase II promoter in response to hypoxia	12/1111	77/18862	0.00173242923316086	0.00999596519978439	0.00631360697295795	EGLN1/EGLN3/HIF3A/PSMB9/PSMC2/PSMD11/PSMD12/PSMD7/PSMD8/PSME3/PSME4/UBB	12
GO:0030111	BP	GO:0030111	regulation of Wnt signaling pathway	36/1111	365/18862	0.00173404715268292	0.00999596519978439	0.00631360697295795	ARNTL/COL1A1/CTHRC1/CUL3/EDA/ESR1/FERMT1/FGF10/FOXL1/FRZB/GLI3/HHEX/LEF1/MAPK14/MDK/PPM1A/PSMB9/PSMC2/PSMD11/PSMD12/PSMD7/PSMD8/PSME3/PSME4/PTK7/ROR2/SFRP1/SFRP4/SFRP5/SNAI2/SULF1/TIAM1/TNFAIP3/TSKU/WNT10B/WNT5A	36
GO:0002438	BP	GO:0002438	acute inflammatory response to antigenic stimulus	6/1111	23/18862	0.00174706087152123	0.0100008370088176	0.00631668408325875	C3/CCR7/CNR1/ELANE/EXT1/FCGR2B	6
GO:0030194	BP	GO:0030194	positive regulation of blood coagulation	6/1111	23/18862	0.00174706087152123	0.0100008370088176	0.00631668408325875	CD36/F2R/F3/HPSE/THBD/THBS1	6
GO:0034695	BP	GO:0034695	response to prostaglandin E	6/1111	23/18862	0.00174706087152123	0.0100008370088176	0.00631668408325875	CCR7/GNRH1/PPARG/PTGER4/SFRP1/TGFBR3	6
GO:0035162	BP	GO:0035162	embryonic hemopoiesis	6/1111	23/18862	0.00174706087152123	0.0100008370088176	0.00631668408325875	ATF4/GATA2/KIT/SH2B3/TGFBR2/TPO	6
GO:0060149	BP	GO:0060149	negative regulation of posttranscriptional gene silencing	6/1111	23/18862	0.00174706087152123	0.0100008370088176	0.00631668408325875	ESR1/IL6/PPARG/STAT3/ZC3H12A/ZMPSTE24	6
GO:0060967	BP	GO:0060967	negative regulation of gene silencing by RNA	6/1111	23/18862	0.00174706087152123	0.0100008370088176	0.00631668408325875	ESR1/IL6/PPARG/STAT3/ZC3H12A/ZMPSTE24	6
GO:1900048	BP	GO:1900048	positive regulation of hemostasis	6/1111	23/18862	0.00174706087152123	0.0100008370088176	0.00631668408325875	CD36/F2R/F3/HPSE/THBD/THBS1	6
GO:0001936	BP	GO:0001936	regulation of endothelial cell proliferation	21/1111	177/18862	0.0017492903631001	0.0100036455854024	0.00631845802387939	AGTR1/ALDH1A2/ALOX5/BMP4/CCL2/ECM1/F3/FLT4/GATA2/HMGB1/HMOX1/IL10/LEP/MDK/PLCG1/PPARG/SCG2/SULF1/THBS1/THBS4/WNT5A	21
GO:0071248	BP	GO:0071248	cellular response to metal ion	22/1111	189/18862	0.00176220963727175	0.0100609666033649	0.00635466286968183	ALOX5AP/ATF4/BECN1/BNIP3/CHUK/EIF2S1/FABP4/FOSB/HMOX1/JUN/NQO1/OGG1/P2RX4/RYR1/RYR3/SLC25A24/SLC30A10/SLC41A1/SNCA/TIGAR/UBE2D3/WNT5A	22
GO:0019217	BP	GO:0019217	regulation of fatty acid metabolic process	14/1111	98/18862	0.00176550681095088	0.0100609666033649	0.00635466286968183	ACACB/ACADVL/ADIPOQ/ADIPOR1/APOA1/CD74/CNR1/CPT1A/IL1B/IRS1/MLXIPL/PPARA/PPARG/PTGS2	14
GO:0002693	BP	GO:0002693	positive regulation of cellular extravasation	5/1111	16/18862	0.0017768020283363	0.0100609666033649	0.00635466286968183	IL1R1/JAM3/MDK/PTAFR/XG	5
GO:0002830	BP	GO:0002830	positive regulation of type 2 immune response	5/1111	16/18862	0.0017768020283363	0.0100609666033649	0.00635466286968183	CD74/IDO1/IL6/NLRP3/NOD2	5
GO:0032604	BP	GO:0032604	granulocyte macrophage colony-stimulating factor production	5/1111	16/18862	0.0017768020283363	0.0100609666033649	0.00635466286968183	DDX58/IL17D/IL1B/IL23A/RASGRP1	5
GO:0045591	BP	GO:0045591	positive regulation of regulatory T cell differentiation	5/1111	16/18862	0.0017768020283363	0.0100609666033649	0.00635466286968183	BCL6/HLA-DRA/HLA-DRB1/SOCS1/VSIR	5
GO:0048557	BP	GO:0048557	embryonic digestive tract morphogenesis	5/1111	16/18862	0.0017768020283363	0.0100609666033649	0.00635466286968183	FGF10/FOXF1/GLI3/ID2/TCF21	5
GO:0060026	BP	GO:0060026	convergent extension	5/1111	16/18862	0.0017768020283363	0.0100609666033649	0.00635466286968183	FRZB/MKKS/PTK7/SFRP1/WNT5A	5
GO:0061081	BP	GO:0061081	positive regulation of myeloid leukocyte cytokine production involved in immune response	5/1111	16/18862	0.0017768020283363	0.0100609666033649	0.00635466286968183	CD36/CD74/DDX58/TLR4/WNT5A	5
GO:0070242	BP	GO:0070242	thymocyte apoptotic process	5/1111	16/18862	0.0017768020283363	0.0100609666033649	0.00635466286968183	ADA/BAK1/BMP4/GLI3/WNT5A	5
GO:0072329	BP	GO:0072329	monocarboxylic acid catabolic process	17/1111	131/18862	0.00177965225838774	0.0100671970919416	0.00635859814309835	ACACB/ACADVL/ADIPOQ/CNR1/CPT1A/ETFDH/HADHA/HADHB/HOGA1/IRS1/IVD/LEP/LPIN1/NUDT19/PCK1/PEX2/PPARA	17
GO:0000187	BP	GO:0000187	activation of MAPK activity	19/1111	154/18862	0.00180269883062332	0.01018755046422	0.00643461520350709	ADORA2B/CD40LG/CD74/CXCR4/FGF10/FPR1/IL1B/KIT/MAPK10/MAPK14/NOD2/NRG1/PIK3CB/PLCE1/SAA1/THBS1/TLR4/UBB/WNT5A	19
GO:0030001	BP	GO:0030001	metal ion transport	45/1111	486/18862	0.00180907008054783	0.0102135232319839	0.00645102000728381	ASIC1/ATG5/ATP1B1/ATP2B2/ATP2B4/BAK1/CALM1/CCL2/CCN2/CCR1/CCR7/CDH23/CX3CL1/CXCL10/CXCL11/CXCL9/CXCR4/EHD3/F2R/FYN/HTR2A/IL16/KCND3/KCNH2/MCHR1/MS4A1/P2RX1/P2RX4/PDE4B/PKD1L1/PLCG1/RYR1/RYR3/SLC11A1/SLC24A2/SLC30A10/SLC41A1/SNCA/SPINK1/TMBIM6/TMEM165/VDAC1/WNK3/ZDHHC13/ZMPSTE24	45
GO:0003180	BP	GO:0003180	aortic valve morphogenesis	7/1111	31/18862	0.00182181136700571	0.0102452402682149	0.00647105298029915	BMP4/HEY2/NOS3/ROBO1/SLIT2/SMAD6/SNAI2	7
GO:0032373	BP	GO:0032373	positive regulation of sterol transport	7/1111	31/18862	0.00182181136700571	0.0102452402682149	0.00647105298029915	ADIPOQ/APOA1/CETP/LPCAT3/NFKBIA/PON1/PTCH1	7
GO:0032376	BP	GO:0032376	positive regulation of cholesterol transport	7/1111	31/18862	0.00182181136700571	0.0102452402682149	0.00647105298029915	ADIPOQ/APOA1/CETP/LPCAT3/NFKBIA/PON1/PTCH1	7
GO:0070229	BP	GO:0070229	negative regulation of lymphocyte apoptotic process	7/1111	31/18862	0.00182181136700571	0.0102452402682149	0.00647105298029915	ADA/BCL6/BMP4/CD74/IDO1/ORMDL3/ST3GAL1	7
GO:0007259	BP	GO:0007259	receptor signaling pathway via JAK-STAT	20/1111	166/18862	0.00184957944660981	0.0103912407776819	0.0065632691711524	ADIPOR1/CCL2/CSF1R/F2R/FYN/HPX/IL10/IL23A/IL6/KIT/LEP/LIF/OSM/SH2B3/SOCS1/SOCS2/SOCS3/STAT3/TNFRSF1A/TSLP	20
GO:0010232	BP	GO:0010232	vascular transport	13/1111	88/18862	0.00186930223665655	0.0104700172175479	0.00661302559487965	ABCB1/ABCC1/ABCG2/ATP2B4/CD36/SLC16A2/SLC1A4/SLC29A2/SLC2A3/SLC5A1/SLC5A6/SLC6A1/TFRC	13
GO:0060993	BP	GO:0060993	kidney morphogenesis	13/1111	88/18862	0.00186930223665655	0.0104700172175479	0.00661302559487965	AGTR2/BMP4/DCHS1/FGF10/GDNF/GLI3/KLHL3/LIF/PTCH1/SMO/TCF21/WNT9B/ZMPSTE24	13
GO:0070664	BP	GO:0070664	negative regulation of leukocyte proliferation	13/1111	88/18862	0.00186930223665655	0.0104700172175479	0.00661302559487965	BMP4/CTLA4/ENPP3/FCGR2B/GNRH1/HLA-DRB1/IDO1/IL10/LRRC32/SFTPD/TNFAIP3/VSIG4/VSIR	13
GO:0001660	BP	GO:0001660	fever generation	4/1111	10/18862	0.00188726018678902	0.0104700172175479	0.00661302559487965	CNR1/EDNRB/IL1B/PTGS2	4
GO:0002524	BP	GO:0002524	hypersensitivity	4/1111	10/18862	0.00188726018678902	0.0104700172175479	0.00661302559487965	C3/CCR7/EXT1/FCGR2B	4
GO:0032650	BP	GO:0032650	regulation of interleukin-1 alpha production	4/1111	10/18862	0.00188726018678902	0.0104700172175479	0.00661302559487965	CASP1/CX3CL1/IL16/IL1R2	4
GO:0040015	BP	GO:0040015	negative regulation of multicellular organism growth	4/1111	10/18862	0.00188726018678902	0.0104700172175479	0.00661302559487965	ADRB1/ADRB2/PTCH1/SOCS2	4
GO:0042045	BP	GO:0042045	epithelial fluid transport	4/1111	10/18862	0.00188726018678902	0.0104700172175479	0.00661302559487965	CFTR/EDNRB/SCNN1B/SLC5A1	4
GO:0043301	BP	GO:0043301	negative regulation of leukocyte degranulation	4/1111	10/18862	0.00188726018678902	0.0104700172175479	0.00661302559487965	FCGR2B/FOXF1/HLA-F/HMOX1	4
GO:0060068	BP	GO:0060068	vagina development	4/1111	10/18862	0.00188726018678902	0.0104700172175479	0.00661302559487965	BAK1/ESR1/RBP4/WNT5A	4
GO:0070391	BP	GO:0070391	response to lipoteichoic acid	4/1111	10/18862	0.00188726018678902	0.0104700172175479	0.00661302559487965	CD36/LBP/MAPK14/TLR4	4
GO:0071223	BP	GO:0071223	cellular response to lipoteichoic acid	4/1111	10/18862	0.00188726018678902	0.0104700172175479	0.00661302559487965	CD36/LBP/MAPK14/TLR4	4
GO:0072537	BP	GO:0072537	fibroblast activation	4/1111	10/18862	0.00188726018678902	0.0104700172175479	0.00661302559487965	GCLM/IL17RA/LEP/MYB	4
GO:0019233	BP	GO:0019233	sensory perception of pain	14/1111	99/18862	0.00194736159783917	0.0107930359078697	0.00681704921989738	ANO1/CCL2/CNR1/CXCR4/EDNRB/F2R/FYN/HTR2A/IL10/MME/NTRK1/P2RX4/PTAFR/TAC1	14
GO:0045685	BP	GO:0045685	regulation of glial cell differentiation	11/1111	68/18862	0.00195791738318393	0.0108410959629039	0.00684740469758466	CXCR4/DAG1/IL34/IL6/LDLR/LIF/MDK/PPARG/PTN/RHEB/SERPINE2	11
GO:0090288	BP	GO:0090288	negative regulation of cellular response to growth factor stimulus	15/1111	110/18862	0.00197746345596681	0.010938795444401	0.00690911320849942	AGTR2/ATP2B4/EPN2/HHEX/HTRA1/MMRN2/PIK3CB/PPARG/PPM1A/SFRP1/SLIT2/SMAD6/SULF1/THBS1/WNT5A	15
GO:0001961	BP	GO:0001961	positive regulation of cytokine-mediated signaling pathway	9/1111	49/18862	0.00200741754702285	0.0110478464755152	0.00697799153457296	CASP1/CD74/CXCR4/HPX/IL1R1/NLRC5/TBK1/TSLP/WNT5A	9
GO:0051281	BP	GO:0051281	positive regulation of release of sequestered calcium ion into cytosol	8/1111	40/18862	0.0020081236509574	0.0110478464755152	0.00697799153457296	CALM1/CX3CL1/CXCL10/CXCL11/CXCL9/F2R/PLCG1/SNCA	8
GO:1902895	BP	GO:1902895	positive regulation of pri-miRNA transcription by RNA polymerase II	8/1111	40/18862	0.0020081236509574	0.0110478464755152	0.00697799153457296	FOSL1/GATA2/IL10/JUN/PPARG/SMAD6/STAT3/TGFB2	8
GO:1904037	BP	GO:1904037	positive regulation of epithelial cell apoptotic process	8/1111	40/18862	0.0020081236509574	0.0110478464755152	0.00697799153457296	CCL2/CD40LG/EIF2S1/IL6/PLA2R1/PLCG1/SFRP4/THBS1	8
GO:0001906	BP	GO:0001906	cell killing	21/1111	179/18862	0.00201061972186066	0.0110478464755152	0.00697799153457296	BCL2L1/C3/CD1C/CD1E/CD59/CLEC7A/ELANE/FCER2/FCGR2B/GZMB/HLA-DRA/HLA-DRB1/HLA-F/IL23A/KLRC1/KLRD1/LEP/PRF1/RASGRP1/SLAMF7/UNC13D	21
GO:0090090	BP	GO:0090090	negative regulation of canonical Wnt signaling pathway	21/1111	179/18862	0.00201061972186066	0.0110478464755152	0.00697799153457296	CTHRC1/CUL3/FERMT1/FRZB/GLI3/MAPK14/MDK/PSMB9/PSMC2/PSMD11/PSMD12/PSMD7/PSMD8/PSME3/PSME4/ROR2/SFRP1/SFRP4/SFRP5/SNAI2/WNT5A	21
GO:0090316	BP	GO:0090316	positive regulation of intracellular protein transport	21/1111	179/18862	0.00201061972186066	0.0110478464755152	0.00697799153457296	BID/FYN/GLI3/GZMB/HPS4/HSPA1L/IL1B/LEP/MAPK14/MFF/PCNT/PPM1A/PRR5L/RAB29/RAC2/SMO/TMEM30B/TP63/UBE2D3/UBE2L3/ZC3H12A	21
GO:0009132	BP	GO:0009132	nucleoside diphosphate metabolic process	19/1111	156/18862	0.00209454000057104	0.0114979853275622	0.0072623062293805	AK3/AK5/CARD11/ENO2/ENTPD6/GCKR/GPD1/HDAC4/HTR2A/MLXIPL/NUP210/PFKFB3/PFKFB4/PGAM1/PGAM4/POM121/PPARA/PRKAG1/TIGAR	19
GO:0006816	BP	GO:0006816	calcium ion transport	39/1111	409/18862	0.00211079516923912	0.0115651472463168	0.00730472674106611	ASIC1/ATG5/ATP1B1/ATP2B2/ATP2B4/BAK1/CALM1/CCL2/CCN2/CCR1/CCR7/CDH23/CX3CL1/CXCL10/CXCL11/CXCL9/CXCR4/EHD3/F2R/FYN/HTR2A/IL16/MCHR1/MS4A1/P2RX1/P2RX4/PDE4B/PKD1L1/PLCG1/RYR1/RYR3/SLC24A2/SNCA/SPINK1/TMBIM6/TMEM165/VDAC1/WNK3/ZMPSTE24	39
GO:0044782	BP	GO:0044782	cilium organization	39/1111	409/18862	0.00211079516923912	0.0115651472463168	0.00730472674106611	ARMC9/ATG5/B9D1/CC2D2A/CEP164/CEP41/CEP83/CFAP221/DNAAF2/DNAAF3/DNAH1/DNAH8/DNM2/DYNC2LI1/EHD3/HYLS1/IFT22/INTU/KIF17/MKKS/MKS1/ODAD2/OFD1/PCNT/RAB11A/RPGRIP1L/SDCCAG8/SEPTIN6/SPEF2/TAPT1/TCTN1/TMEM107/TMEM231/TTC12/TTC8/TUBG1/TXNDC15/UNC119B/ZNF423	39
GO:0010717	BP	GO:0010717	regulation of epithelial to mesenchymal transition	14/1111	100/18862	0.00214446650113828	0.0117369074970859	0.00741321318487206	ADIPOR1/BMP4/COL1A1/DAG1/IL1B/IL6/LEF1/LOXL2/MDK/SFRP1/STRAP/TGFB2/TGFBR2/TIAM1	14
GO:0035270	BP	GO:0035270	endocrine system development	16/1111	122/18862	0.00214622400259593	0.0117369074970859	0.00741321318487206	ALDH1A2/APOA1/ARNTL/BAK1/BMP4/FGF10/GATA2/GLI2/HOXA3/HOXA5/IL6/MDK/RHEB/SMO/SRD5A1/WNT5A	16
GO:0001776	BP	GO:0001776	leukocyte homeostasis	12/1111	79/18862	0.00216746776871952	0.0118418253309054	0.00747948091929805	ADA/BAK1/CD74/HMGB1/IL6/JAM3/PDE4B/PIK3CB/SH2B3/SLC7A11/SPNS2/TNFAIP3	12
GO:0009896	BP	GO:0009896	positive regulation of catabolic process	42/1111	450/18862	0.00217883626526511	0.0118926423473152	0.00751157773663754	ADRB2/AMBRA1/APOA1/AURKA/BECN1/BNIP3/CLU/CPT1A/FAF1/FURIN/GPD1/HMGB1/HMOX1/HTR2A/IDE/IL1B/IL6/IRS1/LDLR/MDM2/MLXIPL/NANOS1/NOD2/ORMDL3/PFKFB3/PFKFB4/PIK3CB/PPARA/PRR5L/PSMC2/SNCA/STING1/SUMO2/TBK1/TNFAIP3/TRIM13/VDAC1/VSIR/WNT5A/WWP1/YTHDF2/ZC3H12A	42
GO:0071229	BP	GO:0071229	cellular response to acid chemical	11/1111	69/18862	0.00220782283392215	0.0119654650198267	0.00755757366837292	ASS1/BCL11A/COL16A1/COL1A1/COL1A2/CPEB1/DNMT3A/FYN/GCLM/MMP2/SOCS1	11
GO:0072088	BP	GO:0072088	nephron epithelium morphogenesis	11/1111	69/18862	0.00220782283392215	0.0119654650198267	0.00755757366837292	AGTR2/BMP4/DCHS1/GDNF/GLI3/KLHL3/LIF/PTCH1/SMO/TCF21/WNT9B	11
GO:0003272	BP	GO:0003272	endocardial cushion formation	6/1111	24/18862	0.00221468971825869	0.0119654650198267	0.00755757366837292	DCHS1/HEY2/ROBO1/SNAI2/TGFB2/TGFBR2	6
GO:0050820	BP	GO:0050820	positive regulation of coagulation	6/1111	24/18862	0.00221468971825869	0.0119654650198267	0.00755757366837292	CD36/F2R/F3/HPSE/THBD/THBS1	6
GO:0072010	BP	GO:0072010	glomerular epithelium development	6/1111	24/18862	0.00221468971825869	0.0119654650198267	0.00755757366837292	ADIPOQ/BMP4/EXT1/MYO1E/PODXL/PROM1	6
GO:1900017	BP	GO:1900017	positive regulation of cytokine production involved in inflammatory response	6/1111	24/18862	0.00221468971825869	0.0119654650198267	0.00755757366837292	CLEC7A/IL17D/IL6/NOD2/STAT3/TLR4	6
GO:0016486	BP	GO:0016486	peptide hormone processing	7/1111	32/18862	0.00221505653504528	0.0119654650198267	0.00755757366837292	ACE/CMA1/CTSL/ENPEP/FURIN/MME/SCG5	7
GO:0032673	BP	GO:0032673	regulation of interleukin-4 production	7/1111	32/18862	0.00221505653504528	0.0119654650198267	0.00755757366837292	CD28/CD40LG/CD83/FCER1G/HLA-DRB1/LEF1/NLRP3	7
GO:0043372	BP	GO:0043372	positive regulation of CD4-positive, alpha-beta T cell differentiation	7/1111	32/18862	0.00221505653504528	0.0119654650198267	0.00755757366837292	CD83/HLA-DRA/HLA-DRB1/IL23A/MYB/NLRP3/SOCS1	7
GO:0050974	BP	GO:0050974	detection of mechanical stimulus involved in sensory perception	7/1111	32/18862	0.00221505653504528	0.0119654650198267	0.00755757366837292	CXCR4/FYN/HTR2A/KIT/MKKS/NTRK1/SERPINE2	7
GO:0051385	BP	GO:0051385	response to mineralocorticoid	7/1111	32/18862	0.00221505653504528	0.0119654650198267	0.00755757366837292	CALM1/CCN2/FOSB/FOSL1/KRAS/SCNN1B/SGK1	7
GO:0006520	BP	GO:0006520	cellular amino acid metabolic process	33/1111	331/18862	0.00222002986524714	0.0119810805016574	0.00756743664938592	AARS2/AHCY/ALDH18A1/APIP/ASS1/ATF4/ATP2B4/BHMT/BPHL/CBS/CTH/CTPS1/GCLM/GNMT/HOGA1/IDO1/IVD/NOS3/NQO1/ODC1/PPA1/PRODH/PSMB9/PSMC2/PSMD11/PSMD12/PSMD7/PSMD8/PSME3/PSME4/SLC16A2/SLC25A12/SLC7A11	33
GO:0009267	BP	GO:0009267	cellular response to starvation	19/1111	157/18862	0.00225477835866662	0.0121572070266252	0.00767868089983445	AMBRA1/ATF4/ATG5/BECN1/DSC2/EHMT2/EIF2S1/INHBB/JUN/KLF10/MIOS/PCK1/PPARA/PPM1D/PRKAG1/SFRP1/SRD5A1/WNT9B/ZC3H12A	19
GO:0043281	BP	GO:0043281	regulation of cysteine-type endopeptidase activity involved in apoptotic process	23/1111	205/18862	0.00227620768493389	0.012261257314068	0.0077444006784859	ACVR1C/BAK1/BID/CASP1/CCN2/CLEC7A/CYCS/EGLN3/F2R/F3/HMGB1/NLRP1/NLRP3/P2RX1/PAK2/PLAUR/PPARG/ROBO1/S100A9/SNCA/THBS1/TNFSF15/TP63	23
GO:0038095	BP	GO:0038095	Fc-epsilon receptor signaling pathway	20/1111	169/18862	0.00229099053154009	0.012329343805379	0.00778740516456738	CALM1/CARD11/CHUK/FCER1A/FCER1G/GRB2/JUN/MAPK10/PAK2/PIK3CB/PLCG1/PSMB9/PSMC2/PSMD11/PSMD12/PSMD7/PSMD8/PSME3/PSME4/RAC1	20
GO:0014033	BP	GO:0014033	neural crest cell differentiation	13/1111	90/18862	0.00229598414386171	0.0123446698875107	0.00779708535623279	ALDH1A2/BMP4/EDNRA/EDNRB/EFNB1/EXT1/FRZB/GDNF/NRG1/SFRP1/SMO/SNAI2/TAPT1	13
GO:0022406	BP	GO:0022406	membrane docking	21/1111	181/18862	0.00230430316215998	0.0123778301511731	0.00781802989412379	B9D1/CC2D2A/CEP164/CEP41/CEP83/CFTR/EXOC6/EXOC6B/MKS1/OFD1/PCNT/RAB11A/RAB15/RPGRIP1L/SDCCAG8/STX12/STX16/STX2/TCTN1/TUBG1/YKT6	21
GO:0051604	BP	GO:0051604	protein maturation	30/1111	293/18862	0.00230794557552345	0.0123858310596888	0.00782308339228882	ACE/ADAM19/BAK1/CASP1/CHAC1/CMA1/COMP/CTSL/ENPEP/F3/FAM111A/FURIN/GLI3/GLRX5/HP/IL1R2/KAT2B/LPCAT3/MME/MMEL1/MMP16/MYH9/PTCH1/SCG5/SERPINE2/THBS1/TIMM17A/TSPAN14/VSIR/ZMPSTE24	30
GO:0002931	BP	GO:0002931	response to ischemia	9/1111	50/18862	0.00232246424990058	0.012452131248535	0.00786495962197164	CSF1R/CX3CL1/CX3CR1/EIF4EBP1/KCNJ11/NQO1/P2RX4/PIK3CB/TIGAR	9
GO:0031330	BP	GO:0031330	negative regulation of cellular catabolic process	27/1111	255/18862	0.00232641285396906	0.0124616882205624	0.00787099595403431	ACACB/ATP2B4/BAG5/BECN1/CNR1/FURIN/FUS/GDNF/HMOX1/HP/IL10/LEP/MAPK14/PTPN3/QSOX1/RNF5/SLC11A1/SNCA/STAT3/TENT4A/TIGAR/TIMP2/TIMP3/TIMP4/UCHL5/USP7/YBX1	27
GO:0044242	BP	GO:0044242	cellular lipid catabolic process	25/1111	230/18862	0.00232877209127549	0.0124627217126585	0.00787164872370426	ACACB/ACADVL/ADIPOQ/APOA1/CNR1/CPT1A/ETFDH/FABP4/GLA/HADHA/HADHB/IDH1/IRS1/IVD/LDLR/LEP/LPIN1/NUDT19/PCK1/PEX2/PLA2G6/PLA2G7/PLCG1/PPARA/PRDX6	25
GO:0051224	BP	GO:0051224	negative regulation of protein transport	16/1111	123/18862	0.00233559681202844	0.0124876286799253	0.00788738035132282	ACVR1C/ADIPOQ/C11orf65/CD36/F2R/FERMT1/IL1B/INHBB/IRS1/JAGN1/KCNJ11/PIM3/SFRP1/SP100/SYTL4/YOD1	16
GO:0034340	BP	GO:0034340	response to type I interferon	14/1111	101/18862	0.0023577772231515	0.0125945147305391	0.00795489124206517	HLA-F/IFIT2/JAK1/MX1/MX2/NLRC5/OAS1/OAS2/RNASEL/SAMHD1/SP100/TBK1/WNT5A/YTHDF2	14
GO:0016525	BP	GO:0016525	negative regulation of angiogenesis	18/1111	146/18862	0.0023659559264285	0.0126154945646862	0.0079681424313716	ADAMTS1/ADAMTS9/ALOX5/ATP2B4/CXCL10/E2F2/EPHA2/EPN2/HHEX/HOXA5/PIK3CB/PPARG/PTN/SULF1/TGFB2/THBS1/THBS2/THBS4	18
GO:0032689	BP	GO:0032689	negative regulation of interferon-gamma production	8/1111	41/18862	0.00236828335300906	0.0126154945646862	0.0079681424313716	HLA-DRB1/HMGB1/IL10/IL1RL1/NOD2/TLR4/VSIR/ZC3H12A	8
GO:0033003	BP	GO:0033003	regulation of mast cell activation	8/1111	41/18862	0.00236828335300906	0.0126154945646862	0.0079681424313716	CNR1/ENPP3/FOXF1/GATA2/HMOX1/RAC2/TSLP/UNC13D	8
GO:0010759	BP	GO:0010759	positive regulation of macrophage chemotaxis	5/1111	17/18862	0.00239613876914898	0.0127167770654189	0.00803211403292122	CMKLR1/CSF1R/IL34/MDK/THBS1	5
GO:0030299	BP	GO:0030299	intestinal cholesterol absorption	5/1111	17/18862	0.00239613876914898	0.0127167770654189	0.00803211403292122	APOA1/CD36/LDLR/LEP/LPCAT3	5
GO:0033194	BP	GO:0033194	response to hydroperoxide	5/1111	17/18862	0.00239613876914898	0.0127167770654189	0.00803211403292122	CD36/CD38/CHUK/GPX3/MGST1	5
GO:0070206	BP	GO:0070206	protein trimerization	5/1111	17/18862	0.00239613876914898	0.0127167770654189	0.00803211403292122	ALOX5AP/ASIC1/CD74/COL1A2/STEAP4	5
GO:0035966	BP	GO:0035966	response to topologically incorrect protein	23/1111	206/18862	0.00242345241238758	0.0128498817773878	0.00811618503765407	ACADVL/ATF4/BAK1/CCL2/CHAC1/CLU/COMP/COPS5/CTH/CUL3/CUL7/CXCL8/EIF2S1/HDGF/HSPA14/HSPA1L/RNF5/SEC31A/THBS1/THBS4/TMBIM6/TOR1B/YOD1	23
GO:0017038	BP	GO:0017038	protein import	22/1111	194/18862	0.00245204996217378	0.0129895427554197	0.00820439708192682	AGTR2/BMP4/CD36/CLU/CSE1L/FERMT1/GCKR/GLI3/GRPEL1/IPO11/KPNA2/LEP/MAPK14/NFKBIA/PEX12/PEX2/POM121/SMO/STAT3/TIMM17A/TOMM70/ZC3H12A	22
GO:0060048	BP	GO:0060048	cardiac muscle contraction	17/1111	135/18862	0.00246294540680918	0.0130352575210425	0.00823327123837242	ATP1B1/CALM1/CCN2/CXCR4/DSC2/EHD3/GPD1L/HDAC4/KCND3/KCNH2/KCNJ5/MYH6/MYL1/P2RX4/PDE4B/TNNI1/ZC3H12A	17
GO:0006879	BP	GO:0006879	cellular iron ion homeostasis	11/1111	70/18862	0.00248297831703467	0.0131051139980738	0.0082773936749432	ABCG2/ACO1/ATP6V0A2/CCDC115/HEPH/HMOX1/HMOX2/HPX/SLC11A1/SLC46A1/TFRC	11
GO:0010517	BP	GO:0010517	regulation of phospholipase activity	11/1111	70/18862	0.00248297831703467	0.0131051139980738	0.0082773936749432	AGTR1/BDNF/EDNRA/ESR1/HTR2A/KIT/PLA2R1/PLCG1/PTAFR/SELE/SNCA	11
GO:0051145	BP	GO:0051145	smooth muscle cell differentiation	11/1111	70/18862	0.00248297831703467	0.0131051139980738	0.0082773936749432	BMP4/COMP/CTH/EDNRB/EREG/FGF10/FOXF1/HEY2/KIT/SOD2/TBX3	11
GO:0002449	BP	GO:0002449	lymphocyte mediated immunity	35/1111	360/18862	0.00253062394211891	0.013344344215408	0.00842849519821938	BCL6/C3/CD1C/CD1E/CD28/CD40LG/CD74/CLU/FCER1G/FCER2/FCGR2B/GZMB/HLA-DRA/HLA-DRB1/HLA-F/HMGB1/HPX/IL10/IL18R1/IL1B/IL1R1/IL23A/IL6/KLRC1/KLRD1/LEP/NLRP3/NOD2/PRF1/RASGRP1/RNF168/SLAMF7/TBX21/TFRC/UNC13D	35
GO:0008543	BP	GO:0008543	fibroblast growth factor receptor signaling pathway	15/1111	113/18862	0.0025841626805643	0.0136141830597861	0.00859892960604198	ANOS1/CCN2/ESRP2/EXT1/FGF10/FGF18/FGF7/FLRT3/GRB2/HNRNPF/PTBP1/SMOC2/SULF1/THBS1/WNT5A	15
GO:0034614	BP	GO:0034614	cellular response to reactive oxygen species	19/1111	159/18862	0.00260630576775431	0.013718277293587	0.00866467714189617	APEX1/BECN1/BNIP3/CD36/CDK2/CHUK/DNM2/IL10/IL6/JUN/MMP2/MPV17/MYB/NOS3/NQO1/PCNA/PPARGC1B/SOD2/TNFAIP3	19
GO:0045598	BP	GO:0045598	regulation of fat cell differentiation	17/1111	136/18862	0.00266432148641576	0.0139046384121423	0.00878238572071601	ADIPOQ/ALOX5/ARNTL/CMKLR1/FRZB/GATA2/HTR2A/IL6/LEP/MAPK14/PPARG/PTGS2/RORC/SFRP1/WNT10B/WNT5A/ZC3H12A	17
GO:0002724	BP	GO:0002724	regulation of T cell cytokine production	7/1111	33/18862	0.00267067409123102	0.0139046384121423	0.00878238572071601	HLA-F/IL18R1/IL1B/IL1R1/IL6/NLRP3/TBX21	7
GO:0003203	BP	GO:0003203	endocardial cushion morphogenesis	7/1111	33/18862	0.00267067409123102	0.0139046384121423	0.00878238572071601	DCHS1/HEY2/NOS3/ROBO1/SNAI2/TGFB2/TGFBR2	7
GO:0030947	BP	GO:0030947	regulation of vascular endothelial growth factor receptor signaling pathway	7/1111	33/18862	0.00267067409123102	0.0139046384121423	0.00878238572071601	EPN2/FGF10/FGF18/HHEX/IL1B/MMRN2/VTN	7
GO:0032633	BP	GO:0032633	interleukin-4 production	7/1111	33/18862	0.00267067409123102	0.0139046384121423	0.00878238572071601	CD28/CD40LG/CD83/FCER1G/HLA-DRB1/LEF1/NLRP3	7
GO:0032728	BP	GO:0032728	positive regulation of interferon-beta production	7/1111	33/18862	0.00267067409123102	0.0139046384121423	0.00878238572071601	DDX58/HMGB1/IFIH1/TBK1/TLR4/TLR7/TOMM70	7
GO:0035025	BP	GO:0035025	positive regulation of Rho protein signal transduction	7/1111	33/18862	0.00267067409123102	0.0139046384121423	0.00878238572071601	APOA1/COL3A1/F2R/F2RL2/LPAR6/RAC1/ROBO1	7
GO:0042339	BP	GO:0042339	keratan sulfate metabolic process	7/1111	33/18862	0.00267067409123102	0.0139046384121423	0.00878238572071601	CHST2/CHST6/FMOD/LUM/OGN/ST3GAL1/ST3GAL6	7
GO:0046320	BP	GO:0046320	regulation of fatty acid oxidation	7/1111	33/18862	0.00267067409123102	0.0139046384121423	0.00878238572071601	ACACB/ACADVL/CNR1/CPT1A/IRS1/PPARA/PPARG	7
GO:0050869	BP	GO:0050869	negative regulation of B cell activation	7/1111	33/18862	0.00267067409123102	0.0139046384121423	0.00878238572071601	BANK1/BCL6/CTLA4/FCGR2B/IL10/SFRP1/TNFAIP3	7
GO:1905332	BP	GO:1905332	positive regulation of morphogenesis of an epithelium	7/1111	33/18862	0.00267067409123102	0.0139046384121423	0.00878238572071601	AGTR2/AR/BMP4/GDNF/LIF/MDK/SMO	7
GO:0019674	BP	GO:0019674	NAD metabolic process	9/1111	51/18862	0.0026755492303566	0.0139046384121423	0.00878238572071601	CD38/ENO2/GPD1/GPD1L/NQO1/NT5E/PGAM1/SLC25A12/TIGAR	9
GO:0042733	BP	GO:0042733	embryonic digit morphogenesis	9/1111	51/18862	0.0026755492303566	0.0139046384121423	0.00878238572071601	BMP4/GLI2/GLI3/INTU/ROR2/TBX3/TMEM107/TMEM231/WNT5A	9
GO:0071715	BP	GO:0071715	icosanoid transport	9/1111	51/18862	0.0026755492303566	0.0139046384121423	0.00878238572071601	ABCC1/ACE/AGTR2/IL1B/LEP/P2RX4/PLA2G2A/PLA2R1/SLCO2A1	9
GO:0060761	BP	GO:0060761	negative regulation of response to cytokine stimulus	12/1111	81/18862	0.00268790388986938	0.0139330593554852	0.00880033683023682	ADIPOQ/APOA1/ECM1/IL1R2/IL6/NLRC5/PPARG/ROBO1/SAMHD1/SH2B3/SLIT2/YTHDF2	12
GO:0001701	BP	GO:0001701	in utero embryonic development	33/1111	335/18862	0.0026880730511583	0.0139330593554852	0.00880033683023682	ACVR1C/ADA/AR/CUL3/DNAAF2/EDNRA/FOSL1/FOXF1/FURIN/GATA2/GLI2/GLI3/GRB2/HEY2/IL10/LEF1/LIF/LMX1B/LPAR6/MAFG/MYH6/MYH9/MYO1E/PLCG1/PTCH1/RPGRIP1L/SMO/SOCS3/TBX3/TCTN1/TGFBR2/TMEM231/WNT9B	33
GO:0045926	BP	GO:0045926	negative regulation of growth	26/1111	245/18862	0.00268828365801991	0.0139330593554852	0.00880033683023682	ADIPOR1/ADRB1/ADRB2/AGTR2/BCL11A/BCL6/BMP4/FRZB/IGFBP5/MEG3/NTN1/PPARA/PPARG/PSRC1/PTCH1/RBP4/SERPINE2/SERTAD3/SFRP1/SLIT2/SOCS2/TGFB2/TGFBR2/TLL2/WNT5A/YY1	26
GO:2000181	BP	GO:2000181	negative regulation of blood vessel morphogenesis	18/1111	148/18862	0.00274913191310254	0.0142356038668577	0.00899142864562979	ADAMTS1/ADAMTS9/ALOX5/ATP2B4/CXCL10/E2F2/EPHA2/EPN2/HHEX/HOXA5/PIK3CB/PPARG/PTN/SULF1/TGFB2/THBS1/THBS2/THBS4	18
GO:0001783	BP	GO:0001783	B cell apoptotic process	6/1111	25/18862	0.00277073012969104	0.0142576121968806	0.0090053294489158	ADA/BAK1/BCL6/CD74/IL10/ORMDL3	6
GO:0002068	BP	GO:0002068	glandular epithelial cell development	6/1111	25/18862	0.00277073012969104	0.0142576121968806	0.0090053294489158	ARNTL/BMP4/GPAT4/RHEB/SMO/WNT5A	6
GO:0033622	BP	GO:0033622	integrin activation	6/1111	25/18862	0.00277073012969104	0.0142576121968806	0.0090053294489158	CDH17/COL16A1/CX3CL1/FERMT1/JAM3/PTGER4	6
GO:0060330	BP	GO:0060330	regulation of response to interferon-gamma	6/1111	25/18862	0.00277073012969104	0.0142576121968806	0.0090053294489158	HPX/JAK1/NLRC5/PPARG/SOCS1/SOCS3	6
GO:0060334	BP	GO:0060334	regulation of interferon-gamma-mediated signaling pathway	6/1111	25/18862	0.00277073012969104	0.0142576121968806	0.0090053294489158	HPX/JAK1/NLRC5/PPARG/SOCS1/SOCS3	6
GO:1900120	BP	GO:1900120	regulation of receptor binding	6/1111	25/18862	0.00277073012969104	0.0142576121968806	0.0090053294489158	ADIPOQ/BDNF/HOXA3/IL10/LEF1/PLCL1	6
GO:1903798	BP	GO:1903798	regulation of production of miRNAs involved in gene silencing by miRNA	6/1111	25/18862	0.00277073012969104	0.0142576121968806	0.0090053294489158	BMP4/ESR1/IL6/STAT3/ZC3H12A/ZMPSTE24	6
GO:0031670	BP	GO:0031670	cellular response to nutrient	8/1111	42/18862	0.00277714093955819	0.0142583816742005	0.00900581546274991	COL1A1/HMOX1/LEP/PPARG/PTN/SFRP1/SNAI2/TRIM24	8
GO:0070227	BP	GO:0070227	lymphocyte apoptotic process	11/1111	71/18862	0.00278520227448631	0.0142583816742005	0.00900581546274991	ADA/BAK1/BCL6/BMP4/CD74/GLI3/IDO1/IL10/ORMDL3/ST3GAL1/WNT5A	11
GO:0072028	BP	GO:0072028	nephron morphogenesis	11/1111	71/18862	0.00278520227448631	0.0142583816742005	0.00900581546274991	AGTR2/BMP4/DCHS1/GDNF/GLI3/KLHL3/LIF/PTCH1/SMO/TCF21/WNT9B	11
GO:0042594	BP	GO:0042594	response to starvation	22/1111	196/18862	0.00278575021759106	0.0142583816742005	0.00900581546274991	AMBRA1/ATF4/ATG5/BECN1/DSC2/EHMT2/EIF2S1/EIF4EBP1/INHBB/JUN/KLF10/MIOS/PCK1/PPARA/PPARG/PPM1D/PRKAG1/SFRP1/SRD5A1/SSTR2/WNT9B/ZC3H12A	22
GO:0043393	BP	GO:0043393	regulation of protein binding	22/1111	196/18862	0.00278575021759106	0.0142583816742005	0.00900581546274991	ACE/ADIPOQ/ADRB2/AURKA/BDNF/BMP4/CTHRC1/HDAC4/HOXA3/IDE/IFIT2/IL10/LEF1/PLCL1/PPARA/PPP2CB/STING1/TGFBR3/TIAM1/TMBIM6/VTN/WNT5A	22
GO:0048017	BP	GO:0048017	inositol lipid-mediated signaling	22/1111	196/18862	0.00278575021759106	0.0142583816742005	0.00900581546274991	BECN1/CD28/CSF1R/F2R/FYN/HTR2A/IRS1/KIT/LEP/NPR3/NTRK1/OSM/PIK3CB/PLCE1/PLCL1/PLD2/PRR5L/PTAFR/RHOA/ROR2/SERPINE2/TGFB2	22
GO:0030888	BP	GO:0030888	regulation of B cell proliferation	10/1111	61/18862	0.0027960747291748	0.0142604768767222	0.00900713882522528	ADA/BCL6/CARD11/CD38/CD74/CTLA4/FCGR2B/IL10/TFRC/TLR4	10
GO:0033619	BP	GO:0033619	membrane protein proteolysis	10/1111	61/18862	0.0027960747291748	0.0142604768767222	0.00900713882522528	ADAM19/DAG1/FURIN/IL10/IL1B/MYH9/PTPN3/TIMP2/TIMP3/TIMP4	10
GO:0070542	BP	GO:0070542	response to fatty acid	10/1111	61/18862	0.0027960747291748	0.0142604768767222	0.00900713882522528	ADIPOQ/AKR1C2/ASS1/CCN2/CD36/CPT1A/IRS1/PON1/PTAFR/ZC3H12A	10
GO:1903961	BP	GO:1903961	positive regulation of anion transmembrane transport	10/1111	61/18862	0.0027960747291748	0.0142604768767222	0.00900713882522528	ABCB1/ADIPOQ/C3/CFTR/IRS1/MAPK14/OPN3/PTAFR/RAP1A/RNASEL	10
GO:0003231	BP	GO:0003231	cardiac ventricle development	15/1111	114/18862	0.00281770495129981	0.0142814020837465	0.00902035551119194	BMP4/FOXF1/HEY2/MYH6/NRG1/PTK7/ROBO1/SLIT2/SMAD6/TBX3/TGFB2/TGFBR2/TGFBR3/WNT5A/ZMPSTE24	15
GO:0006096	BP	GO:0006096	glycolytic process	15/1111	114/18862	0.00281770495129981	0.0142814020837465	0.00902035551119194	ENO2/GCKR/GPD1/HDAC4/HTR2A/MLXIPL/NUP210/PFKFB3/PFKFB4/PGAM1/PGAM4/POM121/PPARA/PRKAG1/TIGAR	15
GO:0032610	BP	GO:0032610	interleukin-1 alpha production	4/1111	11/18862	0.00282814610073802	0.0142814020837465	0.00902035551119194	CASP1/CX3CL1/IL16/IL1R2	4
GO:0033210	BP	GO:0033210	leptin-mediated signaling pathway	4/1111	11/18862	0.00282814610073802	0.0142814020837465	0.00902035551119194	ADIPOR1/LEP/MKKS/STAT3	4
GO:0042447	BP	GO:0042447	hormone catabolic process	4/1111	11/18862	0.00282814610073802	0.0142814020837465	0.00902035551119194	ACE/DIO2/IDE/SRD5A1	4
GO:0045657	BP	GO:0045657	positive regulation of monocyte differentiation	4/1111	11/18862	0.00282814610073802	0.0142814020837465	0.00902035551119194	CD74/HLA-DRB1/IL34/JUN	4
GO:0051798	BP	GO:0051798	positive regulation of hair follicle development	4/1111	11/18862	0.00282814610073802	0.0142814020837465	0.00902035551119194	HPSE/TGFB2/WNT10B/WNT5A	4
GO:0051974	BP	GO:0051974	negative regulation of telomerase activity	4/1111	11/18862	0.00282814610073802	0.0142814020837465	0.00902035551119194	CERS1/PIF1/POT1/PPARG	4
GO:0060019	BP	GO:0060019	radial glial cell differentiation	4/1111	11/18862	0.00282814610073802	0.0142814020837465	0.00902035551119194	FGF10/GLI3/LEF1/STAT3	4
GO:0071492	BP	GO:0071492	cellular response to UV-A	4/1111	11/18862	0.00282814610073802	0.0142814020837465	0.00902035551119194	CERS1/MME/MMP2/OPN3	4
GO:2000826	BP	GO:2000826	regulation of heart morphogenesis	4/1111	11/18862	0.00282814610073802	0.0142814020837465	0.00902035551119194	BMP4/ROBO1/SMO/WNT5A	4
GO:0050851	BP	GO:0050851	antigen receptor-mediated signaling pathway	32/1111	323/18862	0.00282996669137337	0.0142814020837465	0.00902035551119194	ADA/CARD11/CCR7/CD247/CD28/CD38/CHUK/CTLA4/FCGR2B/FYN/HLA-DPA1/HLA-DPB1/HLA-DQA1/HLA-DRA/HLA-DRB1/ICOSLG/KLHL6/MS4A1/PAK2/PDE4B/PIK3CB/PLCG1/PSMB9/PSMC2/PSMD11/PSMD12/PSMD7/PSMD8/PSME3/PSME4/RAB29/ZC3H12A	32
GO:0007200	BP	GO:0007200	phospholipase C-activating G protein-coupled receptor signaling pathway	14/1111	103/18862	0.00283701331051818	0.0142918892954563	0.00902697939709536	AGTR1/ANO1/CMKLR1/CX3CR1/EDNRB/ESR1/F2R/F2RL2/FPR1/HRH1/HTR2A/LPAR6/NPR3/PLCE1	14
GO:0031532	BP	GO:0031532	actin cytoskeleton reorganization	14/1111	103/18862	0.00283701331051818	0.0142918892954563	0.00902697939709536	ANTXR1/CSF1R/EFS/FGF10/FGF7/GRB2/IQGAP2/KIT/MDK/MYH9/PARVB/PTK7/RALA/RHOA	14
GO:0030183	BP	GO:0030183	B cell differentiation	17/1111	137/18862	0.00287921440394785	0.0144917939334313	0.00915324227326791	ADA/BAK1/BCL6/CARD11/CD40LG/CDH17/FCGR2B/HDAC4/HHEX/IL10/IL6/KIT/MS4A1/NTRK1/SFRP1/ST3GAL1/YY1	17
GO:0032386	BP	GO:0032386	regulation of intracellular transport	34/1111	350/18862	0.00292867677109795	0.0147278649161945	0.00930234837488971	ADIPOQ/AGTR2/ARHGAP1/BID/BMP4/C11orf65/CD36/FERMT1/FYN/GLI3/GZMB/HPS4/HSPA1L/IL1B/LEP/MAPK14/MFF/MX2/NUS1/PCNT/PPM1A/PRR5L/RAB29/RAC2/RHOT1/SMO/SP100/TMEM30B/TP63/UBE2D3/UBE2L3/USP7/YOD1/ZC3H12A	34
GO:1901343	BP	GO:1901343	negative regulation of vasculature development	18/1111	149/18862	0.0029593300120178	0.0148690179555794	0.00939150282830196	ADAMTS1/ADAMTS9/ALOX5/ATP2B4/CXCL10/E2F2/EPHA2/EPN2/HHEX/HOXA5/PIK3CB/PPARG/PTN/SULF1/TGFB2/THBS1/THBS2/THBS4	18
GO:0009798	BP	GO:0009798	axis specification	12/1111	82/18862	0.00298380589231949	0.0149658546630462	0.00945266639773035	AURKA/BMP4/FGF10/HEY2/PKD1L1/PTCH1/SFRP1/SMAD6/SMO/TBX3/TTC8/WNT5A	12
GO:2000177	BP	GO:2000177	regulation of neural precursor cell proliferation	12/1111	82/18862	0.00298380589231949	0.0149658546630462	0.00945266639773035	CX3CL1/CX3CR1/GATA2/GLI2/GLI3/ID2/MDK/PTN/SLC16A2/SMO/WNT5A/ZNF423	12
GO:0006937	BP	GO:0006937	regulation of muscle contraction	19/1111	161/18862	0.00300263174268774	0.0150471606408385	0.00950402051692471	ADA/ADRB2/ATP1B1/CALM1/CCN2/DSC2/EHD3/F2R/HDAC4/KIT/ORMDL3/P2RX1/P2RX4/PDE4B/PLCE1/PTAFR/SSTR2/TNNI1/ZC3H12A	19
GO:0006757	BP	GO:0006757	ATP generation from ADP	15/1111	115/18862	0.00306837897017364	0.0152904849760777	0.00965770794869866	ENO2/GCKR/GPD1/HDAC4/HTR2A/MLXIPL/NUP210/PFKFB3/PFKFB4/PGAM1/PGAM4/POM121/PPARA/PRKAG1/TIGAR	15
GO:0007009	BP	GO:0007009	plasma membrane organization	15/1111	115/18862	0.00306837897017364	0.0152904849760777	0.00965770794869866	AR/CLU/COL5A1/CRB1/CXCR4/DEGS1/DNM2/MYH9/S100A9/SPTBN1/STX2/SYTL4/TGFB2/TLCD1/TRIM72	15
GO:0001658	BP	GO:0001658	branching involved in ureteric bud morphogenesis	9/1111	52/18862	0.00306979143879189	0.0152904849760777	0.00965770794869866	AGTR2/BMP4/DCHS1/GDNF/GLI3/PTCH1/SMO/TCF21/WNT9B	9
GO:0002820	BP	GO:0002820	negative regulation of adaptive immune response	9/1111	52/18862	0.00306979143879189	0.0152904849760777	0.00965770794869866	BCL6/FCGR2B/HLA-F/IL1RL1/KLRC1/KLRD1/NOD2/TBX21/ZC3H12A	9
GO:0002886	BP	GO:0002886	regulation of myeloid leukocyte mediated immunity	9/1111	52/18862	0.00306979143879189	0.0152904849760777	0.00965770794869866	C3/DDX58/FCGR2B/FOXF1/GATA2/HMOX1/PTAFR/RAC2/UNC13D	9
GO:0032608	BP	GO:0032608	interferon-beta production	9/1111	52/18862	0.00306979143879189	0.0152904849760777	0.00965770794869866	DDX58/HMGB1/IFIH1/STING1/TBK1/TLR4/TLR7/TOMM70/YY1	9
GO:0050819	BP	GO:0050819	negative regulation of coagulation	9/1111	52/18862	0.00306979143879189	0.0152904849760777	0.00965770794869866	FAP/NOS3/PLAUR/PROS1/SERPINE2/SH2B3/THBD/THBS1/VTN	9
GO:0043473	BP	GO:0043473	pigmentation	13/1111	93/18862	0.00308316217658046	0.0153437993095739	0.00969138211032211	EDA/EDNRB/GLI3/HPS4/KIT/MITF/MKKS/MYO7A/RAB11A/RAB1A/RAB29/SNAI2/SPNS2	13
GO:0071322	BP	GO:0071322	cellular response to carbohydrate stimulus	17/1111	138/18862	0.00310830771976251	0.0154555698459755	0.00976197811820059	ANO1/CFTR/CLEC7A/CMA1/GCLM/GPR68/HLA-DRB1/JAGN1/KCNJ11/LEP/MLXIPL/PCK1/PIM3/PLA2G6/RAC1/TIAM1/TWNK	17
GO:0050891	BP	GO:0050891	multicellular organismal water homeostasis	11/1111	72/18862	0.00311637906405565	0.0154823218959518	0.00977887512873386	ADCY3/AQP3/AQP4/CFTR/ELOVL1/EXT1/HAS2/MYO5B/RAB11A/SCNN1B/TP63	11
GO:0006790	BP	GO:0006790	sulfur compound metabolic process	36/1111	378/18862	0.00312426342503491	0.0155080996412647	0.00979515675329957	ACACB/AHCY/APIP/BGN/BHMT/CBS/CHAC1/CHST2/CHST6/CTH/DLAT/ELOVL1/EXT1/FITM2/FMOD/GAL3ST4/GCLM/GGCT/GLRX5/GNMT/GPAT4/GSR/GSTO2/HMGCS2/HPGDS/HYAL4/IDH1/LUM/MGST1/OGN/SLC5A6/SLC7A11/ST3GAL1/ST3GAL6/TPK1/VCAN	36
GO:0032048	BP	GO:0032048	cardiolipin metabolic process	5/1111	18/18862	0.00315850807979941	0.0155839596767461	0.00984307113069202	CRLS1/HADHA/HADHB/PLA2G6/PTPMT1	5
GO:0032695	BP	GO:0032695	negative regulation of interleukin-12 production	5/1111	18/18862	0.00315850807979941	0.0155839596767461	0.00984307113069202	CCR7/CMKLR1/IL10/NOD2/THBS1	5
GO:0046851	BP	GO:0046851	negative regulation of bone remodeling	5/1111	18/18862	0.00315850807979941	0.0155839596767461	0.00984307113069202	CD38/IL6/SFRP1/TNFAIP3/TNFRSF11B	5
GO:0060065	BP	GO:0060065	uterus development	5/1111	18/18862	0.00315850807979941	0.0155839596767461	0.00984307113069202	ESR1/RBP4/TGFB2/WNT5A/WNT9B	5
GO:0072077	BP	GO:0072077	renal vesicle morphogenesis	5/1111	18/18862	0.00315850807979941	0.0155839596767461	0.00984307113069202	BMP4/GDNF/LIF/SMO/WNT9B	5
GO:0098884	BP	GO:0098884	postsynaptic neurotransmitter receptor internalization	5/1111	18/18862	0.00315850807979941	0.0155839596767461	0.00984307113069202	DNM1/DNM2/DNM3/MX1/MX2	5
GO:0140239	BP	GO:0140239	postsynaptic endocytosis	5/1111	18/18862	0.00315850807979941	0.0155839596767461	0.00984307113069202	DNM1/DNM2/DNM3/MX1/MX2	5
GO:0061912	BP	GO:0061912	selective autophagy	10/1111	62/18862	0.00316154654136681	0.0155855846208083	0.00984409747061583	ADRB2/AMBRA1/ATG5/BECN1/KLHL3/NOD2/STING1/TBK1/TIGAR/VDAC1	10
GO:0045834	BP	GO:0045834	positive regulation of lipid metabolic process	18/1111	150/18862	0.00318274052590869	0.0156766320595485	0.00990160444794232	ADIPOQ/AGTR1/AMBRA1/APOA1/CCR7/CD74/CPT1A/HTR2A/IL1B/IRS1/KIT/LDLR/MLXIPL/NOD2/PPARA/PPARG/PTGS2/TNFRSF1A	18
GO:0006891	BP	GO:0006891	intra-Golgi vesicle-mediated transport	7/1111	34/18862	0.00319488929719178	0.0156961555309516	0.00991393577590545	COG2/COG8/COPG1/COPG2/CUX1/TRAPPC10/VTI1A	7
GO:0033280	BP	GO:0033280	response to vitamin D	7/1111	34/18862	0.00319488929719178	0.0156961555309516	0.00991393577590545	ALPL/AQP3/CXCL10/PTN/SFRP1/SNAI2/TRIM24	7
GO:0044060	BP	GO:0044060	regulation of endocrine process	7/1111	34/18862	0.00319488929719178	0.0156961555309516	0.00991393577590545	AGTR1/AGTR2/CRY1/F2R/INHBB/LEP/TAC1	7
GO:0006644	BP	GO:0006644	phospholipid metabolic process	39/1111	419/18862	0.00321957308687115	0.0158039283009981	0.00998200673242251	ACHE/AGPAT3/APOA1/CETP/CHPT1/CRLS1/CSF1R/FITM2/GGPS1/GPAT4/GPD1/GPD1L/HADHA/HADHB/HMGCS2/HTR2A/IDH1/IMPA2/LDLR/LPCAT3/LPIN1/MTMR10/NUS1/ORMDL3/PIK3CB/PIK3R3/PLA2G2A/PLA2G6/PLA2G7/PLCG1/PLD2/PLPP5/PON1/PRDX6/PTPMT1/SELENOI/SOCS1/SOCS2/SOCS3	39
GO:1904950	BP	GO:1904950	negative regulation of establishment of protein localization	16/1111	127/18862	0.00323766382263858	0.0158318225436427	0.00999962516959657	ACVR1C/ADIPOQ/C11orf65/CD36/F2R/FERMT1/IL1B/INHBB/IRS1/JAGN1/KCNJ11/PIM3/SFRP1/SP100/SYTL4/YOD1	16
GO:0043300	BP	GO:0043300	regulation of leukocyte degranulation	8/1111	43/18862	0.00323901531963627	0.0158318225436427	0.00999962516959657	FCGR2B/FOXF1/GATA2/HLA-F/HMOX1/PTAFR/RAC2/UNC13D	8
GO:0045454	BP	GO:0045454	cell redox homeostasis	8/1111	43/18862	0.00323901531963627	0.0158318225436427	0.00999962516959657	APEX1/GSR/NOS3/NQO1/PRDX6/RAC2/SLC11A1/TXNRD1	8
GO:0048489	BP	GO:0048489	synaptic vesicle transport	8/1111	43/18862	0.00323901531963627	0.0158318225436427	0.00999962516959657	AP3M2/DNM1/DNM2/DNM3/KIF5A/KIF5C/MX1/MX2	8
GO:2000142	BP	GO:2000142	regulation of DNA-templated transcription, initiation	8/1111	43/18862	0.00323901531963627	0.0158318225436427	0.00999962516959657	ESR1/FOSL1/HEY2/HMGB1/JUN/MITF/PSMC2/WNT10B	8
GO:0030522	BP	GO:0030522	intracellular receptor signaling pathway	28/1111	274/18862	0.00325620000006599	0.0159023078101695	0.010044144759385	ALDH1A2/AR/ARNTL/BIRC2/CRY1/DDX58/ESR1/ESRRA/IFIH1/LEP/NFKBIA/NOD2/PMEPA1/PPARA/PPARG/PPARGC1B/RORC/SFRP1/SNAI2/STAT3/TCF21/TIFA/TKFC/TLR4/TNFAIP3/TP63/TRIM24/UBB	28
GO:0042113	BP	GO:0042113	B cell activation	32/1111	326/18862	0.00326208428114563	0.0159175325440465	0.0100537609379177	ADA/BAK1/BANK1/BCL6/CARD11/CD28/CD38/CD40LG/CD74/CDH17/CTLA4/CTPS1/FCGR2B/HDAC4/HHEX/ICOSLG/IL10/IL6/KIT/LEF1/MS4A1/NOD2/NTRK1/RASGRP1/RNF168/SFRP1/ST3GAL1/TBX21/TFRC/TLR4/TNFAIP3/YY1	32
GO:0060828	BP	GO:0060828	regulation of canonical Wnt signaling pathway	29/1111	287/18862	0.00327542372252232	0.0159690785387041	0.010086318189248	ARNTL/COL1A1/CTHRC1/CUL3/EDA/FERMT1/FGF10/FRZB/GLI3/HHEX/MAPK14/MDK/PPM1A/PSMB9/PSMC2/PSMD11/PSMD12/PSMD7/PSMD8/PSME3/PSME4/PTK7/ROR2/SFRP1/SFRP4/SFRP5/SNAI2/WNT10B/WNT5A	29
GO:0031145	BP	GO:0031145	anaphase-promoting complex-dependent catabolic process	12/1111	83/18862	0.00330555299444812	0.0160887025186633	0.0101618745541321	AURKA/CDK2/CUL3/PSMB9/PSMC2/PSMD11/PSMD12/PSMD7/PSMD8/PSME3/PSME4/UBB	12
GO:0032092	BP	GO:0032092	positive regulation of protein binding	12/1111	83/18862	0.00330555299444812	0.0160887025186633	0.0101618745541321	ACE/BDNF/BMP4/CTHRC1/HOXA3/IDE/PLCL1/PPP2CB/STING1/TIAM1/VTN/WNT5A	12
GO:0031333	BP	GO:0031333	negative regulation of protein-containing complex assembly	17/1111	139/18862	0.00335230520689138	0.0163024614160998	0.0102968879958972	BIRC2/CLU/EIF4EBP1/FHOD3/HMGB1/JAM3/MKKS/PMEPA1/PPM1A/PRRT2/PTGER4/SLIT2/SMAD6/SNCA/SPTAN1/SPTBN1/VDAC2	17
GO:0016042	BP	GO:0016042	lipid catabolic process	33/1111	340/18862	0.00338997060440575	0.01647170683036	0.0104037860298797	ACACB/ACADVL/ADIPOQ/APOA1/CNR1/CPT1A/CYP27A1/ETFDH/FABP4/GLA/HADHA/HADHB/IDH1/IL1B/IRS1/IVD/LDLR/LEP/LPIN1/NCEH1/NUDT19/PCK1/PEX2/PLA2G2A/PLA2G6/PLA2G7/PLCE1/PLCG1/PLD2/PLIN1/PPARA/PRDX6/SRD5A1	33
GO:0003205	BP	GO:0003205	cardiac chamber development	18/1111	151/18862	0.0034199894613498	0.016530261816881	0.0104407702694015	ADAMTS1/BMP4/FOXF1/HEY2/MYH6/NRG1/PTK7/RBP4/ROBO1/SLIT2/SMAD6/SMO/TBX3/TGFB2/TGFBR2/TGFBR3/WNT5A/ZMPSTE24	18
GO:0002313	BP	GO:0002313	mature B cell differentiation involved in immune response	6/1111	26/18862	0.00342500818455105	0.016530261816881	0.0104407702694015	ADA/CDH17/FCGR2B/IL10/IL6/ST3GAL1	6
GO:0018904	BP	GO:0018904	ether metabolic process	6/1111	26/18862	0.00342500818455105	0.016530261816881	0.0104407702694015	ALOX5/CHPT1/EPHX2/NCEH1/PLA2G6/PLA2G7	6
GO:0021772	BP	GO:0021772	olfactory bulb development	6/1111	26/18862	0.00342500818455105	0.016530261816881	0.0104407702694015	CSF1R/EXT1/ROBO1/RPGRIP1L/SLIT2/WNT5A	6
GO:0033598	BP	GO:0033598	mammary gland epithelial cell proliferation	6/1111	26/18862	0.00342500818455105	0.016530261816881	0.0104407702694015	EPHA2/ESR1/HOXA5/ID2/ROBO1/WNT5A	6
GO:0046639	BP	GO:0046639	negative regulation of alpha-beta T cell differentiation	6/1111	26/18862	0.00342500818455105	0.016530261816881	0.0104407702694015	BCL6/GLI3/HMGB1/SOCS1/TBX21/ZC3H12A	6
GO:0048873	BP	GO:0048873	homeostasis of number of cells within a tissue	6/1111	26/18862	0.00342500818455105	0.016530261816881	0.0104407702694015	F2R/GATA2/ILDR2/KRAS/NOS3/SMO	6
GO:0070920	BP	GO:0070920	regulation of production of small RNA involved in gene silencing by RNA	6/1111	26/18862	0.00342500818455105	0.016530261816881	0.0104407702694015	BMP4/ESR1/IL6/STAT3/ZC3H12A/ZMPSTE24	6
GO:0052126	BP	GO:0052126	movement in host environment	20/1111	175/18862	0.00344316152525225	0.0165900404143854	0.0104785273606372	ANPEP/CBLL1/CD74/CIITA/CTSL/CXCL8/CXCR4/DAG1/EPHA2/EXOC7/FCN1/FCN3/GRB2/HLA-DRB1/HTR2A/IDE/LDLR/TFRC/TRIM13/WWP1	20
GO:0097696	BP	GO:0097696	receptor signaling pathway via STAT	20/1111	175/18862	0.00344316152525225	0.0165900404143854	0.0104785273606372	ADIPOR1/CCL2/CSF1R/F2R/FYN/HPX/IL10/IL23A/IL6/KIT/LEP/LIF/OSM/SH2B3/SOCS1/SOCS2/SOCS3/STAT3/TNFRSF1A/TSLP	20
GO:0051170	BP	GO:0051170	import into nucleus	19/1111	163/18862	0.00344804611658535	0.0165996730616866	0.0104846114903789	AGTR2/BACH2/BMP4/CD36/CSE1L/FERMT1/GCKR/GLI3/HTATIP2/IPO11/KPNA2/LEP/MAPK14/NFKBIA/POM121/PRKAG1/SMO/STAT3/ZC3H12A	19
GO:0009166	BP	GO:0009166	nucleotide catabolic process	11/1111	73/18862	0.00347845674207476	0.0167041416002972	0.0105505954429682	ADA/FITM2/NT5E/NUDT4/OGG1/PDE1A/PDE4A/PDE4B/PDE5A/SAMHD1/SARM1	11
GO:0033077	BP	GO:0033077	T cell differentiation in thymus	11/1111	73/18862	0.00347845674207476	0.0167041416002972	0.0105505954429682	ADA/ATG5/BMP4/CARD11/CCR7/CD28/CD74/GLI2/GLI3/IL1B/JMJD6	11
GO:0060193	BP	GO:0060193	positive regulation of lipase activity	11/1111	73/18862	0.00347845674207476	0.0167041416002972	0.0105505954429682	AGTR1/APOA1/BDNF/EDNRA/ESR1/HTR2A/KIT/PLCG1/PTAFR/RHOA/SELE	11
GO:0002576	BP	GO:0002576	platelet degranulation	16/1111	128/18862	0.00350323660387293	0.0168091077415188	0.0106168936891	APOA1/CALM1/CD36/CLU/ECM1/F8/ISLR/LEFTY2/MMRN1/P2RX1/PROS1/QSOX1/SYTL4/TGFB2/THBS1/TIMP3	16
GO:0002704	BP	GO:0002704	negative regulation of leukocyte mediated immunity	9/1111	53/18862	0.00350841757262129	0.0168199385794086	0.0106237346146392	BCL6/FCGR2B/FOXF1/HLA-F/HMOX1/KLRC1/KLRD1/NOD2/TBX21	9
GO:0019693	BP	GO:0019693	ribose phosphate metabolic process	40/1111	435/18862	0.00355349971885086	0.0170218849979592	0.0107512871111558	ACACB/ADCY3/AK3/AK5/ATP5PB/CARD11/CTPS1/DLAT/ELOVL1/ENO2/EPHA2/FITM2/GCKR/GPAT4/GPD1/HDAC4/HMGCS2/HTR2A/MLXIPL/NPPC/NT5E/NUDT4/NUP210/PANK1/PDE1A/PDE4A/PDE4B/PDE5A/PFKFB3/PFKFB4/PGAM1/PGAM4/POM121/PPARA/PRKAG1/PRPSAP1/SLC25A12/SLC25A13/TIGAR/TKT	40
GO:0035690	BP	GO:0035690	cellular response to drug	10/1111	63/18862	0.00356404163113713	0.0170439995876408	0.0107652550296937	ADIPOQ/CERS1/CXCR4/IL1B/KCNH2/PDE4A/PDE4B/RAP1A/RNF149/TFRC	10
GO:0048662	BP	GO:0048662	negative regulation of smooth muscle cell proliferation	10/1111	63/18862	0.00356404163113713	0.0170439995876408	0.0107652550296937	ADIPOQ/HMOX1/IGFBP5/IL10/NDRG2/NPR3/OGN/PPARG/SOD2/TNFAIP3	10
GO:0010506	BP	GO:0010506	regulation of autophagy	32/1111	328/18862	0.00358039492264573	0.0171079833803828	0.0108056681875967	ADRB2/AMBRA1/ATP6V0A2/BECN1/BNIP3/CASP1/DRAM2/EEF1A1/EXOC7/HMGB1/HMOX1/IL10/LEP/NOD2/ORMDL3/PIK3CB/PRKAG1/QSOX1/RHEB/RNF5/SNCA/STAT3/STING1/TBK1/TIGAR/TRIM13/UCHL1/USP10/VDAC1/VPS26A/ZC3H12A/ZMPSTE24	32
GO:0051960	BP	GO:0051960	regulation of nervous system development	39/1111	422/18862	0.00363713168545697	0.0173646627273311	0.0109677908523236	ARNTL/BDNF/CERS2/CRABP2/CUL7/CUX1/CX3CL1/CX3CR1/CXCR4/DAG1/FLRT3/GLI3/HEY2/IL1B/IL34/IL6/KIT/LDLR/LIF/MDK/MME/MYB/NTN1/NTRK1/PLXNC1/PPARG/PTN/RAB11A/RHEB/RHOA/RNF10/ROBO1/SERPINE2/SLC25A12/SLIT2/SMO/TIAM1/WNT5A/YTHDF2	39
GO:0007031	BP	GO:0007031	peroxisome organization	12/1111	84/18862	0.00365474962036864	0.0174343072686408	0.0110117794269988	EPHX2/IDE/IDH1/MFF/MPV17/NUDT19/PEX11A/PEX12/PEX2/UBB/UBE2D2/UBE2D3	12
GO:0051924	BP	GO:0051924	regulation of calcium ion transport	25/1111	238/18862	0.00367143281506839	0.0174993810978363	0.0110528810688668	ATG5/ATP1B1/BAK1/CALM1/CCL2/CCR1/CX3CL1/CXCL10/CXCL11/CXCL9/CXCR4/EHD3/F2R/FYN/IL16/MCHR1/P2RX1/P2RX4/PDE4B/PLCG1/SNCA/SPINK1/TMBIM6/VDAC1/WNK3	25
GO:0018958	BP	GO:0018958	phenol-containing compound metabolic process	14/1111	106/18862	0.00370329297642902	0.0176366262362551	0.011139567231294	AGTR2/CPQ/CTSK/DIO2/DUOX1/DUOX2/OPN3/SLC16A2/SLC7A11/SNCA/SRD5A1/TGFB2/TPO/WNT5A	14
GO:0010522	BP	GO:0010522	regulation of calcium ion transport into cytosol	13/1111	95/18862	0.00372070211715406	0.0176902473388325	0.0111734351530368	ATG5/BAK1/CALM1/CX3CL1/CXCL10/CXCL11/CXCL9/F2R/FYN/P2RX4/PLCG1/SNCA/TMBIM6	13
GO:0097711	BP	GO:0097711	ciliary basal body-plasma membrane docking	13/1111	95/18862	0.00372070211715406	0.0176902473388325	0.0111734351530368	B9D1/CC2D2A/CEP164/CEP41/CEP83/MKS1/OFD1/PCNT/RAB11A/RPGRIP1L/SDCCAG8/TCTN1/TUBG1	13
GO:0010863	BP	GO:0010863	positive regulation of phospholipase C activity	8/1111	44/18862	0.00375836390978883	0.0178251175375228	0.0112586212666213	BDNF/EDNRA/ESR1/HTR2A/KIT/PLCG1/PTAFR/SELE	8
GO:0045124	BP	GO:0045124	regulation of bone resorption	8/1111	44/18862	0.00375836390978883	0.0178251175375228	0.0112586212666213	CD38/CSF1R/IL6/LTBP3/PPARGC1B/TFRC/TNFAIP3/TNFRSF11B	8
GO:0046427	BP	GO:0046427	positive regulation of receptor signaling pathway via JAK-STAT	8/1111	44/18862	0.00375836390978883	0.0178251175375228	0.0112586212666213	ADIPOR1/F2R/IL10/IL23A/IL6/KIT/LEP/SOCS1	8
GO:0071383	BP	GO:0071383	cellular response to steroid hormone stimulus	22/1111	201/18862	0.00379098729541125	0.0179207920281964	0.0113190507618604	AGTR2/AR/ARNTL/ASS1/BMP4/CRY1/DNMT3B/ESR1/ESRRA/LEF1/PCK1/PMEPA1/PPARA/PPARGC1B/SCNN1B/SFRP1/SGK1/SRD5A1/SSTR2/TCF21/TP63/UBE2L3	22
GO:0048562	BP	GO:0048562	embryonic organ morphogenesis	28/1111	277/18862	0.00379393625099191	0.0179207920281964	0.0113190507618604	BMP4/CTHRC1/EPHA2/FGF10/FOXF1/FRZB/GATA2/GLI2/GLI3/HOXA3/HOXA4/HOXA5/ID2/MKKS/MMP16/MYO7A/NTN1/PRRX1/PTK7/RBP4/ROR2/SMO/TBX21/TBX3/TCF21/TGFBR2/WNT5A/WNT9B	28
GO:0009154	BP	GO:0009154	purine ribonucleotide catabolic process	7/1111	35/18862	0.00379411171394806	0.0179207920281964	0.0113190507618604	FITM2/NT5E/NUDT4/PDE1A/PDE4A/PDE4B/PDE5A	7
GO:0097009	BP	GO:0097009	energy homeostasis	7/1111	35/18862	0.00379411171394806	0.0179207920281964	0.0113190507618604	ACACB/CD36/MLXIPL/MRAP2/STAT3/TSKU/UBB	7
GO:1903427	BP	GO:1903427	negative regulation of reactive oxygen species biosynthetic process	7/1111	35/18862	0.00379411171394806	0.0179207920281964	0.0113190507618604	ATP2B4/FYN/GLA/IL10/PPARA/SLC30A10/ZC3H12A	7
GO:0007565	BP	GO:0007565	female pregnancy	20/1111	177/18862	0.00392103264068123	0.0185050867775547	0.0116881004064001	ACVR1C/AR/CD38/CNR1/COL16A1/ESR1/FOSB/FOSL1/GNRH1/IDO1/IGFBP5/IL1B/KRAS/LEP/LIF/MMP2/PTN/TGFBR2/THBD/TRO	20
GO:0016125	BP	GO:0016125	sterol metabolic process	19/1111	165/18862	0.00394708008990779	0.0186127473419996	0.0117561004921154	ACACB/ACADVL/APOA1/CETP/CFTR/CYP11A1/CYP27A1/DHCR7/EPHX2/GGPS1/HMGCS2/LBR/LDLR/LEP/LPCAT3/LSS/PON1/SOAT1/TSKU	19
GO:0032868	BP	GO:0032868	response to insulin	28/1111	278/18862	0.00398907243777989	0.0186934368987787	0.0118070652702177	ACVR1C/ADIPOQ/ADIPOR1/ATP6V0A2/CPEB1/CRY1/ECHDC3/GGH/GRB2/IDE/IL10/IL1B/INHBB/IRS1/KAT2B/LEP/LPIN1/MEAK7/PCK1/PIK3R3/PPARA/PPARG/PTPRA/RAB15/SOCS1/SOCS3/SRD5A1/TRIM72	28
GO:0070228	BP	GO:0070228	regulation of lymphocyte apoptotic process	9/1111	54/18862	0.00399475438117157	0.0186934368987787	0.0118070652702177	ADA/BCL6/BMP4/CD74/IDO1/IL10/ORMDL3/ST3GAL1/WNT5A	9
GO:0097479	BP	GO:0097479	synaptic vesicle localization	9/1111	54/18862	0.00399475438117157	0.0186934368987787	0.0118070652702177	AP3M2/DNM1/DNM2/DNM3/KIF5A/KIF5C/MX1/MX2/PCLO	9
GO:0002562	BP	GO:0002562	somatic diversification of immune receptors via germline recombination within a single locus	10/1111	64/18862	0.00400611751009602	0.0186934368987787	0.0118070652702177	BCL6/CD28/CD40LG/HMGB1/IL10/LEF1/RNF168/TBX21/TFRC/YY1	10
GO:0016444	BP	GO:0016444	somatic cell DNA recombination	10/1111	64/18862	0.00400611751009602	0.0186934368987787	0.0118070652702177	BCL6/CD28/CD40LG/HMGB1/IL10/LEF1/RNF168/TBX21/TFRC/YY1	10
GO:0016445	BP	GO:0016445	somatic diversification of immunoglobulins	10/1111	64/18862	0.00400611751009602	0.0186934368987787	0.0118070652702177	BCL6/CD28/CD40LG/IL10/MCM3AP/RNF168/SAMHD1/TBX21/TFRC/YY1	10
GO:0072089	BP	GO:0072089	stem cell proliferation	10/1111	64/18862	0.00400611751009602	0.0186934368987787	0.0118070652702177	ABCB1/ACE/CCNE1/FBLN1/FERMT1/LTBP3/TBX3/WNT10B/WNT5A/YTHDF2	10
GO:0090066	BP	GO:0090066	regulation of anatomical structure size	44/1111	493/18862	0.00400763982279567	0.0186934368987787	0.0118070652702177	ACE/ADRB1/ADRB2/AGTR1/AGTR2/AQP4/ATG5/BDNF/CCR7/CD38/COMP/CRABP2/DNM2/DSTN/EDNRA/EDNRB/EXT1/F2R/FHOD3/GCLM/GRB2/HRH1/HTR2A/IQGAP2/LEP/MKKS/NOS3/NTN1/P2RX1/PEX11A/PTAFR/RAB11A/RAC1/RHOA/SCNN1B/SLIT2/SOD2/SPTAN1/SPTBN1/TTL/VASP/WNK3/WNT5A/WNT9B	44
GO:0032370	BP	GO:0032370	positive regulation of lipid transport	12/1111	85/18862	0.00403304830023632	0.0186934368987787	0.0118070652702177	ADIPOQ/APOA1/CETP/IL1B/LPCAT3/MYB/NFKBIA/P2RX4/PLA2R1/PON1/PTCH1/TAC1	12
GO:0034109	BP	GO:0034109	homotypic cell-cell adhesion	12/1111	85/18862	0.00403304830023632	0.0186934368987787	0.0118070652702177	COMP/DSC2/HBB/JAK1/MEGF10/MYH9/PIK3CB/PLAUR/SERPINE2/SH2B3/SLC7A11/XG	12
GO:0002002	BP	GO:0002002	regulation of angiotensin levels in blood	4/1111	12/18862	0.00404589234913481	0.0186934368987787	0.0118070652702177	ACE/CMA1/ENPEP/MME	4
GO:0002003	BP	GO:0002003	angiotensin maturation	4/1111	12/18862	0.00404589234913481	0.0186934368987787	0.0118070652702177	ACE/CMA1/ENPEP/MME	4
GO:0002730	BP	GO:0002730	regulation of dendritic cell cytokine production	4/1111	12/18862	0.00404589234913481	0.0186934368987787	0.0118070652702177	CLEC7A/DDX58/NOD2/TLR4	4
GO:0002863	BP	GO:0002863	positive regulation of inflammatory response to antigenic stimulus	4/1111	12/18862	0.00404589234913481	0.0186934368987787	0.0118070652702177	C3/CCR7/CD28/CNR1	4
GO:0002903	BP	GO:0002903	negative regulation of B cell apoptotic process	4/1111	12/18862	0.00404589234913481	0.0186934368987787	0.0118070652702177	ADA/BCL6/CD74/ORMDL3	4
GO:0006534	BP	GO:0006534	cysteine metabolic process	4/1111	12/18862	0.00404589234913481	0.0186934368987787	0.0118070652702177	CBS/CTH/GCLM/SLC7A11	4
GO:0032908	BP	GO:0032908	regulation of transforming growth factor beta1 production	4/1111	12/18862	0.00404589234913481	0.0186934368987787	0.0118070652702177	FURIN/LUM/THBS1/TSKU	4
GO:0033004	BP	GO:0033004	negative regulation of mast cell activation	4/1111	12/18862	0.00404589234913481	0.0186934368987787	0.0118070652702177	CNR1/ENPP3/FOXF1/HMOX1	4
GO:0043471	BP	GO:0043471	regulation of cellular carbohydrate catabolic process	4/1111	12/18862	0.00404589234913481	0.0186934368987787	0.0118070652702177	HMGB1/PGAM1/PPP1R3D/TIGAR	4
GO:0048266	BP	GO:0048266	behavioral response to pain	4/1111	12/18862	0.00404589234913481	0.0186934368987787	0.0118070652702177	NTRK1/P2RX4/THBS1/THBS4	4
GO:0048820	BP	GO:0048820	hair follicle maturation	4/1111	12/18862	0.00404589234913481	0.0186934368987787	0.0118070652702177	FERMT1/TGFB2/WNT10B/WNT5A	4
GO:0061517	BP	GO:0061517	macrophage proliferation	4/1111	12/18862	0.00404589234913481	0.0186934368987787	0.0118070652702177	CLU/CSF1R/CX3CL1/IL34	4
GO:0070493	BP	GO:0070493	thrombin-activated receptor signaling pathway	4/1111	12/18862	0.00404589234913481	0.0186934368987787	0.0118070652702177	F2R/F2RL2/IQGAP2/SNCA	4
GO:0072015	BP	GO:0072015	glomerular visceral epithelial cell development	4/1111	12/18862	0.00404589234913481	0.0186934368987787	0.0118070652702177	ADIPOQ/BMP4/MYO1E/PODXL	4
GO:0090177	BP	GO:0090177	establishment of planar polarity involved in neural tube closure	4/1111	12/18862	0.00404589234913481	0.0186934368987787	0.0118070652702177	CTHRC1/PTK7/SFRP1/WNT5A	4
GO:0031346	BP	GO:0031346	positive regulation of cell projection organization	33/1111	344/18862	0.00405873712443731	0.0186934368987787	0.0118070652702177	BDNF/CCR7/CNR1/CRABP2/CUL7/CUX1/CX3CL1/DNM2/DNM3/FYN/FZD1/HDAC4/KIT/MDK/NTN1/NTRK1/PLCE1/PLXNC1/PTK7/PTN/RAB11A/RAC1/RAC2/RALA/RAP1A/RHOA/ROBO1/ROR2/S100A9/SLIT2/TAPT1/TIAM1/WNT5A	33
GO:0002483	BP	GO:0002483	antigen processing and presentation of endogenous peptide antigen	5/1111	19/18862	0.00408116752040084	0.0186934368987787	0.0118070652702177	HLA-DRA/HLA-DRB1/HLA-F/IDE/TAP1	5
GO:0002902	BP	GO:0002902	regulation of B cell apoptotic process	5/1111	19/18862	0.00408116752040084	0.0186934368987787	0.0118070652702177	ADA/BCL6/CD74/IL10/ORMDL3	5
GO:0021511	BP	GO:0021511	spinal cord patterning	5/1111	19/18862	0.00408116752040084	0.0186934368987787	0.0118070652702177	GDF11/GLI2/GLI3/INTU/SMO	5
GO:0030050	BP	GO:0030050	vesicle transport along actin filament	5/1111	19/18862	0.00408116752040084	0.0186934368987787	0.0118070652702177	MYO15A/MYO1D/MYO1E/MYO5B/MYO7A	5
GO:0043652	BP	GO:0043652	engulfment of apoptotic cell	5/1111	19/18862	0.00408116752040084	0.0186934368987787	0.0118070652702177	BECN1/MEGF10/RAC1/RAC2/THBS1	5
GO:0044320	BP	GO:0044320	cellular response to leptin stimulus	5/1111	19/18862	0.00408116752040084	0.0186934368987787	0.0118070652702177	ADIPOR1/INHBB/LEP/MKKS/STAT3	5
GO:0060231	BP	GO:0060231	mesenchymal to epithelial transition	5/1111	19/18862	0.00408116752040084	0.0186934368987787	0.0118070652702177	BMP4/GDNF/LIF/SMO/WNT9B	5
GO:0072087	BP	GO:0072087	renal vesicle development	5/1111	19/18862	0.00408116752040084	0.0186934368987787	0.0118070652702177	BMP4/GDNF/LIF/SMO/WNT9B	5
GO:0098856	BP	GO:0098856	intestinal lipid absorption	5/1111	19/18862	0.00408116752040084	0.0186934368987787	0.0118070652702177	APOA1/CD36/LDLR/LEP/LPCAT3	5
GO:1903975	BP	GO:1903975	regulation of glial cell migration	5/1111	19/18862	0.00408116752040084	0.0186934368987787	0.0118070652702177	CERS2/CX3CL1/CX3CR1/P2RX4/TIAM1	5
GO:0071326	BP	GO:0071326	cellular response to monosaccharide stimulus	16/1111	130/18862	0.00408825566326207	0.018711006229711	0.0118181623326891	ANO1/CFTR/CMA1/GCLM/GPR68/HLA-DRB1/JAGN1/KCNJ11/LEP/MLXIPL/PCK1/PIM3/PLA2G6/RAC1/TIAM1/TWNK	16
GO:0060537	BP	GO:0060537	muscle tissue development	35/1111	371/18862	0.00411088848353439	0.0187961181324022	0.0118719203331996	ADAMTS9/AGTR2/ALDH1A2/ALPK3/ARNTL/ATG5/BMP4/FHOD3/HDAC4/HEY2/IGFBP5/LEF1/LRRC10/MAPK14/MEF2D/MEGF10/MYH6/NRG1/POPDC2/PPARA/PTCH1/RBP4/RYR1/SMO/SMYD1/TBX3/TCF21/TGFB2/TGFBR2/TGFBR3/TLL2/WNT10B/WNT5A/YY1/ZMPSTE24	35
GO:0046578	BP	GO:0046578	regulation of Ras protein signal transduction	21/1111	190/18862	0.00411338653375532	0.0187961181324022	0.0118719203331996	APOA1/BCL6/COL3A1/CUL3/DNM2/F2R/F2RL2/FGF10/GRB2/KRAS/LPAR6/MAPKAP1/NTRK1/PIK3CB/PLCE1/PPP2CB/RAC1/RASGRP1/ROBO1/TGFB2/TIMP2	21
GO:0009581	BP	GO:0009581	detection of external stimulus	17/1111	142/18862	0.0041810594889037	0.0190442274994953	0.0120286300654593	ABCA4/ANO1/CALM1/CRB1/CXCR4/EYS/FOXF1/FYN/HTR2A/KIT/MKKS/NTRK1/OPN3/PDE6B/PKD1L1/RGS9BP/SERPINE2	17
GO:0010212	BP	GO:0010212	response to ionizing radiation	17/1111	142/18862	0.0041810594889037	0.0190442274994953	0.0120286300654593	BAK1/BLM/CXCL10/DNM2/DNMT3A/DNMT3B/ELK1/GRB2/MAPK14/MDM2/NABP1/RNF168/SFRP1/THBD/TIGAR/TRIM13/ZMPSTE24	17
GO:0002825	BP	GO:0002825	regulation of T-helper 1 type immune response	6/1111	27/18862	0.00418754524367488	0.0190442274994953	0.0120286300654593	IL18R1/IL1B/IL1R1/IL1RL1/IL23A/SLC11A1	6
GO:0003401	BP	GO:0003401	axis elongation	6/1111	27/18862	0.00418754524367488	0.0190442274994953	0.0120286300654593	BMP4/ESR1/FGF10/PTK7/SFRP1/WNT5A	6
GO:0048265	BP	GO:0048265	response to pain	6/1111	27/18862	0.00418754524367488	0.0190442274994953	0.0120286300654593	EDNRB/NTRK1/P2RX4/TAC1/THBS1/THBS4	6
GO:0048799	BP	GO:0048799	animal organ maturation	6/1111	27/18862	0.00418754524367488	0.0190442274994953	0.0120286300654593	ALDH1A2/DCHS1/LEP/RHOA/RYR1/THBS3	6
GO:1903578	BP	GO:1903578	regulation of ATP metabolic process	15/1111	119/18862	0.00426137903957923	0.0193647026972348	0.0122310471810323	GCKR/GPD1/HDAC4/HTR2A/MLXIPL/NUP210/PFKFB3/PFKFB4/PGAM1/POM121/PPARA/PRKAG1/SLC25A12/SNCA/TIGAR	15
GO:0048638	BP	GO:0048638	regulation of developmental growth	31/1111	319/18862	0.00434173634755798	0.0197142929814531	0.0124518538377187	ACACB/ADRB1/ADRB2/AR/BCL11A/BDNF/BMP4/CRABP2/CXCR4/DNM2/GPAT4/HEY2/LEP/MAPK14/MKKS/MYH6/NPPC/NTN1/PPARA/PTCH1/RAB11A/RBP4/SMO/SOCS2/TGFBR2/TGFBR3/TLL2/TTL/WNT5A/YY1/ZMPSTE24	31
GO:0001938	BP	GO:0001938	positive regulation of endothelial cell proliferation	14/1111	108/18862	0.00439223079921941	0.0199278421040294	0.0125867347824219	AGTR1/BMP4/ECM1/F3/FLT4/GATA2/HMGB1/HMOX1/IL10/MDK/PLCG1/SCG2/THBS4/WNT5A	14
GO:0030512	BP	GO:0030512	negative regulation of transforming growth factor beta receptor signaling pathway	12/1111	86/18862	0.00444214780619427	0.0201067477018376	0.0126997343384675	ASPN/DNM2/HTRA1/PEG10/PMEPA1/PPARA/PPM1A/SMAD6/STRAP/TGFBR2/TGFBR3/UBB	12
GO:0048013	BP	GO:0048013	ephrin receptor signaling pathway	12/1111	86/18862	0.00444214780619427	0.0201067477018376	0.0126997343384675	DNM1/EFNB1/EPHA2/EPHB6/FYN/MMP2/NTRK1/RAC1/RHOA/SDC2/TIAM1/YES1	12
GO:0051781	BP	GO:0051781	positive regulation of cell division	12/1111	86/18862	0.00444214780619427	0.0201067477018376	0.0126997343384675	CUL3/EREG/FGF7/GAREM1/IL1B/MDK/OSM/PTN/RHOA/TGFB2/THBS4/YBX1	12
GO:0007369	BP	GO:0007369	gastrulation	20/1111	179/18862	0.00445274892761109	0.0201388872488574	0.0127200341758635	ADIPOQ/APOA1/BMP4/COL12A1/COL5A1/COL8A1/CUL3/DAG1/EPHA2/EXT1/FOXF1/IL10/LEF1/MKKS/MMP2/SFRP1/TGFBR2/TXNRD1/VTN/WNT5A	20
GO:0002027	BP	GO:0002027	regulation of heart rate	13/1111	97/18862	0.00446101509874325	0.0201604240872505	0.0127336371777084	ADA/ADRB1/AGTR2/CALM1/DSC2/GPD1L/HEY2/KCND3/KCNH2/KCNJ5/MYH6/POPDC2/TAC1	13
GO:0002369	BP	GO:0002369	T cell cytokine production	7/1111	36/18862	0.00447490335256319	0.0202073147467002	0.0127632540469703	HLA-F/IL18R1/IL1B/IL1R1/IL6/NLRP3/TBX21	7
GO:0060389	BP	GO:0060389	pathway-restricted SMAD protein phosphorylation	10/1111	65/18862	0.00449040372731047	0.0202455271498567	0.0127873895946838	BMP4/GDF11/INHBB/LEFTY2/PMEPA1/SMAD6/STRAP/TGFB2/TGFBR2/TGFBR3	10
GO:1904888	BP	GO:1904888	cranial skeletal system development	10/1111	65/18862	0.00449040372731047	0.0202455271498567	0.0127873895946838	BMP4/EXT1/GLI3/MMP16/PRRX1/TGFB2/TGFBR2/TMEM107/TP63/WNT9B	10
GO:1900542	BP	GO:1900542	regulation of purine nucleotide metabolic process	15/1111	120/18862	0.00461218896004472	0.0207783266148295	0.0131239140172892	GCKR/GPD1/HDAC4/HTR2A/MLXIPL/NOS3/NUP210/PFKFB3/PFKFB4/PGAM1/POM121/PPARA/PRKAG1/SLC25A12/TIGAR	15
GO:0048015	BP	GO:0048015	phosphatidylinositol-mediated signaling	21/1111	192/18862	0.00464518594554064	0.0209106062165065	0.0132074638695382	BECN1/CD28/CSF1R/F2R/FYN/HTR2A/IRS1/KIT/LEP/NPR3/NTRK1/OSM/PIK3CB/PLCE1/PLCL1/PRR5L/PTAFR/RHOA/ROR2/SERPINE2/TGFB2	21
GO:0006165	BP	GO:0006165	nucleoside diphosphate phosphorylation	16/1111	132/18862	0.00475097876506922	0.0213701179323247	0.0134976986107724	AK5/ENO2/GCKR/GPD1/HDAC4/HTR2A/MLXIPL/NUP210/PFKFB3/PFKFB4/PGAM1/PGAM4/POM121/PPARA/PRKAG1/TIGAR	16
GO:1902414	BP	GO:1902414	protein localization to cell junction	14/1111	109/18862	0.00477369430309748	0.0214555182232186	0.0135516387617537	ADAM22/DAG1/JAK1/JAM3/KIF17/KIF5A/KIF5C/NECTIN3/PAK2/PCLO/RAB11A/RAP1A/WNT5A/ZDHHC3	14
GO:0055001	BP	GO:0055001	muscle cell development	19/1111	168/18862	0.00480666408019609	0.0215868372001312	0.0136345818684719	AGTR2/ALPK3/ATG5/BMP4/COMP/FHOD3/HDAC4/HEY2/LRRC10/MEGF10/MYH6/MYPN/PPARA/RYR1/SMO/TBX3/WNT10B/YY1/ZMPSTE24	19
GO:1903829	BP	GO:1903829	positive regulation of cellular protein localization	29/1111	295/18862	0.0048369866488623	0.0217060719117822	0.0137098923654427	ATP2B4/BID/CCT2/CD247/EPHA2/FYN/GLI3/GPD1L/GZMB/HPS4/HSPA1L/KCNJ11/LEP/LIF/MAPK14/MEAK7/MFF/ORMDL3/PTN/RAB11A/RAC2/SMO/SPTBN1/TFRC/TP63/UBE2D3/UBE2L3/WNK3/ZC3H12A	29
GO:0006112	BP	GO:0006112	energy reserve metabolic process	12/1111	87/18862	0.00488379108779234	0.0218990258207867	0.0138317650531724	CALM1/GNMT/GYG2/HMGB1/IRS1/LEP/MRAP2/NHLRC1/PHKA2/PPP1R1A/PPP1R3D/PPP1R3E	12
GO:0008038	BP	GO:0008038	neuron recognition	8/1111	46/18862	0.00498791325082925	0.0222790876801403	0.0140718180302898	CNR1/CXCR4/EXT1/GAP43/MYPN/PALLD/ROBO1/ROBO3	8
GO:0045981	BP	GO:0045981	positive regulation of nucleotide metabolic process	8/1111	46/18862	0.00498791325082925	0.0222790876801403	0.0140718180302898	GPD1/HTR2A/MLXIPL/NOS3/PFKFB3/PFKFB4/PPARA/SLC25A12	8
GO:0050919	BP	GO:0050919	negative chemotaxis	8/1111	46/18862	0.00498791325082925	0.0222790876801403	0.0140718180302898	APOA1/FLRT3/NRG1/NTN1/RHOA/ROBO1/SLIT2/WNT5A	8
GO:1900274	BP	GO:1900274	regulation of phospholipase C activity	8/1111	46/18862	0.00498791325082925	0.0222790876801403	0.0140718180302898	BDNF/EDNRA/ESR1/HTR2A/KIT/PLCG1/PTAFR/SELE	8
GO:1900544	BP	GO:1900544	positive regulation of purine nucleotide metabolic process	8/1111	46/18862	0.00498791325082925	0.0222790876801403	0.0140718180302898	GPD1/HTR2A/MLXIPL/NOS3/PFKFB3/PFKFB4/PPARA/SLC25A12	8
GO:0042130	BP	GO:0042130	negative regulation of T cell proliferation	10/1111	66/18862	0.00501959662519763	0.0224032113147882	0.0141502164470068	BMP4/CTLA4/GNRH1/HLA-DRB1/IDO1/IL10/LRRC32/SFTPD/VSIG4/VSIR	10
GO:0021988	BP	GO:0021988	olfactory lobe development	6/1111	28/18862	0.0050684828491318	0.0225688713862657	0.014254849922766	CSF1R/EXT1/ROBO1/RPGRIP1L/SLIT2/WNT5A	6
GO:0033028	BP	GO:0033028	myeloid cell apoptotic process	6/1111	28/18862	0.0050684828491318	0.0225688713862657	0.014254849922766	ADIPOQ/CTSL/IL6/NOD2/PIK3CB/SLC7A11	6
GO:1903671	BP	GO:1903671	negative regulation of sprouting angiogenesis	6/1111	28/18862	0.0050684828491318	0.0225688713862657	0.014254849922766	ADAMTS9/ALOX5/E2F2/EPN2/PIK3CB/THBS1	6
GO:0097193	BP	GO:0097193	intrinsic apoptotic signaling pathway	28/1111	283/18862	0.0050963479399074	0.0226753980651874	0.0143221338287624	ATF4/BAG5/BAK1/BCL2L1/BECN1/BID/BNIP3/CD74/CHAC1/CLU/CUL3/E2F2/EPHA2/GSDME/HMOX1/ING2/MDM2/PLAUR/PRODH/PTPMT1/S100A9/SNAI2/SOD2/TMBIM6/TNFRSF1A/TP63/UBB/VDAC2	28
GO:0046939	BP	GO:0046939	nucleotide phosphorylation	16/1111	133/18862	0.00511376404982889	0.022735304929417	0.0143599719352553	AK5/ENO2/GCKR/GPD1/HDAC4/HTR2A/MLXIPL/NUP210/PFKFB3/PFKFB4/PGAM1/PGAM4/POM121/PPARA/PRKAG1/TIGAR	16
GO:0042306	BP	GO:0042306	regulation of protein import into nucleus	9/1111	56/18862	0.00512431630954068	0.0227646268175966	0.014378492095537	AGTR2/BMP4/CD36/FERMT1/GLI3/LEP/MAPK14/SMO/ZC3H12A	9
GO:0009582	BP	GO:0009582	detection of abiotic stimulus	17/1111	145/18862	0.0051711806586354	0.0227888816371967	0.0143938118165539	ABCA4/ANO1/CALM1/CRB1/CXCR4/EYS/FYN/HTR2A/KIT/MKKS/NTRK1/OPN3/PDE6B/PKD1L1/RGS9BP/SERPINE2/TAC1	17
GO:0002726	BP	GO:0002726	positive regulation of T cell cytokine production	5/1111	20/18862	0.00518127188970159	0.0227888816371967	0.0143938118165539	IL18R1/IL1B/IL1R1/IL6/NLRP3	5
GO:0003323	BP	GO:0003323	type B pancreatic cell development	5/1111	20/18862	0.00518127188970159	0.0227888816371967	0.0143938118165539	ARNTL/BMP4/RHEB/SMO/WNT5A	5
GO:0007252	BP	GO:0007252	I-kappaB phosphorylation	5/1111	20/18862	0.00518127188970159	0.0227888816371967	0.0143938118165539	CHUK/CX3CL1/CX3CR1/TLR4/TLR7	5
GO:0031998	BP	GO:0031998	regulation of fatty acid beta-oxidation	5/1111	20/18862	0.00518127188970159	0.0227888816371967	0.0143938118165539	ACACB/CNR1/CPT1A/IRS1/PPARA	5
GO:0032495	BP	GO:0032495	response to muramyl dipeptide	5/1111	20/18862	0.00518127188970159	0.0227888816371967	0.0143938118165539	MAPK14/NFKBIA/NLRP1/NOD2/TNFAIP3	5
GO:0034104	BP	GO:0034104	negative regulation of tissue remodeling	5/1111	20/18862	0.00518127188970159	0.0227888816371967	0.0143938118165539	CD38/IL6/SFRP1/TNFAIP3/TNFRSF11B	5
GO:0043373	BP	GO:0043373	CD4-positive, alpha-beta T cell lineage commitment	5/1111	20/18862	0.00518127188970159	0.0227888816371967	0.0143938118165539	CTSL/IL23A/IL6/STAT3/TBX21	5
GO:0043586	BP	GO:0043586	tongue development	5/1111	20/18862	0.00518127188970159	0.0227888816371967	0.0143938118165539	GLI3/INTU/KIT/LEF1/WNT10B	5
GO:0043931	BP	GO:0043931	ossification involved in bone maturation	5/1111	20/18862	0.00518127188970159	0.0227888816371967	0.0143938118165539	DCHS1/LEP/RHOA/RYR1/THBS3	5
GO:0051767	BP	GO:0051767	nitric-oxide synthase biosynthetic process	5/1111	20/18862	0.00518127188970159	0.0227888816371967	0.0143938118165539	CCL2/FCER2/NAMPT/NOD2/TLR4	5
GO:0051769	BP	GO:0051769	regulation of nitric-oxide synthase biosynthetic process	5/1111	20/18862	0.00518127188970159	0.0227888816371967	0.0143938118165539	CCL2/FCER2/NAMPT/NOD2/TLR4	5
GO:0060444	BP	GO:0060444	branching involved in mammary gland duct morphogenesis	5/1111	20/18862	0.00518127188970159	0.0227888816371967	0.0143938118165539	AR/EPHA2/ESR1/TBX3/WNT5A	5
GO:0051701	BP	GO:0051701	biological process involved in interaction with host	23/1111	219/18862	0.00519740469402016	0.0228423752518701	0.0144275992149553	ANPEP/ATG5/BCL2L1/CBLL1/CD74/CIITA/CTSL/CXCL8/CXCR4/DAG1/EPHA2/EXOC7/FCN1/FCN3/GRB2/HLA-DRB1/HTR2A/IDE/KPNA2/LDLR/TFRC/TRIM13/WWP1	23
GO:0045740	BP	GO:0045740	positive regulation of DNA replication	7/1111	37/18862	0.00524394549127801	0.023011760801924	0.014534585760883	DBF4/EREG/FAF1/GLI2/JUN/PCNA/RAC1	7
GO:0048713	BP	GO:0048713	regulation of oligodendrocyte differentiation	7/1111	37/18862	0.00524394549127801	0.023011760801924	0.014534585760883	CXCR4/DAG1/IL34/MDK/PPARG/PTN/RHEB	7
GO:0032481	BP	GO:0032481	positive regulation of type I interferon production	11/1111	77/18862	0.00527681715650043	0.0231383605955389	0.0146145481580869	CHUK/CRCP/DDX58/HMGB1/IFIH1/NFKB2/STING1/TBK1/TLR4/TLR7/TOMM70	11
GO:0014897	BP	GO:0014897	striated muscle hypertrophy	13/1111	99/18862	0.00531555768217523	0.0232904823652354	0.014710630632035	AGTR2/ATP2B4/BECN1/HDAC4/HEY2/IGFBP5/LEP/MYH6/P2RX4/PPARA/TIAM1/TNFRSF1A/YY1	13
GO:0034644	BP	GO:0034644	cellular response to UV	12/1111	88/18862	0.00535976301165588	0.0234484536928184	0.0148104077776555	ATF4/BAK1/CERS1/EIF2S1/MFAP4/MME/MMP2/OPN3/PCNA/PTN/XPC/YY1	12
GO:0072080	BP	GO:0072080	nephron tubule development	12/1111	88/18862	0.00535976301165588	0.0234484536928184	0.0148104077776555	AGTR2/BMP4/DCHS1/GDNF/GLI3/KLHL3/LIF/PROM1/PTCH1/SMO/TCF21/WNT9B	12
GO:0006140	BP	GO:0006140	regulation of nucleotide metabolic process	15/1111	122/18862	0.00538422258723586	0.0235375627236838	0.0148666904264423	GCKR/GPD1/HDAC4/HTR2A/MLXIPL/NOS3/NUP210/PFKFB3/PFKFB4/PGAM1/POM121/PPARA/PRKAG1/SLC25A12/TIGAR	15
GO:0050804	BP	GO:0050804	modulation of chemical synaptic transmission	37/1111	405/18862	0.00545909039350352	0.0238467327515761	0.01506196702104	ACHE/ADIPOQ/ADRB2/ASIC1/ATF4/BDNF/CALB2/CALM1/CCL2/CD38/CNR1/CX3CL1/CX3CR1/FYN/HRH1/HTR2A/IL1B/KIT/KRAS/MME/NPTX2/NTRK1/P2RX1/PLCG1/PLCL1/PRRT2/PTN/PTPRA/RAB11A/RAP1A/RHOT1/ROR2/SERPINE2/SLC24A2/SLC7A11/TAC1/ZDHHC3	37
GO:0014706	BP	GO:0014706	striated muscle tissue development	33/1111	351/18862	0.00549863270172755	0.0239291702948312	0.0151140358545669	ADAMTS9/AGTR2/ALDH1A2/ALPK3/ARNTL/ATG5/BMP4/FHOD3/HDAC4/HEY2/LEF1/LRRC10/MAPK14/MEF2D/MEGF10/MYH6/NRG1/POPDC2/PPARA/RBP4/RYR1/SMO/SMYD1/TBX3/TCF21/TGFB2/TGFBR2/TGFBR3/TLL2/WNT10B/WNT5A/YY1/ZMPSTE24	33
GO:0007266	BP	GO:0007266	Rho protein signal transduction	16/1111	134/18862	0.00549875945241905	0.0239291702948312	0.0151140358545669	AGTR1/APOA1/ARHGAP1/BCL6/CHUK/COL1A2/COL3A1/CUL3/F2R/F2RL2/LPAR6/NTN1/RAC1/RHOA/ROBO1/RTKN	16
GO:0071482	BP	GO:0071482	cellular response to light stimulus	16/1111	134/18862	0.00549875945241905	0.0239291702948312	0.0151140358545669	ATF4/BAK1/CALM1/CERS1/CRB1/CRY1/EIF2S1/MFAP4/MME/MMP2/OPN3/PCNA/PDE6B/PTN/XPC/YY1	16
GO:0090101	BP	GO:0090101	negative regulation of transmembrane receptor protein serine/threonine kinase signaling pathway	16/1111	134/18862	0.00549875945241905	0.0239291702948312	0.0151140358545669	ASPN/CILP/DNM2/HTRA1/PEG10/PMEPA1/PPARA/PPARG/PPM1A/SFRP1/SMAD6/STRAP/TGFBR2/TGFBR3/UBB/WNT5A	16
GO:0097553	BP	GO:0097553	calcium ion transmembrane import into cytosol	16/1111	134/18862	0.00549875945241905	0.0239291702948312	0.0151140358545669	ATG5/ATP2B4/CALM1/CCR7/CX3CL1/CXCL10/CXCL11/CXCL9/F2R/FYN/HTR2A/PLCG1/RYR1/RYR3/SLC24A2/SNCA	16
GO:0002923	BP	GO:0002923	regulation of humoral immune response mediated by circulating immunoglobulin	4/1111	13/18862	0.00557420157532787	0.024039266613839	0.0151835744007195	FCER2/FCGR2B/HPX/NOD2	4
GO:0031650	BP	GO:0031650	regulation of heat generation	4/1111	13/18862	0.00557420157532787	0.024039266613839	0.0151835744007195	CNR1/EDNRB/IL1B/PTGS2	4
GO:0032905	BP	GO:0032905	transforming growth factor beta1 production	4/1111	13/18862	0.00557420157532787	0.024039266613839	0.0151835744007195	FURIN/LUM/THBS1/TSKU	4
GO:0060100	BP	GO:0060100	positive regulation of phagocytosis, engulfment	4/1111	13/18862	0.00557420157532787	0.024039266613839	0.0151835744007195	C3/CD36/GATA2/PPARG	4
GO:0060347	BP	GO:0060347	heart trabecula formation	4/1111	13/18862	0.00557420157532787	0.024039266613839	0.0151835744007195	ADAMTS1/HEY2/RBP4/TGFBR3	4
GO:0061043	BP	GO:0061043	regulation of vascular wound healing	4/1111	13/18862	0.00557420157532787	0.024039266613839	0.0151835744007195	ALOX5/CXCR4/SMOC2/TNFAIP3	4
GO:0070486	BP	GO:0070486	leukocyte aggregation	4/1111	13/18862	0.00557420157532787	0.024039266613839	0.0151835744007195	HAS2/IL1B/RAC2/S100A9	4
GO:0072310	BP	GO:0072310	glomerular epithelial cell development	4/1111	13/18862	0.00557420157532787	0.024039266613839	0.0151835744007195	ADIPOQ/BMP4/MYO1E/PODXL	4
GO:1902043	BP	GO:1902043	positive regulation of extrinsic apoptotic signaling pathway via death domain receptors	4/1111	13/18862	0.00557420157532787	0.024039266613839	0.0151835744007195	FAF1/SFRP1/THBS1/TIMP3	4
GO:1903236	BP	GO:1903236	regulation of leukocyte tethering or rolling	4/1111	13/18862	0.00557420157532787	0.024039266613839	0.0151835744007195	ELANE/FUT4/PTAFR/SELE	4
GO:1903977	BP	GO:1903977	positive regulation of glial cell migration	4/1111	13/18862	0.00557420157532787	0.024039266613839	0.0151835744007195	CX3CL1/CX3CR1/P2RX4/TIAM1	4
GO:1905155	BP	GO:1905155	positive regulation of membrane invagination	4/1111	13/18862	0.00557420157532787	0.024039266613839	0.0151835744007195	C3/CD36/GATA2/PPARG	4
GO:0072078	BP	GO:0072078	nephron tubule morphogenesis	10/1111	67/18862	0.00559645369226252	0.0240991003679538	0.0152213663297276	AGTR2/BMP4/DCHS1/GDNF/GLI3/KLHL3/PTCH1/SMO/TCF21/WNT9B	10
GO:1901224	BP	GO:1901224	positive regulation of NIK/NF-kappaB signaling	10/1111	67/18862	0.00559645369226252	0.0240991003679538	0.0152213663297276	HMGB1/IL18R1/IL1B/IL23A/NOD2/RHOA/TCIM/TERF2IP/TLR4/TLR7	10
GO:0031623	BP	GO:0031623	receptor internalization	14/1111	111/18862	0.00561686040284538	0.0241508205512477	0.0152540336013077	ACHE/CD36/CXCL8/DNM1/DNM2/DNM3/FCER1G/GRB2/MX1/MX2/SELE/SFRP4/SNCA/TFRC	14
GO:1903959	BP	GO:1903959	regulation of anion transmembrane transport	14/1111	111/18862	0.00561686040284538	0.0241508205512477	0.0152540336013077	ABCB1/ADIPOQ/C3/CFTR/EDNRA/IL1B/IRS1/LEP/MAPK14/OPN3/PTAFR/RAP1A/RNASEL/THBS1	14
GO:0099177	BP	GO:0099177	regulation of trans-synaptic signaling	37/1111	406/18862	0.00567703677006078	0.024391331245825	0.0154059438939112	ACHE/ADIPOQ/ADRB2/ASIC1/ATF4/BDNF/CALB2/CALM1/CCL2/CD38/CNR1/CX3CL1/CX3CR1/FYN/HRH1/HTR2A/IL1B/KIT/KRAS/MME/NPTX2/NTRK1/P2RX1/PLCG1/PLCL1/PRRT2/PTN/PTPRA/RAB11A/RAP1A/RHOT1/ROR2/SERPINE2/SLC24A2/SLC7A11/TAC1/ZDHHC3	37
GO:0009409	BP	GO:0009409	response to cold	8/1111	47/18862	0.00570757897255583	0.0244859819754763	0.0154657267657779	ACADVL/ADRB1/ADRB2/CXCL10/GMPR/NFKBIA/PPARG/SOD2	8
GO:0030225	BP	GO:0030225	macrophage differentiation	8/1111	47/18862	0.00570757897255583	0.0244859819754763	0.0154657267657779	ADIPOQ/BMP4/CSF1R/GATA2/HLA-DRB1/IL34/LIF/ROR2	8
GO:0043551	BP	GO:0043551	regulation of phosphatidylinositol 3-kinase activity	9/1111	57/18862	0.00577461654207425	0.0247366857532042	0.0156240751681156	AMBRA1/CCR7/IRS1/KIT/NOD2/PIK3R3/SOCS1/SOCS2/SOCS3	9
GO:0061178	BP	GO:0061178	regulation of insulin secretion involved in cellular response to glucose stimulus	9/1111	57/18862	0.00577461654207425	0.0247366857532042	0.0156240751681156	ANO1/CFTR/GPR68/HLA-DRB1/JAGN1/PIM3/PLA2G6/RAC1/TIAM1	9
GO:1901532	BP	GO:1901532	regulation of hematopoietic progenitor cell differentiation	12/1111	89/18862	0.00587188791109358	0.0251346511551498	0.015875436300983	GATA2/MYB/OSM/PSMB9/PSMC2/PSMD11/PSMD12/PSMD7/PSMD8/PSME3/PSME4/YTHDF2	12
GO:0051100	BP	GO:0051100	negative regulation of binding	18/1111	159/18862	0.00589688279954364	0.0252228749039216	0.0159311597918409	ACE/ADIPOQ/ADRB2/AURKA/GZMA/HEY2/HMOX1/IFIT2/IL10/JUN/LEF1/NFKBIA/PPARA/SMO/SP100/SUMO3/TMBIM6/ZFP90	18
GO:0042326	BP	GO:0042326	negative regulation of phosphorylation	37/1111	407/18862	0.00590227189910861	0.0252271695658037	0.0159338723670313	ADIPOQ/BAK1/BMP4/CALM1/FABP4/FBLN1/GCKR/GPD1L/GPRC5A/HDAC4/HEXIM1/HHEX/HIPK3/IL1B/KAT2B/MLXIPL/PAK2/PIK3CB/PMEPA1/PPARA/PRR5L/RASSF2/RTRAF/SFRP1/SH2B3/SLIT2/SMAD6/SNCA/SOCS1/SOCS3/SPINK1/STRAP/TERF2IP/TIGAR/TNFAIP3/UCHL1/ZC3H12A	37
GO:0043524	BP	GO:0043524	negative regulation of neuron apoptotic process	16/1111	135/18862	0.00590693613082039	0.0252283619603635	0.0159346255019669	AMBRA1/BDNF/CCL2/CX3CL1/CX3CR1/F2R/FYN/GCLM/GDNF/HMOX1/IL10/KRAS/MDK/NTRK1/SLC30A10/SOD2	16
GO:0001916	BP	GO:0001916	positive regulation of T cell mediated cytotoxicity	6/1111	29/18862	0.00607800771073748	0.0257810175627443	0.0162836913695543	CD1C/CD1E/HLA-DRA/HLA-DRB1/HLA-F/IL23A	6
GO:0002063	BP	GO:0002063	chondrocyte development	6/1111	29/18862	0.00607800771073748	0.0257810175627443	0.0162836913695543	COMP/ECM1/FGF18/SULF1/TGFBR2/TSKU	6
GO:0007435	BP	GO:0007435	salivary gland morphogenesis	6/1111	29/18862	0.00607800771073748	0.0257810175627443	0.0162836913695543	DAG1/EDA/ESRP2/FGF10/FGF7/TGFB2	6
GO:0036296	BP	GO:0036296	response to increased oxygen levels	6/1111	29/18862	0.00607800771073748	0.0257810175627443	0.0162836913695543	ATP6V0A2/BNIP3/CCDC115/COL1A1/DNMT3B/PPARG	6
GO:0036336	BP	GO:0036336	dendritic cell migration	6/1111	29/18862	0.00607800771073748	0.0257810175627443	0.0162836913695543	ALOX5/CCR1/CCR7/CXCR4/EXT1/HMGB1	6
GO:0043032	BP	GO:0043032	positive regulation of macrophage activation	6/1111	29/18862	0.00607800771073748	0.0257810175627443	0.0162836913695543	IL10/IL1RL1/LBP/THBS1/TLR4/WNT5A	6
GO:0050690	BP	GO:0050690	regulation of defense response to virus by virus	6/1111	29/18862	0.00607800771073748	0.0257810175627443	0.0162836913695543	CD247/CD28/FYN/PACS1/PAK2/RAC1	6
GO:0072539	BP	GO:0072539	T-helper 17 cell differentiation	6/1111	29/18862	0.00607800771073748	0.0257810175627443	0.0162836913695543	IL23A/IL6/RORC/STAT3/TBX21/ZC3H12A	6
GO:1903579	BP	GO:1903579	negative regulation of ATP metabolic process	6/1111	29/18862	0.00607800771073748	0.0257810175627443	0.0162836913695543	HDAC4/MLXIPL/PPARA/SLC25A12/SNCA/TIGAR	6
GO:0032411	BP	GO:0032411	positive regulation of transporter activity	14/1111	112/18862	0.00608114737226561	0.0257810175627443	0.0162836913695543	ABCB1/ADIPOQ/ADRB2/ATP1B1/CALM1/CCL2/CFTR/DNM2/EHD3/KCNJ11/PON1/PTAFR/SGK1/WNK3	14
GO:0002714	BP	GO:0002714	positive regulation of B cell mediated immunity	7/1111	38/18862	0.00610800451091748	0.0257998164106522	0.0162955650140561	C3/CD28/FCER2/HPX/NOD2/TBX21/TFRC	7
GO:0002891	BP	GO:0002891	positive regulation of immunoglobulin mediated immune response	7/1111	38/18862	0.00610800451091748	0.0257998164106522	0.0162955650140561	C3/CD28/FCER2/HPX/NOD2/TBX21/TFRC	7
GO:0007618	BP	GO:0007618	mating	7/1111	38/18862	0.00610800451091748	0.0257998164106522	0.0162955650140561	ADA/CNR1/EDNRB/HDAC4/P2RX1/SERPINE2/TAC1	7
GO:0071548	BP	GO:0071548	response to dexamethasone	7/1111	38/18862	0.00610800451091748	0.0257998164106522	0.0162955650140561	AGTR2/ASS1/DNMT3B/PCK1/PCNA/PTAFR/SRD5A1	7
GO:0097242	BP	GO:0097242	amyloid-beta clearance	7/1111	38/18862	0.00610800451091748	0.0257998164106522	0.0162955650140561	C3/CD36/CLU/IDE/LDLR/MME/RAB11A	7
GO:0009150	BP	GO:0009150	purine ribonucleotide metabolic process	37/1111	408/18862	0.00613498312626317	0.025894760033303	0.0163555328816932	ACACB/ADCY3/AK3/AK5/ATP5PB/CARD11/DLAT/ELOVL1/ENO2/EPHA2/FITM2/GCKR/GPAT4/GPD1/HDAC4/HMGCS2/HTR2A/MLXIPL/NPPC/NT5E/NUDT4/NUP210/PANK1/PDE1A/PDE4A/PDE4B/PDE5A/PFKFB3/PFKFB4/PGAM1/PGAM4/POM121/PPARA/PRKAG1/SLC25A12/SLC25A13/TIGAR	37
GO:0007611	BP	GO:0007611	learning or memory	24/1111	235/18862	0.00618172696322007	0.0260729290464847	0.016468067199441	ADCY3/ASIC1/BDNF/CNR1/CX3CR1/FOSL1/FYN/GATM/HRH1/HTR2A/JUN/KIT/KRAS/LDLR/MME/NPTX2/NTRK1/PTN/SGK1/SLC24A2/SLC6A1/SLC7A11/TAC1/VDAC1	24
GO:0006839	BP	GO:0006839	mitochondrial transport	27/1111	274/18862	0.00619812100812754	0.0261229231939617	0.016499644279974	ACACB/ATP5PB/BAK1/BCL2L1/BID/BNIP3/C11orf65/CPT1A/GRPEL1/GZMB/HPS4/HSPA1L/MFF/RAC2/RHOT1/SFXN1/SLC25A12/SLC25A13/SLC25A24/SLC25A4/TIMM17A/TOMM70/TP63/UBE2D3/UBE2L3/VDAC1/VDAC2	27
GO:0006026	BP	GO:0006026	aminoglycan catabolic process	10/1111	68/18862	0.00622378753865543	0.0261544555952408	0.0165195606346842	BGN/CHIT1/FMOD/HPSE/HYAL4/LUM/LYVE1/OGN/SDC2/VCAN	10
GO:0006625	BP	GO:0006625	protein targeting to peroxisome	10/1111	68/18862	0.00622378753865543	0.0261544555952408	0.0165195606346842	EPHX2/IDE/IDH1/MPV17/NUDT19/PEX12/PEX2/UBB/UBE2D2/UBE2D3	10
GO:0072662	BP	GO:0072662	protein localization to peroxisome	10/1111	68/18862	0.00622378753865543	0.0261544555952408	0.0165195606346842	EPHX2/IDE/IDH1/MPV17/NUDT19/PEX12/PEX2/UBB/UBE2D2/UBE2D3	10
GO:0072663	BP	GO:0072663	establishment of protein localization to peroxisome	10/1111	68/18862	0.00622378753865543	0.0261544555952408	0.0165195606346842	EPHX2/IDE/IDH1/MPV17/NUDT19/PEX12/PEX2/UBB/UBE2D2/UBE2D3	10
GO:0014812	BP	GO:0014812	muscle cell migration	13/1111	101/18862	0.00629634300347321	0.0264207595178566	0.0166877623309835	ACE/ADAMTS1/ADIPOQ/APEX1/HAS2/HDAC4/IGFBP5/MDK/MEGF10/SLIT2/SMO/THBS4/VTN	13
GO:0014896	BP	GO:0014896	muscle hypertrophy	13/1111	101/18862	0.00629634300347321	0.0264207595178566	0.0166877623309835	AGTR2/ATP2B4/BECN1/HDAC4/HEY2/IGFBP5/LEP/MYH6/P2RX4/PPARA/TIAM1/TNFRSF1A/YY1	13
GO:0001910	BP	GO:0001910	regulation of leukocyte mediated cytotoxicity	11/1111	79/18862	0.00641626023283154	0.0267724065623493	0.0169098680694246	CD1C/CD1E/FCGR2B/HLA-DRA/HLA-DRB1/HLA-F/IL23A/KLRC1/KLRD1/LEP/RASGRP1	11
GO:0030104	BP	GO:0030104	water homeostasis	11/1111	79/18862	0.00641626023283154	0.0267724065623493	0.0169098680694246	ADCY3/AQP3/AQP4/CFTR/ELOVL1/EXT1/HAS2/MYO5B/RAB11A/SCNN1B/TP63	11
GO:0090398	BP	GO:0090398	cellular senescence	11/1111	79/18862	0.00641626023283154	0.0267724065623493	0.0169098680694246	ARNTL/BCL6/ID2/ING2/KRAS/MAPK14/PLA2R1/SLC30A10/TBX3/YBX1/ZMPSTE24	11
GO:0006986	BP	GO:0006986	response to unfolded protein	20/1111	185/18862	0.0064166934499556	0.0267724065623493	0.0169098680694246	ACADVL/ATF4/BAK1/CCL2/CHAC1/COMP/COPS5/CTH/CUL7/CXCL8/EIF2S1/HDGF/HSPA14/HSPA1L/SEC31A/THBS1/THBS4/TMBIM6/TOR1B/YOD1	20
GO:0003073	BP	GO:0003073	regulation of systemic arterial blood pressure	12/1111	90/18862	0.00642202695220617	0.0267724065623493	0.0169098680694246	ACE/ADRB1/ADRB2/AGTR1/AGTR2/AR/CMA1/ENPEP/F2R/MME/NOS3/SOD2	12
GO:0014068	BP	GO:0014068	positive regulation of phosphatidylinositol 3-kinase signaling	12/1111	90/18862	0.00642202695220617	0.0267724065623493	0.0169098680694246	BECN1/CD28/F2R/FYN/KIT/LEP/NTRK1/OSM/PIK3CB/PRR5L/ROR2/TGFB2	12
GO:0046470	BP	GO:0046470	phosphatidylcholine metabolic process	12/1111	90/18862	0.00642202695220617	0.0267724065623493	0.0169098680694246	ACHE/APOA1/CETP/CHPT1/GPAT4/LDLR/LPCAT3/LPIN1/PLA2G2A/PLA2G6/PLA2G7/PON1	12
GO:0061326	BP	GO:0061326	renal tubule development	12/1111	90/18862	0.00642202695220617	0.0267724065623493	0.0169098680694246	AGTR2/BMP4/DCHS1/GDNF/GLI3/KLHL3/LIF/PROM1/PTCH1/SMO/TCF21/WNT9B	12
GO:1903035	BP	GO:1903035	negative regulation of response to wounding	12/1111	90/18862	0.00642202695220617	0.0267724065623493	0.0169098680694246	ALOX5/CERS2/FAP/MDK/NOS3/PLAUR/PROS1/SERPINE2/SH2B3/THBD/THBS1/VTN	12
GO:0002053	BP	GO:0002053	positive regulation of mesenchymal cell proliferation	5/1111	21/18862	0.00647568404697777	0.0268211737381304	0.0169406701755654	FOXF1/PRRX1/SMO/TGFBR2/WNT5A	5
GO:0002363	BP	GO:0002363	alpha-beta T cell lineage commitment	5/1111	21/18862	0.00647568404697777	0.0268211737381304	0.0169406701755654	CTSL/IL23A/IL6/STAT3/TBX21	5
GO:0006833	BP	GO:0006833	water transport	5/1111	21/18862	0.00647568404697777	0.0268211737381304	0.0169406701755654	AQP3/AQP4/CFTR/HAS2/SLC5A1	5
GO:0010875	BP	GO:0010875	positive regulation of cholesterol efflux	5/1111	21/18862	0.00647568404697777	0.0268211737381304	0.0169406701755654	ADIPOQ/APOA1/NFKBIA/PON1/PTCH1	5
GO:0044241	BP	GO:0044241	lipid digestion	5/1111	21/18862	0.00647568404697777	0.0268211737381304	0.0169406701755654	APOA1/CD36/LDLR/LEP/LPCAT3	5
GO:0045655	BP	GO:0045655	regulation of monocyte differentiation	5/1111	21/18862	0.00647568404697777	0.0268211737381304	0.0169406701755654	CD74/GPR68/HLA-DRB1/IL34/JUN	5
GO:0099515	BP	GO:0099515	actin filament-based transport	5/1111	21/18862	0.00647568404697777	0.0268211737381304	0.0169406701755654	MYO15A/MYO1D/MYO1E/MYO5B/MYO7A	5
GO:1903429	BP	GO:1903429	regulation of cell maturation	5/1111	21/18862	0.00647568404697777	0.0268211737381304	0.0169406701755654	AURKA/BCL11A/CLEC7A/EDNRB/NPPC	5
GO:2000479	BP	GO:2000479	regulation of cAMP-dependent protein kinase activity	5/1111	21/18862	0.00647568404697777	0.0268211737381304	0.0169406701755654	ADIPOQ/ADRB2/ATP2B4/CXCL10/PRKAG1	5
GO:0010574	BP	GO:0010574	regulation of vascular endothelial growth factor production	9/1111	58/18862	0.00648675791344519	0.0268284099755932	0.0169452406956092	ATF4/C3/FLT4/HPSE/IL1B/IL6/NDRG2/PTGS2/SULF1	9
GO:0060675	BP	GO:0060675	ureteric bud morphogenesis	9/1111	58/18862	0.00648675791344519	0.0268284099755932	0.0169452406956092	AGTR2/BMP4/DCHS1/GDNF/GLI3/PTCH1/SMO/TCF21/WNT9B	9
GO:0034504	BP	GO:0034504	protein localization to nucleus	27/1111	275/18862	0.00649973239367676	0.0268595047719641	0.0169648806522583	AGTR2/BMP4/CCT2/CD36/COL1A1/CSE1L/FERMT1/FYN/GCKR/GLI3/HHEX/IPO11/KPNA2/LEP/LIF/MAPK14/MDM2/NFKBIA/ORMDL3/POM121/SMO/SP100/STAT3/SUMO3/TFRC/TOR1B/ZC3H12A	27
GO:0033628	BP	GO:0033628	regulation of cell adhesion mediated by integrin	8/1111	48/18862	0.00650361379234243	0.0268595047719641	0.0169648806522583	ADA/EPHA2/FERMT1/JAM3/LIF/PODXL/SNAI2/TGFB2	8
GO:0019722	BP	GO:0019722	calcium-mediated signaling	21/1111	198/18862	0.0065923206620948	0.0272063276678848	0.0171839393834866	ADA/AGTR1/ATP1B1/ATP2B4/CALM1/CCR1/CCR7/CMKLR1/CX3CR1/CXCL8/CXCR4/EDNRB/HDAC4/NUDT4/P2RX4/PLCE1/PLCG1/PTBP1/PTGDR2/SELE/ZMPSTE24	21
GO:0050890	BP	GO:0050890	cognition	27/1111	276/18862	0.00681341054683353	0.0280986027784468	0.0177475142106541	ADCY3/ASIC1/BDNF/CNR1/CX3CR1/FOSL1/FYN/GATM/HLA-DRA/HRH1/HTR2A/JUN/KIT/KRAS/LDLR/MME/NPTX2/NTRK1/PTN/SGK1/SLC1A4/SLC24A2/SLC6A1/SLC7A11/TAC1/TTC8/VDAC1	27
GO:0050709	BP	GO:0050709	negative regulation of protein secretion	10/1111	69/18862	0.00690445952250849	0.028453693146842	0.0179717948059865	ACVR1C/F2R/IL1B/INHBB/IRS1/JAGN1/KCNJ11/PIM3/SFRP1/SYTL4	10
GO:0009259	BP	GO:0009259	ribonucleotide metabolic process	38/1111	425/18862	0.00693733438201858	0.0285687077306749	0.0180444398046401	ACACB/ADCY3/AK3/AK5/ATP5PB/CARD11/CTPS1/DLAT/ELOVL1/ENO2/EPHA2/FITM2/GCKR/GPAT4/GPD1/HDAC4/HMGCS2/HTR2A/MLXIPL/NPPC/NT5E/NUDT4/NUP210/PANK1/PDE1A/PDE4A/PDE4B/PDE5A/PFKFB3/PFKFB4/PGAM1/PGAM4/POM121/PPARA/PRKAG1/SLC25A12/SLC25A13/TIGAR	38
GO:0010660	BP	GO:0010660	regulation of muscle cell apoptotic process	11/1111	80/18862	0.00705393627551573	0.0290281082925908	0.0183346043393421	AMBRA1/ATF4/BNIP3/HEY2/HMOX1/MDK/PDE1A/PPARG/SOD2/TIGAR/ZC3H12A	11
GO:0007190	BP	GO:0007190	activation of adenylate cyclase activity	7/1111	39/18862	0.00707389709064356	0.0290479157476605	0.0183471150358027	ACR/ADCY3/ADORA2B/ADRB1/ADRB2/CALM1/EDNRA	7
GO:0030212	BP	GO:0030212	hyaluronan metabolic process	7/1111	39/18862	0.00707389709064356	0.0290479157476605	0.0183471150358027	HAS1/HAS2/HAS3/HYAL4/IL1B/ITIH5/LYVE1	7
GO:0072210	BP	GO:0072210	metanephric nephron development	7/1111	39/18862	0.00707389709064356	0.0290479157476605	0.0183471150358027	ADIPOQ/BMP4/GDNF/LIF/SMO/TCF21/WNT9B	7
GO:0030178	BP	GO:0030178	negative regulation of Wnt signaling pathway	22/1111	212/18862	0.00709398850327085	0.0291096404132077	0.0183861012938591	CTHRC1/CUL3/FERMT1/FRZB/GLI3/MAPK14/MDK/PSMB9/PSMC2/PSMD11/PSMD12/PSMD7/PSMD8/PSME3/PSME4/ROR2/SFRP1/SFRP4/SFRP5/SNAI2/TSKU/WNT5A	22
GO:0055088	BP	GO:0055088	lipid homeostasis	18/1111	162/18862	0.00713892455136679	0.0292731524903871	0.0184893780630365	ANGPTL4/APOA1/C1QTNF3/CETP/CNBP/EPHX2/FABP4/FITM2/GCKR/LDLR/MLXIPL/NUS1/ORMDL3/PPARG/SOAT1/TLCD1/TM6SF2/TSKU	18
GO:0033006	BP	GO:0033006	regulation of mast cell activation involved in immune response	6/1111	30/18862	0.00722627769261729	0.0295051636377766	0.0186359199095401	ENPP3/FOXF1/GATA2/HMOX1/RAC2/UNC13D	6
GO:0061384	BP	GO:0061384	heart trabecula morphogenesis	6/1111	30/18862	0.00722627769261729	0.0295051636377766	0.0186359199095401	ADAMTS1/HEY2/NRG1/RBP4/TGFB2/TGFBR3	6
GO:0070168	BP	GO:0070168	negative regulation of biomineral tissue development	6/1111	30/18862	0.00722627769261729	0.0295051636377766	0.0186359199095401	ASPN/CCR1/ECM1/HEY2/LTBP3/NOS3	6
GO:0071711	BP	GO:0071711	basement membrane organization	6/1111	30/18862	0.00722627769261729	0.0295051636377766	0.0186359199095401	CMA1/DAG1/EXT1/FERMT1/LAMB4/NID1	6
GO:0110110	BP	GO:0110110	positive regulation of animal organ morphogenesis	6/1111	30/18862	0.00722627769261729	0.0295051636377766	0.0186359199095401	AR/BMP4/FGF10/GDNF/ROBO1/WNT5A	6
GO:1902230	BP	GO:1902230	negative regulation of intrinsic apoptotic signaling pathway in response to DNA damage	6/1111	30/18862	0.00722627769261729	0.0295051636377766	0.0186359199095401	BCL2L1/BID/CD74/CLU/ING2/SNAI2	6
GO:0015908	BP	GO:0015908	fatty acid transport	17/1111	150/18862	0.00724069489517206	0.0295221245442416	0.0186466326816621	ACACB/ACE/AGTR2/CD36/CPT1A/FABP4/IL1B/P2RX4/PLA2G2A/PLA2R1/PPARA/PPARG/SLC1A7/SLC25A12/SLC25A13/SLC7A11/THBS1	17
GO:0030048	BP	GO:0030048	actin filament-based movement	17/1111	150/18862	0.00724069489517206	0.0295221245442416	0.0186466326816621	DSC2/GPD1L/KCND3/KCNH2/KCNJ5/MYH10/MYH6/MYH9/MYL1/MYO15A/MYO1D/MYO1E/MYO5B/MYO7A/PDE4B/TNNI1/WIPF3	17
GO:0072171	BP	GO:0072171	mesonephric tubule morphogenesis	9/1111	59/18862	0.00726442962185667	0.0295560563044847	0.0186680645087838	AGTR2/BMP4/DCHS1/GDNF/GLI3/PTCH1/SMO/TCF21/WNT9B	9
GO:1902041	BP	GO:1902041	regulation of extrinsic apoptotic signaling pathway via death domain receptors	9/1111	59/18862	0.00726442962185667	0.0295560563044847	0.0186680645087838	BCL2L1/FAF1/HMOX1/NOS3/SFRP1/SP100/THBS1/TIMP3/TNFAIP3	9
GO:1904589	BP	GO:1904589	regulation of protein import	9/1111	59/18862	0.00726442962185667	0.0295560563044847	0.0186680645087838	AGTR2/BMP4/CD36/FERMT1/GLI3/LEP/MAPK14/SMO/ZC3H12A	9
GO:0032692	BP	GO:0032692	negative regulation of interleukin-1 production	8/1111	49/18862	0.00738092037679502	0.0299072391668566	0.0188898770625832	APOA1/CX3CL1/CX3CR1/IL10/IL1R2/NLRP3/TNFAIP3/ZC3H12A	8
GO:0050982	BP	GO:0050982	detection of mechanical stimulus	8/1111	49/18862	0.00738092037679502	0.0299072391668566	0.0188898770625832	CXCR4/FYN/HTR2A/KIT/MKKS/NTRK1/PKD1L1/SERPINE2	8
GO:0046822	BP	GO:0046822	regulation of nucleocytoplasmic transport	13/1111	103/18862	0.00741588544029613	0.0299072391668566	0.0188898770625832	AGTR2/BMP4/CD36/FERMT1/GLI3/IL1B/LEP/MAPK14/MX2/PPM1A/SMO/SP100/ZC3H12A	13
GO:0002864	BP	GO:0002864	regulation of acute inflammatory response to antigenic stimulus	4/1111	14/18862	0.00744431887483723	0.0299072391668566	0.0188898770625832	C3/CCR7/CNR1/FCGR2B	4
GO:0003376	BP	GO:0003376	sphingosine-1-phosphate receptor signaling pathway	4/1111	14/18862	0.00744431887483723	0.0299072391668566	0.0188898770625832	PIK3CB/RAC1/S1PR3/SPNS2	4
GO:0009214	BP	GO:0009214	cyclic nucleotide catabolic process	4/1111	14/18862	0.00744431887483723	0.0299072391668566	0.0188898770625832	PDE1A/PDE4A/PDE4B/PDE5A	4
GO:0030213	BP	GO:0030213	hyaluronan biosynthetic process	4/1111	14/18862	0.00744431887483723	0.0299072391668566	0.0188898770625832	HAS1/HAS2/HAS3/IL1B	4
GO:0036295	BP	GO:0036295	cellular response to increased oxygen levels	4/1111	14/18862	0.00744431887483723	0.0299072391668566	0.0188898770625832	ATP6V0A2/CCDC115/DNMT3B/PPARG	4
GO:0042249	BP	GO:0042249	establishment of planar polarity of embryonic epithelium	4/1111	14/18862	0.00744431887483723	0.0299072391668566	0.0188898770625832	CTHRC1/PTK7/SFRP1/WNT5A	4
GO:0045898	BP	GO:0045898	regulation of RNA polymerase II transcription preinitiation complex assembly	4/1111	14/18862	0.00744431887483723	0.0299072391668566	0.0188898770625832	ESR1/HMGB1/PSMC2/WNT10B	4
GO:0050862	BP	GO:0050862	positive regulation of T cell receptor signaling pathway	4/1111	14/18862	0.00744431887483723	0.0299072391668566	0.0188898770625832	ADA/CARD11/CCR7/RAB29	4
GO:0050930	BP	GO:0050930	induction of positive chemotaxis	4/1111	14/18862	0.00744431887483723	0.0299072391668566	0.0188898770625832	CXCL8/FGF10/IL16/SCG2	4
GO:0050966	BP	GO:0050966	detection of mechanical stimulus involved in sensory perception of pain	4/1111	14/18862	0.00744431887483723	0.0299072391668566	0.0188898770625832	CXCR4/FYN/HTR2A/NTRK1	4
GO:0070141	BP	GO:0070141	response to UV-A	4/1111	14/18862	0.00744431887483723	0.0299072391668566	0.0188898770625832	CERS1/MME/MMP2/OPN3	4
GO:0072350	BP	GO:0072350	tricarboxylic acid metabolic process	4/1111	14/18862	0.00744431887483723	0.0299072391668566	0.0188898770625832	ACO1/ASS1/IDH1/IDH3A	4
GO:0072540	BP	GO:0072540	T-helper 17 cell lineage commitment	4/1111	14/18862	0.00744431887483723	0.0299072391668566	0.0188898770625832	IL23A/IL6/STAT3/TBX21	4
GO:0097284	BP	GO:0097284	hepatocyte apoptotic process	4/1111	14/18862	0.00744431887483723	0.0299072391668566	0.0188898770625832	BID/DNMT3A/KRT18/PPARA	4
GO:1902894	BP	GO:1902894	negative regulation of pri-miRNA transcription by RNA polymerase II	4/1111	14/18862	0.00744431887483723	0.0299072391668566	0.0188898770625832	BMP4/HDAC4/PPARA/YY1	4
GO:0009308	BP	GO:0009308	amine metabolic process	18/1111	163/18862	0.00759710256396034	0.0304997425334709	0.0192641113973564	AGTR2/ATP2B4/BHMT/IDO1/INMT/NQO1/ODC1/PSMB9/PSMC2/PSMD11/PSMD12/PSMD7/PSMD8/PSME3/PSME4/SLC7A11/SNCA/TGFB2	18
GO:0022604	BP	GO:0022604	regulation of cell morphogenesis	29/1111	305/18862	0.00762541122407072	0.0305920437741136	0.0193224102954504	APOA1/BCL11A/CCL2/CSF1R/CUL7/CUX1/CXCR4/DAG1/DNM2/FBLN1/FITM2/FYN/HAS2/KIT/MDK/MYH10/MYH9/PARVB/PLXNC1/PTN/RAC1/RAC2/RHOA/RND3/STRIP1/TIAM1/UNC13D/WNT5A/ZMPSTE24	29
GO:0032371	BP	GO:0032371	regulation of sterol transport	10/1111	70/18862	0.00764137305675412	0.0305920801638876	0.0193224332797973	ADIPOQ/APOA1/CETP/FURIN/LEP/LPCAT3/NFKBIA/NUS1/PON1/PTCH1	10
GO:0032374	BP	GO:0032374	regulation of cholesterol transport	10/1111	70/18862	0.00764137305675412	0.0305920801638876	0.0193224332797973	ADIPOQ/APOA1/CETP/FURIN/LEP/LPCAT3/NFKBIA/NUS1/PON1/PTCH1	10
GO:1904427	BP	GO:1904427	positive regulation of calcium ion transmembrane transport	10/1111	70/18862	0.00764137305675412	0.0305920801638876	0.0193224332797973	ATP1B1/CALM1/CX3CL1/CXCL10/CXCL11/CXCL9/EHD3/F2R/PLCG1/SNCA	10
GO:0034404	BP	GO:0034404	nucleobase-containing small molecule biosynthetic process	14/1111	115/18862	0.00766087170302121	0.0306488142611134	0.0193582674173408	ADA/ENPP3/ENTPD6/FITM2/NT5E/NUDT4/OGG1/PDE1A/PDE4A/PDE4B/PDE5A/SAMHD1/SARM1/TK2	14
GO:0021954	BP	GO:0021954	central nervous system neuron development	11/1111	81/18862	0.00774002707897441	0.0309224831842638	0.0195311209624413	EPHB6/GATA2/GLI2/LEP/NANOS1/ROBO1/SLIT2/TCTN1/TSKU/UBB/WNT5A	11
GO:0050672	BP	GO:0050672	negative regulation of lymphocyte proliferation	11/1111	81/18862	0.00774002707897441	0.0309224831842638	0.0195311209624413	BMP4/CTLA4/FCGR2B/GNRH1/HLA-DRB1/IDO1/IL10/LRRC32/SFTPD/VSIG4/VSIR	11
GO:0071333	BP	GO:0071333	cellular response to glucose stimulus	15/1111	127/18862	0.00777735912959641	0.0310500673647246	0.019611705113676	ANO1/CFTR/CMA1/GCLM/GPR68/HLA-DRB1/JAGN1/KCNJ11/MLXIPL/PCK1/PIM3/PLA2G6/RAC1/TIAM1/TWNK	15
GO:0055076	BP	GO:0055076	transition metal ion homeostasis	16/1111	139/18862	0.00779154496174663	0.0310851304888546	0.0196338515278118	ABCG2/ACO1/ATP6V0A2/CCDC115/HEPH/HMOX1/HMOX2/HPX/S100A9/SLC11A1/SLC30A10/SLC31A1/SLC46A1/STEAP3/STEAP4/TFRC	16
GO:0009416	BP	GO:0009416	response to light stimulus	30/1111	319/18862	0.00782662437541597	0.0311889792974902	0.0196994440493173	ABCA4/ATF4/BAK1/CALM1/CERS1/CRB1/CRY1/DNM2/EIF2S1/ELANE/ELK1/EXT1/EYS/HRH1/ID2/KIT/KRAS/MAPK10/MFAP4/MME/MMP2/OGG1/OPN3/PCNA/PDE6B/PTN/RGS9BP/SLC7A11/XPC/YY1	30
GO:0006650	BP	GO:0006650	glycerophospholipid metabolic process	32/1111	346/18862	0.00782841753964469	0.0311889792974902	0.0196994440493173	ACHE/AGPAT3/APOA1/CETP/CHPT1/CRLS1/CSF1R/GPAT4/GPD1/GPD1L/HADHA/HADHB/HTR2A/IMPA2/LDLR/LPCAT3/LPIN1/MTMR10/PIK3CB/PIK3R3/PLA2G2A/PLA2G6/PLA2G7/PLCG1/PLD2/PON1/PRDX6/PTPMT1/SELENOI/SOCS1/SOCS2/SOCS3	32
GO:0010888	BP	GO:0010888	negative regulation of lipid storage	5/1111	22/18862	0.00798080083481889	0.03155570254482	0.0199310721517778	IL6/LEP/NFKBIA/PPARA/PPARG	5
GO:0014821	BP	GO:0014821	phasic smooth muscle contraction	5/1111	22/18862	0.00798080083481889	0.03155570254482	0.0199310721517778	EDNRB/GDNF/KIT/SSTR2/TBX3	5
GO:0030277	BP	GO:0030277	maintenance of gastrointestinal epithelium	5/1111	22/18862	0.00798080083481889	0.03155570254482	0.0199310721517778	MUC13/NOD2/RBP4/STRAP/TLR4	5
GO:0030859	BP	GO:0030859	polarized epithelial cell differentiation	5/1111	22/18862	0.00798080083481889	0.03155570254482	0.0199310721517778	FOXF1/PTK7/RHOA/TP63/WNT5A	5
GO:0043369	BP	GO:0043369	CD4-positive or CD8-positive, alpha-beta T cell lineage commitment	5/1111	22/18862	0.00798080083481889	0.03155570254482	0.0199310721517778	CTSL/IL23A/IL6/STAT3/TBX21	5
GO:0044346	BP	GO:0044346	fibroblast apoptotic process	5/1111	22/18862	0.00798080083481889	0.03155570254482	0.0199310721517778	BAK1/BID/CUL3/SFRP1/TP63	5
GO:0045649	BP	GO:0045649	regulation of macrophage differentiation	5/1111	22/18862	0.00798080083481889	0.03155570254482	0.0199310721517778	ADIPOQ/GATA2/IL34/LIF/ROR2	5
GO:0072576	BP	GO:0072576	liver morphogenesis	5/1111	22/18862	0.00798080083481889	0.03155570254482	0.0199310721517778	CUL3/IL6/MDK/PTN/TNFAIP3	5
GO:0090103	BP	GO:0090103	cochlea morphogenesis	5/1111	22/18862	0.00798080083481889	0.03155570254482	0.0199310721517778	CTHRC1/FRZB/GLI2/PTK7/WNT5A	5
GO:1903203	BP	GO:1903203	regulation of oxidative stress-induced neuron death	5/1111	22/18862	0.00798080083481889	0.03155570254482	0.0199310721517778	ATF4/IL10/MEAK7/SLC7A11/TLR4	5
GO:1903306	BP	GO:1903306	negative regulation of regulated secretory pathway	5/1111	22/18862	0.00798080083481889	0.03155570254482	0.0199310721517778	FCGR2B/FOXF1/HLA-F/HMOX1/RAP1A	5
GO:0007588	BP	GO:0007588	excretion	9/1111	60/18862	0.00811136210731207	0.0318747719968349	0.0201326013765036	ABCG2/ADORA2B/AGTR1/AGTR2/EDNRB/HMOX1/KCNJ1/SCNN1B/TAC1	9
GO:0010518	BP	GO:0010518	positive regulation of phospholipase activity	9/1111	60/18862	0.00811136210731207	0.0318747719968349	0.0201326013765036	AGTR1/BDNF/EDNRA/ESR1/HTR2A/KIT/PLCG1/PTAFR/SELE	9
GO:0016239	BP	GO:0016239	positive regulation of macroautophagy	9/1111	60/18862	0.00811136210731207	0.0318747719968349	0.0201326013765036	ADRB2/BECN1/BNIP3/HMOX1/NOD2/STING1/TBK1/TRIM13/VDAC1	9
GO:0040014	BP	GO:0040014	regulation of multicellular organism growth	9/1111	60/18862	0.00811136210731207	0.0318747719968349	0.0201326013765036	ADRB1/ADRB2/GPAT4/MKKS/NPPC/PTCH1/SMO/SOCS2/ZMPSTE24	9
GO:0045576	BP	GO:0045576	mast cell activation	9/1111	60/18862	0.00811136210731207	0.0318747719968349	0.0201326013765036	CNR1/ENPP3/FOXF1/GATA2/HMOX1/KIT/RAC2/TSLP/UNC13D	9
GO:0050994	BP	GO:0050994	regulation of lipid catabolic process	9/1111	60/18862	0.00811136210731207	0.0318747719968349	0.0201326013765036	ACACB/APOA1/CNR1/CPT1A/IDH1/IL1B/IRS1/LDLR/PPARA	9
GO:0071384	BP	GO:0071384	cellular response to corticosteroid stimulus	9/1111	60/18862	0.00811136210731207	0.0318747719968349	0.0201326013765036	AGTR2/ASS1/DNMT3B/PCK1/SCNN1B/SGK1/SRD5A1/SSTR2/UBE2L3	9
GO:0099072	BP	GO:0099072	regulation of postsynaptic membrane neurotransmitter receptor levels	9/1111	60/18862	0.00811136210731207	0.0318747719968349	0.0201326013765036	ADAM22/DAG1/DNM1/DNM2/DNM3/MX1/MX2/RAB11A/RAP1A	9
GO:1903670	BP	GO:1903670	regulation of sprouting angiogenesis	9/1111	60/18862	0.00811136210731207	0.0318747719968349	0.0201326013765036	ADAMTS9/ALOX5/E2F2/EPN2/HMGB1/IL10/JAK1/PIK3CB/THBS1	9
GO:0009187	BP	GO:0009187	cyclic nucleotide metabolic process	7/1111	40/18862	0.00814845509300125	0.0319115467324957	0.0201558288710833	ADCY3/EPHA2/NPPC/PDE1A/PDE4A/PDE4B/PDE5A	7
GO:0009261	BP	GO:0009261	ribonucleotide catabolic process	7/1111	40/18862	0.00814845509300125	0.0319115467324957	0.0201558288710833	FITM2/NT5E/NUDT4/PDE1A/PDE4A/PDE4B/PDE5A	7
GO:0030890	BP	GO:0030890	positive regulation of B cell proliferation	7/1111	40/18862	0.00814845509300125	0.0319115467324957	0.0201558288710833	ADA/BCL6/CARD11/CD38/CD74/TFRC/TLR4	7
GO:0055090	BP	GO:0055090	acylglycerol homeostasis	7/1111	40/18862	0.00814845509300125	0.0319115467324957	0.0201558288710833	ANGPTL4/APOA1/C1QTNF3/CETP/FITM2/GCKR/MLXIPL	7
GO:0070328	BP	GO:0070328	triglyceride homeostasis	7/1111	40/18862	0.00814845509300125	0.0319115467324957	0.0201558288710833	ANGPTL4/APOA1/C1QTNF3/CETP/FITM2/GCKR/MLXIPL	7
GO:0035148	BP	GO:0035148	tube formation	16/1111	140/18862	0.00833085003174743	0.0325251877986276	0.0205434141053844	BMP4/CTHRC1/EDA/FGF10/GDNF/PODXL/PTCH1/PTK7/RALA/SDCCAG8/SFRP1/TCTN1/TGFB2/VASP/WNT5A/WNT9B	16
GO:0003229	BP	GO:0003229	ventricular cardiac muscle tissue development	8/1111	50/18862	0.00834443582953681	0.0325251877986276	0.0205434141053844	ADAMTS9/HEY2/MYH6/NRG1/TBX3/TGFB2/TGFBR3/ZMPSTE24	8
GO:0008347	BP	GO:0008347	glial cell migration	8/1111	50/18862	0.00834443582953681	0.0325251877986276	0.0205434141053844	CCL2/CERS2/CX3CL1/CX3CR1/GLI3/P2RX4/TGFB2/TIAM1	8
GO:0032648	BP	GO:0032648	regulation of interferon-beta production	8/1111	50/18862	0.00834443582953681	0.0325251877986276	0.0205434141053844	DDX58/HMGB1/IFIH1/TBK1/TLR4/TLR7/TOMM70/YY1	8
GO:0045912	BP	GO:0045912	negative regulation of carbohydrate metabolic process	8/1111	50/18862	0.00834443582953681	0.0325251877986276	0.0205434141053844	ADIPOQ/C1QTNF3/CRY1/GCKR/HDAC4/PPARA/SLC25A12/TIGAR	8
GO:1902001	BP	GO:1902001	fatty acid transmembrane transport	8/1111	50/18862	0.00834443582953681	0.0325251877986276	0.0205434141053844	ACACB/CD36/CPT1A/SLC1A7/SLC25A12/SLC25A13/SLC7A11/THBS1	8
GO:0032479	BP	GO:0032479	regulation of type I interferon production	15/1111	128/18862	0.00834472052681633	0.0325251877986276	0.0205434141053844	CHUK/CRCP/DDX58/HMGB1/IFIH1/IL10/NFKB2/NLRC5/STING1/TBK1/TLR4/TLR7/TNFAIP3/TOMM70/YY1	15
GO:0021536	BP	GO:0021536	diencephalon development	10/1111	71/18862	0.00843746662761772	0.0327756553063368	0.0207016132759063	ALDH1A2/BMP4/FGF10/GATA2/GLI2/PTN/SMO/SRD5A1/UBB/WNT5A	10
GO:0032720	BP	GO:0032720	negative regulation of tumor necrosis factor production	10/1111	71/18862	0.00843746662761772	0.0327756553063368	0.0207016132759063	ADIPOQ/BPI/CX3CL1/IL10/LBP/NOD2/TLR4/TNFAIP3/VSIR/ZC3H12A	10
GO:0033692	BP	GO:0033692	cellular polysaccharide biosynthetic process	10/1111	71/18862	0.00843746662761772	0.0327756553063368	0.0207016132759063	B3GNT9/EXT1/GYG2/HAS1/HAS2/HAS3/IRS1/NHLRC1/PPP1R3D/PPP1R3E	10
GO:0061333	BP	GO:0061333	renal tubule morphogenesis	10/1111	71/18862	0.00843746662761772	0.0327756553063368	0.0207016132759063	AGTR2/BMP4/DCHS1/GDNF/GLI3/KLHL3/PTCH1/SMO/TCF21/WNT9B	10
GO:0098586	BP	GO:0098586	cellular response to virus	10/1111	71/18862	0.00843746662761772	0.0327756553063368	0.0207016132759063	BIRC2/CHUK/DDX58/GSDME/IFIH1/IL6/MAPK14/TKFC/TOMM70/ZC3H12A	10
GO:0001656	BP	GO:0001656	metanephros development	11/1111	82/18862	0.00847690641775193	0.0328211715600573	0.0207303620491492	ADIPOQ/BMP4/FGF10/GDF11/GDNF/GLI3/LIF/PTCH1/SMO/TCF21/WNT9B	11
GO:0002065	BP	GO:0002065	columnar/cuboidal epithelial cell differentiation	11/1111	82/18862	0.00847690641775193	0.0328211715600573	0.0207303620491492	ARNTL/BMP4/EXT1/GPAT4/HOXA5/RHEB/SMO/TIGAR/TMEM231/TP63/WNT5A	11
GO:0032945	BP	GO:0032945	negative regulation of mononuclear cell proliferation	11/1111	82/18862	0.00847690641775193	0.0328211715600573	0.0207303620491492	BMP4/CTLA4/FCGR2B/GNRH1/HLA-DRB1/IDO1/IL10/LRRC32/SFTPD/VSIG4/VSIR	11
GO:0002335	BP	GO:0002335	mature B cell differentiation	6/1111	31/18862	0.00852334961076405	0.0328211715600573	0.0207303620491492	ADA/CDH17/FCGR2B/IL10/IL6/ST3GAL1	6
GO:0003338	BP	GO:0003338	metanephros morphogenesis	6/1111	31/18862	0.00852334961076405	0.0328211715600573	0.0207303620491492	BMP4/FGF10/GDNF/LIF/SMO/WNT9B	6
GO:0007431	BP	GO:0007431	salivary gland development	6/1111	31/18862	0.00852334961076405	0.0328211715600573	0.0207303620491492	DAG1/EDA/ESRP2/FGF10/FGF7/TGFB2	6
GO:0019835	BP	GO:0019835	cytolysis	6/1111	31/18862	0.00852334961076405	0.0328211715600573	0.0207303620491492	GSDMB/GZMA/GZMB/LBP/PLA2G2A/PRF1	6
GO:0033198	BP	GO:0033198	response to ATP	6/1111	31/18862	0.00852334961076405	0.0328211715600573	0.0207303620491492	CASP1/KCNJ11/P2RX1/P2RX4/P2RX6/RYR3	6
GO:0043171	BP	GO:0043171	peptide catabolic process	6/1111	31/18862	0.00852334961076405	0.0328211715600573	0.0207303620491492	ACE/ANPEP/CHAC1/CPQ/ENPEP/IDE	6
GO:0045920	BP	GO:0045920	negative regulation of exocytosis	6/1111	31/18862	0.00852334961076405	0.0328211715600573	0.0207303620491492	FCGR2B/FOXF1/HLA-F/HMOX1/RAP1A/SNCA	6
GO:0048147	BP	GO:0048147	negative regulation of fibroblast proliferation	6/1111	31/18862	0.00852334961076405	0.0328211715600573	0.0207303620491492	AGTR2/IFI30/PARP10/PEX2/PPARG/SFRP1	6
GO:0060317	BP	GO:0060317	cardiac epithelial to mesenchymal transition	6/1111	31/18862	0.00852334961076405	0.0328211715600573	0.0207303620491492	HAS2/HEY2/SNAI2/TGFB2/TGFBR2/TGFBR3	6
GO:0110150	BP	GO:0110150	negative regulation of biomineralization	6/1111	31/18862	0.00852334961076405	0.0328211715600573	0.0207303620491492	ASPN/CCR1/ECM1/HEY2/LTBP3/NOS3	6
GO:0001933	BP	GO:0001933	negative regulation of protein phosphorylation	33/1111	362/18862	0.00861496598052114	0.0331517720976175	0.0209391744867164	ADIPOQ/BAK1/BMP4/CALM1/FABP4/FBLN1/GPD1L/GPRC5A/HEXIM1/HHEX/HIPK3/IL1B/KAT2B/MLXIPL/PAK2/PIK3CB/PMEPA1/PRR5L/RASSF2/RTRAF/SFRP1/SH2B3/SLIT2/SMAD6/SNCA/SOCS1/SOCS3/SPINK1/STRAP/TERF2IP/TNFAIP3/UCHL1/ZC3H12A	33
GO:0046661	BP	GO:0046661	male sex differentiation	17/1111	153/18862	0.00877303649500659	0.0337374859330033	0.0213091204480458	AR/ESR1/FGF10/ING2/KIT/MGST1/NTRK1/PATZ1/ROR2/SFRP1/SRD5A1/TBX3/TCF21/TGFB2/UBB/WNT5A/WNT9B	17
GO:1904064	BP	GO:1904064	positive regulation of cation transmembrane transport	16/1111	141/18862	0.00889954408821422	0.034201120333665	0.0216019591411001	ADRB2/ATP1B1/CALM1/CCL2/CX3CL1/CXCL10/CXCL11/CXCL9/DNM2/EHD3/F2R/KCNH2/KCNJ11/PLCG1/SNCA/WNK3	16
GO:0032606	BP	GO:0032606	type I interferon production	15/1111	129/18862	0.00894448912537392	0.0343279826139267	0.0216820873289497	CHUK/CRCP/DDX58/HMGB1/IFIH1/IL10/NFKB2/NLRC5/STING1/TBK1/TLR4/TLR7/TNFAIP3/TOMM70/YY1	15
GO:0071331	BP	GO:0071331	cellular response to hexose stimulus	15/1111	129/18862	0.00894448912537392	0.0343279826139267	0.0216820873289497	ANO1/CFTR/CMA1/GCLM/GPR68/HLA-DRB1/JAGN1/KCNJ11/MLXIPL/PCK1/PIM3/PLA2G6/RAC1/TIAM1/TWNK	15
GO:0019229	BP	GO:0019229	regulation of vasoconstriction	9/1111	61/18862	0.00903131569198969	0.0346381061173444	0.0218779661535076	ACE/AGTR1/CD38/F2R/HRH1/HTR2A/LEP/P2RX1/PTAFR	9
GO:0046395	BP	GO:0046395	carboxylic acid catabolic process	24/1111	243/18862	0.00922744186010898	0.0353476880902605	0.0223261491556038	ACACB/ACADVL/ADIPOQ/AHCY/ATP2B4/CBS/CNR1/CPT1A/ETFDH/HADHA/HADHB/HOGA1/IDO1/IRS1/IVD/LEP/LPIN1/NOS3/NUDT19/PCK1/PEX2/PON1/PPARA/PRODH	24
GO:0034976	BP	GO:0034976	response to endoplasmic reticulum stress	28/1111	296/18862	0.00922861594152117	0.0353476880902605	0.0223261491556038	ACADVL/ALOX5/ATF4/BAK1/BCL2L1/CCL2/CFTR/CHAC1/CLU/COPS5/CTH/CUL7/CXCL8/EIF2S1/FCGR2B/HDGF/JUN/LPCAT3/NHLRC1/PPP2CB/RNF5/SEC31A/THBS1/THBS4/TMBIM6/TMX1/TRIM13/YOD1	28
GO:0046486	BP	GO:0046486	glycerolipid metabolic process	38/1111	433/18862	0.00927189707481263	0.0354898362417811	0.0224159321373066	ACHE/AGPAT3/APOA1/C3/CETP/CHPT1/CPT1A/CRLS1/CSF1R/FABP4/FITM2/GPAT4/GPD1/GPD1L/HADHA/HADHB/HTR2A/IMPA2/LDLR/LPCAT3/LPIN1/MTMR10/PCK1/PIK3CB/PIK3R3/PLA2G2A/PLA2G6/PLA2G7/PLCE1/PLCG1/PLD2/PON1/PRDX6/PTPMT1/SELENOI/SOCS1/SOCS2/SOCS3	38
GO:0002753	BP	GO:0002753	cytoplasmic pattern recognition receptor signaling pathway	10/1111	72/18862	0.0092957065572245	0.0355100928444306	0.022428726522359	BIRC2/DDX58/IFIH1/NFKBIA/NOD2/TIFA/TKFC/TLR4/TNFAIP3/UBB	10
GO:0043574	BP	GO:0043574	peroxisomal transport	10/1111	72/18862	0.0092957065572245	0.0355100928444306	0.022428726522359	EPHX2/IDE/IDH1/MPV17/NUDT19/PEX12/PEX2/UBB/UBE2D2/UBE2D3	10
GO:0048708	BP	GO:0048708	astrocyte differentiation	10/1111	72/18862	0.0092957065572245	0.0355100928444306	0.022428726522359	IL6/KRAS/LDLR/LIF/ROR2/S100A9/SERPINE2/SMO/STAT3/TLR4	10
GO:0010591	BP	GO:0010591	regulation of lamellipodium assembly	7/1111	41/18862	0.00933849045123493	0.0355319679669012	0.0224425431896846	DNM2/EPHA2/HDAC4/PLCE1/RAC1/RAC2/SLIT2	7
GO:0010907	BP	GO:0010907	positive regulation of glucose metabolic process	7/1111	41/18862	0.00933849045123493	0.0355319679669012	0.0224425431896846	HMGB1/IRS1/KAT2B/PPARA/PPP1R3E/SLC25A12/WDR5	7
GO:0021983	BP	GO:0021983	pituitary gland development	7/1111	41/18862	0.00933849045123493	0.0355319679669012	0.0224425431896846	ALDH1A2/BMP4/FGF10/GATA2/GLI2/SRD5A1/WNT5A	7
GO:0033574	BP	GO:0033574	response to testosterone	7/1111	41/18862	0.00933849045123493	0.0355319679669012	0.0224425431896846	AR/ELK1/GNRH1/KCNJ11/NQO1/SRD5A1/THBS1	7
GO:0046636	BP	GO:0046636	negative regulation of alpha-beta T cell activation	7/1111	41/18862	0.00933849045123493	0.0355319679669012	0.0224425431896846	BCL6/GLI3/HMGB1/SOCS1/TBX21/VSIR/ZC3H12A	7
GO:1903580	BP	GO:1903580	positive regulation of ATP metabolic process	7/1111	41/18862	0.00933849045123493	0.0355319679669012	0.0224425431896846	GPD1/HTR2A/MLXIPL/PFKFB3/PFKFB4/PPARA/SLC25A12	7
GO:0042752	BP	GO:0042752	regulation of circadian rhythm	14/1111	118/18862	0.0095500516273464	0.0362889346183116	0.0229206550911491	ADA/ADRB1/ARNTL/CRY1/ID2/KLF10/MAPK10/OPN3/PDE6B/PPARA/PPARG/RORC/SRRD/USP7	14
GO:0046916	BP	GO:0046916	cellular transition metal ion homeostasis	14/1111	118/18862	0.0095500516273464	0.0362889346183116	0.0229206550911491	ABCG2/ACO1/ATP6V0A2/CCDC115/HEPH/HMOX1/HMOX2/HPX/S100A9/SLC11A1/SLC30A10/SLC31A1/SLC46A1/TFRC	14
GO:0007612	BP	GO:0007612	learning	15/1111	130/18862	0.00957791088130155	0.0363467818602426	0.0229571923081884	ADCY3/ASIC1/FOSL1/FYN/HRH1/JUN/KIT/KRAS/NPTX2/PTN/SLC24A2/SLC6A1/SLC7A11/TAC1/VDAC1	15
GO:1900180	BP	GO:1900180	regulation of protein localization to nucleus	15/1111	130/18862	0.00957791088130155	0.0363467818602426	0.0229571923081884	AGTR2/BMP4/CCT2/CD36/FERMT1/FYN/GLI3/LEP/LIF/MAPK14/ORMDL3/SMO/SUMO3/TFRC/ZC3H12A	15
GO:0050954	BP	GO:0050954	sensory perception of mechanical stimulus	18/1111	167/18862	0.00967276015180397	0.036448408338519	0.0230213811713006	ATP2B2/CDH23/COL11A2/COL1A1/CXCR4/FYN/GSDME/HTR2A/KIT/MKKS/MYO15A/MYO7A/NTRK1/P2RX4/PKHD1L1/SERPINB6/SERPINE2/SNAI2	18
GO:0015671	BP	GO:0015671	oxygen transport	4/1111	15/18862	0.0096846748043226	0.036448408338519	0.0230213811713006	HBA1/HBB/HBG2/IPCEF1	4
GO:0016114	BP	GO:0016114	terpenoid biosynthetic process	4/1111	15/18862	0.0096846748043226	0.036448408338519	0.0230213811713006	ALDH1A2/GGPS1/HMGCS2/LSS	4
GO:0035635	BP	GO:0035635	entry of bacterium into host cell	4/1111	15/18862	0.0096846748043226	0.036448408338519	0.0230213811713006	CBLL1/CXCL8/EXOC7/GRB2	4
GO:0036342	BP	GO:0036342	post-anal tail morphogenesis	4/1111	15/18862	0.0096846748043226	0.036448408338519	0.0230213811713006	DCHS1/EPHA2/TP63/WNT5A	4
GO:0045198	BP	GO:0045198	establishment of epithelial cell apical/basal polarity	4/1111	15/18862	0.0096846748043226	0.036448408338519	0.0230213811713006	FOXF1/PTK7/RHOA/WNT5A	4
GO:0046321	BP	GO:0046321	positive regulation of fatty acid oxidation	4/1111	15/18862	0.0096846748043226	0.036448408338519	0.0230213811713006	CPT1A/IRS1/PPARA/PPARG	4
GO:0050965	BP	GO:0050965	detection of temperature stimulus involved in sensory perception of pain	4/1111	15/18862	0.0096846748043226	0.036448408338519	0.0230213811713006	ANO1/CXCR4/HTR2A/NTRK1	4
GO:0060099	BP	GO:0060099	regulation of phagocytosis, engulfment	4/1111	15/18862	0.0096846748043226	0.036448408338519	0.0230213811713006	C3/CD36/GATA2/PPARG	4
GO:0071391	BP	GO:0071391	cellular response to estrogen stimulus	4/1111	15/18862	0.0096846748043226	0.036448408338519	0.0230213811713006	AR/ESR1/SFRP1/TRIM24	4
GO:2000846	BP	GO:2000846	regulation of corticosteroid hormone secretion	4/1111	15/18862	0.0096846748043226	0.036448408338519	0.0230213811713006	AGTR1/AGTR2/CRY1/TAC1	4
GO:0003181	BP	GO:0003181	atrioventricular valve morphogenesis	5/1111	23/18862	0.00971239526906824	0.036448408338519	0.0230213811713006	DCHS1/HEY2/SMAD6/TGFB2/TGFBR2	5
GO:0010738	BP	GO:0010738	regulation of protein kinase A signaling	5/1111	23/18862	0.00971239526906824	0.036448408338519	0.0230213811713006	ADIPOQ/ADRB2/AKAP7/PDE4A/TCIM	5
GO:0032331	BP	GO:0032331	negative regulation of chondrocyte differentiation	5/1111	23/18862	0.00971239526906824	0.036448408338519	0.0230213811713006	BMP4/GLI2/LTBP3/SNAI2/WNT9A	5
GO:0045723	BP	GO:0045723	positive regulation of fatty acid biosynthetic process	5/1111	23/18862	0.00971239526906824	0.036448408338519	0.0230213811713006	APOA1/CD74/IL1B/MLXIPL/PTGS2	5
GO:0070977	BP	GO:0070977	bone maturation	5/1111	23/18862	0.00971239526906824	0.036448408338519	0.0230213811713006	DCHS1/LEP/RHOA/RYR1/THBS3	5
GO:0072677	BP	GO:0072677	eosinophil migration	5/1111	23/18862	0.00971239526906824	0.036448408338519	0.0230213811713006	CCL2/CX3CL1/HRH1/PTGER4/SCG2	5
GO:2001243	BP	GO:2001243	negative regulation of intrinsic apoptotic signaling pathway	12/1111	95/18862	0.00981028555208626	0.036791768436214	0.0232382527453522	BAG5/BCL2L1/BID/CD74/CLU/ING2/MDM2/PLAUR/SNAI2/SOD2/TMBIM6/VDAC2	12
GO:0016311	BP	GO:0016311	dephosphorylation	42/1111	491/18862	0.00987453574034303	0.0370086020287905	0.0233752082123533	ACP1/ACP5/AGTR2/ALPL/APEX1/CALM1/CILP/CYCS/ENTPD6/EPHX2/FAM220A/FARP1/IMPA2/LPIN1/MTMR10/MYH6/MYO1D/NT5C3A/NT5E/PFKFB3/PFKFB4/PGAM5/PLPP5/PON1/PPARGC1B/PPM1A/PPM1D/PPP1R1A/PPP1R3D/PPP1R3E/PPP2CB/PPP2R2B/PPP4R2/PPP6R3/PTBP1/PTN/PTPMT1/PTPN3/PTPRA/PTPRH/TGFB2/TIGAR	42
GO:0031128	BP	GO:0031128	developmental induction	6/1111	32/18862	0.00997910955131457	0.0372549106091581	0.0235307805397301	AR/BMP4/FGF10/GDNF/ROBO1/WNT5A	6
GO:0035590	BP	GO:0035590	purinergic nucleotide receptor signaling pathway	6/1111	32/18862	0.00997910955131457	0.0372549106091581	0.0235307805397301	ADA/ADORA2B/P2RX1/P2RX4/P2RX6/PTAFR	6
GO:0042219	BP	GO:0042219	cellular modified amino acid catabolic process	6/1111	32/18862	0.00997910955131457	0.0372549106091581	0.0235307805397301	AHCY/BHMT/CHAC1/DIO2/HOGA1/PRODH	6
GO:0098801	BP	GO:0098801	regulation of renal system process	6/1111	32/18862	0.00997910955131457	0.0372549106091581	0.0235307805397301	ADIPOQ/AGTR1/AGTR2/EDNRB/F2R/TAC1	6
GO:1901099	BP	GO:1901099	negative regulation of signal transduction in absence of ligand	6/1111	32/18862	0.00997910955131457	0.0372549106091581	0.0235307805397301	BCL2L1/FGF10/FYN/GDNF/IL1B/SNAI2	6
GO:2001240	BP	GO:2001240	negative regulation of extrinsic apoptotic signaling pathway in absence of ligand	6/1111	32/18862	0.00997910955131457	0.0372549106091581	0.0235307805397301	BCL2L1/FGF10/FYN/GDNF/IL1B/SNAI2	6
GO:0006027	BP	GO:0006027	glycosaminoglycan catabolic process	9/1111	62/18862	0.0100280689439822	0.037364948597623	0.0236002822434052	BGN/FMOD/HPSE/HYAL4/LUM/LYVE1/OGN/SDC2/VCAN	9
GO:0010573	BP	GO:0010573	vascular endothelial growth factor production	9/1111	62/18862	0.0100280689439822	0.037364948597623	0.0236002822434052	ATF4/C3/FLT4/HPSE/IL1B/IL6/NDRG2/PTGS2/SULF1	9
GO:0045604	BP	GO:0045604	regulation of epidermal cell differentiation	9/1111	62/18862	0.0100280689439822	0.037364948597623	0.0236002822434052	AQP3/BMP4/CTSK/CTSL/HEY2/MAFG/PTCH1/SFRP4/TP63	9
GO:0000086	BP	GO:0000086	G2/M transition of mitotic cell cycle	25/1111	258/18862	0.0100650669196404	0.0374542884791018	0.0236567107010273	ABCB1/AURKA/BLM/CALM1/CDK2/CEP164/CEP41/DNM2/NABP1/OFD1/PCNT/PHLDA1/PPM1D/PSMB9/PSMC2/PSMD11/PSMD12/PSMD7/PSMD8/PSME3/PSME4/RAB11A/SDCCAG8/TUBG1/WNT10B	25
GO:0016054	BP	GO:0016054	organic acid catabolic process	25/1111	258/18862	0.0100650669196404	0.0374542884791018	0.0236567107010273	ACACB/ACADVL/ADIPOQ/AHCY/ATP2B4/CBS/CNR1/CPT1A/CTH/ETFDH/HADHA/HADHB/HOGA1/IDO1/IRS1/IVD/LEP/LPIN1/NOS3/NUDT19/PCK1/PEX2/PON1/PPARA/PRODH	25
GO:0010657	BP	GO:0010657	muscle cell apoptotic process	11/1111	84/18862	0.0101126519936005	0.037524046402535	0.0237007708896138	AMBRA1/ATF4/BNIP3/HEY2/HMOX1/MDK/PDE1A/PPARG/SOD2/TIGAR/ZC3H12A	11
GO:0014031	BP	GO:0014031	mesenchymal cell development	11/1111	84/18862	0.0101126519936005	0.037524046402535	0.0237007708896138	ALDH1A2/BMP4/EDNRA/EDNRB/EFNB1/GDNF/HEY2/NRG1/SMO/SNAI2/TAPT1	11
GO:0042475	BP	GO:0042475	odontogenesis of dentin-containing tooth	11/1111	84/18862	0.0101126519936005	0.037524046402535	0.0237007708896138	BMP4/EDA/FGF10/GLI2/GLI3/HTRA1/LEF1/PPARA/SMO/TNFRSF11B/TP63	11
GO:1900407	BP	GO:1900407	regulation of cellular response to oxidative stress	11/1111	84/18862	0.0101126519936005	0.037524046402535	0.0237007708896138	ALOX5/ATF4/BAG5/CD36/FYN/IL10/MAPKAP1/MEAK7/SLC7A11/SOD2/TLR4	11
GO:0048640	BP	GO:0048640	negative regulation of developmental growth	13/1111	107/18862	0.010123415633719	0.037524046402535	0.0237007708896138	ADRB1/ADRB2/BCL11A/BMP4/NTN1/PPARA/PTCH1/RBP4/SOCS2/TGFBR2/TLL2/WNT5A/YY1	13
GO:0006606	BP	GO:0006606	protein import into nucleus	16/1111	143/18862	0.0101294705480857	0.037524046402535	0.0237007708896138	AGTR2/BMP4/CD36/CSE1L/FERMT1/GCKR/GLI3/IPO11/KPNA2/LEP/MAPK14/NFKBIA/POM121/SMO/STAT3/ZC3H12A	16
GO:0033135	BP	GO:0033135	regulation of peptidyl-serine phosphorylation	16/1111	143/18862	0.0101294705480857	0.037524046402535	0.0237007708896138	ATP2B4/BAK1/BDNF/GPD1L/IL6/LIF/MAPKAP1/MLXIPL/OSM/PLCL1/RASSF2/SNCA/TBK1/TERF2IP/TFRC/WNT5A	16
GO:0008037	BP	GO:0008037	cell recognition	23/1111	232/18862	0.0102076704661155	0.037783010678168	0.0238643367508093	ACR/CCR7/CCT2/CD36/CLEC7A/CNR1/CXCR4/EXT1/FCN1/FCN2/FCN3/GAP43/HSPA1L/JMJD6/LBP/MEGF10/MYPN/PALLD/PRF1/ROBO1/ROBO3/VCAN/VDAC2	23
GO:0003151	BP	GO:0003151	outflow tract morphogenesis	10/1111	73/18862	0.0102190795437562	0.037783010678168	0.0238643367508093	BMP4/HEY2/ROBO1/RYR1/SMAD6/TBX3/TGFB2/TGFBR2/TGFBR3/WNT5A	10
GO:1903556	BP	GO:1903556	negative regulation of tumor necrosis factor superfamily cytokine production	10/1111	73/18862	0.0102190795437562	0.037783010678168	0.0238643367508093	ADIPOQ/BPI/CX3CL1/IL10/LBP/NOD2/TLR4/TNFAIP3/VSIR/ZC3H12A	10
GO:0042770	BP	GO:0042770	signal transduction in response to DNA damage	15/1111	131/18862	0.0102462459962902	0.0378591221686947	0.0239124099511164	ARID3A/AURKA/BID/CD74/CDK2/GRB2/MAPK14/MDM2/PCNA/PLA2R1/PPM1D/SNAI2/SP100/USP10/ZMPSTE24	15
GO:0043112	BP	GO:0043112	receptor metabolic process	18/1111	168/18862	0.0102566916803969	0.0378733936054708	0.0239214240123844	ACHE/BECN1/CD36/CXCL8/DNM1/DNM2/DNM3/EHD3/FCER1G/FURIN/GRB2/MX1/MX2/RAB29/SELE/SFRP4/SNCA/TFRC	18
GO:0051052	BP	GO:0051052	regulation of DNA metabolic process	32/1111	353/18862	0.0103447205222147	0.038173943017512	0.0241112556920328	ADIPOQ/ANXA3/BCL6/BLM/CCT2/CD28/CERS1/FGF10/FUS/GZMA/HMGB1/HNRNPA2B1/IL10/IL6/KPNA2/MPV17/NPPC/OGG1/PARG/PCNA/PIF1/POT1/PPARG/PPP4R2/RNF168/SMOC2/TBX21/TERF2IP/TFRC/TIGAR/USP7/ZMPSTE24	32
GO:0046165	BP	GO:0046165	alcohol biosynthetic process	17/1111	156/18862	0.010554349138305	0.0389225452517107	0.0245840844975903	ACACB/APOA1/CFTR/CYP27A1/DHCR7/GGPS1/HMGCS2/HRH1/IMPA2/LBR/LEP/LPCAT3/LSS/NUS1/PCK1/PTAFR/SNCA	17
GO:0003279	BP	GO:0003279	cardiac septum development	12/1111	96/18862	0.0106292821199857	0.0391486940052996	0.0247269235650588	BMP4/HEY2/PTK7/ROBO1/SLIT2/SMAD6/SMO/TBX3/TGFB2/TGFBR2/TGFBR3/WNT5A	12
GO:0003300	BP	GO:0003300	cardiac muscle hypertrophy	12/1111	96/18862	0.0106292821199857	0.0391486940052996	0.0247269235650588	AGTR2/ATP2B4/BECN1/HDAC4/HEY2/LEP/MYH6/P2RX4/PPARA/TIAM1/TNFRSF1A/YY1	12
GO:0014002	BP	GO:0014002	astrocyte development	7/1111	42/18862	0.0106507603535702	0.0392027026961545	0.0247610362935814	IL6/KRAS/LDLR/ROR2/S100A9/SMO/TLR4	7
GO:0008277	BP	GO:0008277	regulation of G protein-coupled receptor signaling pathway	16/1111	144/18862	0.0107929199268841	0.039700555204197	0.0250754876750598	ADA/ADRB2/ATP2B4/C3/CALM1/CRY1/CXCL8/DNM2/MRAP2/PDE4B/PDE6B/PLCE1/PTGDR2/RPGRIP1L/SNCA/ZDHHC3	16
GO:0010508	BP	GO:0010508	positive regulation of autophagy	14/1111	120/18862	0.0110005123702378	0.0404383052178775	0.0255414620494777	ADRB2/AMBRA1/BECN1/BNIP3/HMGB1/HMOX1/NOD2/ORMDL3/PIK3CB/STING1/TBK1/TRIM13/VDAC1/ZC3H12A	14
GO:0005977	BP	GO:0005977	glycogen metabolic process	10/1111	74/18862	0.0112105850133473	0.0411579422985239	0.0259959960138883	CALM1/GNMT/GYG2/HMGB1/IRS1/NHLRC1/PHKA2/PPP1R1A/PPP1R3D/PPP1R3E	10
GO:0061045	BP	GO:0061045	negative regulation of wound healing	10/1111	74/18862	0.0112105850133473	0.0411579422985239	0.0259959960138883	ALOX5/FAP/NOS3/PLAUR/PROS1/SERPINE2/SH2B3/THBD/THBS1/VTN	10
GO:0048738	BP	GO:0048738	cardiac muscle tissue development	21/1111	208/18862	0.0112863199040917	0.0414095653113774	0.0261549250194178	ADAMTS9/AGTR2/ALDH1A2/ALPK3/ATG5/BMP4/FHOD3/HEY2/LRRC10/MAPK14/MYH6/NRG1/PPARA/RBP4/TBX3/TGFB2/TGFBR2/TGFBR3/WNT5A/YY1/ZMPSTE24	21
GO:0045807	BP	GO:0045807	positive regulation of endocytosis	12/1111	97/18862	0.0115000962876905	0.0421133379650436	0.0265994387651899	C3/CBLL1/CD36/CLU/DNM2/GATA2/PPARG/SELE/SFRP4/SNCA/VTN/WNT5A	12
GO:0098659	BP	GO:0098659	inorganic cation import across plasma membrane	12/1111	97/18862	0.0115000962876905	0.0421133379650436	0.0265994387651899	ATP1B1/ATP2B4/FYN/KCNH2/KCNJ1/KCNJ11/KCNJ5/SLC24A2/SLC31A1/SLC5A1/SLC6A1/WNK3	12
GO:0099587	BP	GO:0099587	inorganic ion import across plasma membrane	12/1111	97/18862	0.0115000962876905	0.0421133379650436	0.0265994387651899	ATP1B1/ATP2B4/FYN/KCNH2/KCNJ1/KCNJ11/KCNJ5/SLC24A2/SLC31A1/SLC5A1/SLC6A1/WNK3	12
GO:0051099	BP	GO:0051099	positive regulation of binding	18/1111	170/18862	0.0115087122212014	0.0421180797764451	0.0266024337669662	ACE/BDNF/BMP4/CALM1/CTHRC1/EIF2S1/HMGB1/HOXA3/IDE/PLAUR/PLCL1/PON1/PPARG/PPP2CB/STING1/TIAM1/VTN/WNT5A	18
[truncated: 239 more rows]
