# Supplementary material for: Regulatory mechanism of fibrosis-related genes in patients with heart failure
Source: Front Genet. 2022 Oct 17;13:1032572. doi: 10.3389/fgene.2022.1032572 (PMC9618712; doi:10.3389/fgene.2022.1032572)
Supplement: Supplementary file 2 [file DataSheet3.CSV]

	ID	Description	GeneRatio	BgRatio	pvalue	p.adjust	qvalue	geneID	Count
hsa05169	hsa05169	Epstein-Barr virus infection	57/1123	202/8093	5.25798941929042e-08	1.72462052952726e-05	1.37814670042454e-05	578/637/8900/894/898/9134/919/915/916/917/965/1017/1147/3627/54205/23586/1870/2208/10912/3108/3109/3111/3112/3113/3115/3117/3122/3123/3134/3569/3683/3716/3725/5602/1432/4193/4791/4792/4938/4939/4940/5291/8503/5701/5717/5718/5713/5714/5879/79685/6774/23118/6890/29110/7128/7188/7874	57
hsa05162	hsa05162	Measles	40/1123	139/8093	3.02579125629435e-06	0.000441445830643554	0.000352759986618244	578/598/637/894/898/9134/940/915/916/917/1017/1147/54205/23586/1965/2213/3305/64135/3553/3560/3561/3569/3716/3725/5602/4599/4600/4792/4938/4939/4940/5291/8503/9367/6774/23118/29110/7099/51284/7128	40
hsa05144	hsa05144	Malaria	20/1123	50/8093	4.42927678708418e-06	0.000441445830643554	0.000352759986618244	6347/948/959/1311/3576/3039/3043/3586/3553/3569/3683/3820/6383/6401/7042/7057/7058/7059/7060/7099	20
hsa04659	hsa04659	Th17 cell differentiation	33/1123	108/8093	5.38348573955554e-06	0.000441445830643554	0.000352759986618244	919/915/916/917/1147/3108/3109/3111/3112/3113/3115/3117/3122/3123/3553/3554/51561/3560/3561/3569/3716/3725/5602/1432/4792/5335/5533/5588/6097/6774/30009/7048/7535	33
hsa05416	hsa05416	Viral myocarditis	22/1123	60/8093	8.04794891447011e-06	0.000527945448789239	0.000421881953621696	637/940/959/54205/1605/1981/2534/3108/3109/3111/3112/3113/3115/3117/3122/3123/3134/3683/4624/5551/5879/5880	22
hsa05321	hsa05321	Inflammatory bowel disease	23/1123	65/8093	1.00186956701729e-05	0.000547688696636117	0.00043765881085492	3108/3109/3111/3112/3113/3115/3117/3122/3123/3586/8809/3553/51561/3561/3569/3725/64127/6097/6774/30009/7042/7099/7100	23
hsa05164	hsa05164	Influenza A	45/1123	172/8093	1.20633195801182e-05	0.000565252688896968	0.000451694221872096	578/637/10241/834/6347/1147/4261/3627/3576/54205/23586/1965/3108/3109/3111/3112/3113/3115/3117/3122/3123/64135/3553/3569/3716/3838/4599/4600/4792/114548/4938/4939/4940/5291/8503/8766/6041/91543/291/9021/29110/7099/51284/7132/7416	45
hsa04640	hsa04640	Hematopoietic cell lineage	30/1123	99/8093	1.71008505524753e-05	0.000699186153031475	0.000558720642184973	290/911/913/914/933/948/952/915/916/917/966/1436/2208/3108/3109/3111/3112/3113/3115/3117/3122/3123/3553/3554/7850/3569/3815/4311/931/7037	30
hsa05332	hsa05332	Graft-versus-host disease	17/1123	42/8093	1.91849859063515e-05	0.000699186153031475	0.000558720642184973	940/3002/3108/3109/3111/3112/3113/3115/3117/3122/3123/3134/3553/3569/3821/3824/5551	17
hsa05140	hsa05140	Leishmaniasis	24/1123	77/8093	7.09316428946985e-05	0.00211955248421529	0.00169373738308603	718/1915/2002/2215/3108/3109/3111/3112/3113/3115/3117/3122/3123/3586/3553/3716/3725/1432/65108/4792/5743/23118/7042/7099	24
hsa05166	hsa05166	Human T-cell leukemia virus 1 infection	52/1123	222/8093	7.10825528242932e-05	0.00211955248421529	0.00169373738308603	109/468/598/8900/894/898/9134/915/916/917/246184/1017/1147/9586/1870/2002/2114/8061/3108/3109/3111/3112/3113/3115/3117/3122/3123/3134/3601/3554/7850/3560/3561/3569/3683/3716/3725/8850/3845/5602/4791/4792/4801/5291/8503/5533/291/7042/7048/7132/7416/7417	52
hsa05330	hsa05330	Allograft rejection	15/1123	38/8093	8.3600980943885e-05	0.00219144336625359	0.00175118548843756	940/959/3002/3108/3109/3111/3112/3113/3115/3117/3122/3123/3134/3586/5551	15
hsa05145	hsa05145	Toxoplasmosis	31/1123	112/8093	8.6855987077124e-05	0.00219144336625359	0.00175118548843756	240/598/329/959/1147/4261/54205/3108/3109/3111/3112/3113/3115/3117/3122/3123/3305/3586/3716/3910/22798/3949/5602/1432/4792/8651/6774/23118/7042/7099/7132	31
hsa05323	hsa05323	Rheumatoid arthritis	27/1123	93/8093	0.00010139475234917	0.00237553419789484	0.00189829273195063	54/23545/90423/534/6347/940/1493/1513/1514/3576/3108/3109/3111/3112/3113/3115/3117/3122/3123/3553/51561/3569/3683/3725/4050/7042/7099	27
hsa05310	hsa05310	Asthma	13/1123	31/8093	0.00011965548326358	0.00261646656736362	0.00209082212860572	959/2205/2207/3108/3109/3111/3112/3113/3115/3117/3122/3123/3586	13
hsa04672	hsa04672	Intestinal immune network for IgA production	17/1123	49/8093	0.000188148387630494	0.00385704194642513	0.00308216766578902	940/959/7852/3108/3109/3111/3112/3113/3115/3117/3122/3123/23308/3586/3601/3569/3695	17
hsa04658	hsa04658	Th1 and Th2 cell differentiation	26/1123	92/8093	0.000219196025876475	0.00422919391102846	0.00337955482620696	919/915/916/917/1147/3108/3109/3111/3112/3113/3115/3117/3122/3123/3560/3561/3716/3725/5602/1432/4792/5335/5533/5588/30009/7535	26
hsa04625	hsa04625	C-type lectin receptor signaling pathway	28/1123	104/8093	0.000311835163441683	0.00568232964493734	0.0045407576430982	602/801/834/6367/1147/64581/2207/3586/53342/3553/51561/3569/3725/3845/8844/4046/5602/1432/4193/22808/4791/4792/114548/5291/8503/5533/5743/387	28
hsa05152	hsa05152	Tuberculosis	42/1123	180/8093	0.000375133523237085	0.00618813317262391	0.00494494595630088	23545/637/718/801/815/972/1054/4261/64581/54205/2207/2213/2215/3108/3109/3111/3112/3113/3115/3117/3122/3123/3586/3553/51561/3569/3687/3716/8844/3929/4046/5602/1432/9902/4801/64127/22925/5533/387/7042/7099/7132	42
hsa04933	hsa04933	AGE-RAGE signaling pathway in diabetic complications	27/1123	100/8093	0.000377325193452677	0.00618813317262391	0.00494494595630088	185/6347/1277/1278/1281/3576/2152/3553/3569/3725/3845/5602/1432/4313/4846/5291/8503/113026/84812/51196/5335/5879/6401/6774/7042/7048/7056	27
hsa04514	hsa04514	Cell adhesion molecules	36/1123	149/8093	0.000479427680452463	0.00748820377087657	0.00598383420715104	914/933/940/959/965/923/1493/50848/2734/3108/3109/3111/3112/3113/3115/3117/3122/3123/3134/23308/3683/3695/83700/5818/25945/257194/23114/54413/9379/84628/6383/6401/6402/6693/1462/64115	36
hsa04380	hsa04380	Osteoclast differentiation	32/1123	128/8093	0.000514486020211742	0.00767051884679324	0.00612952244175712	54/814/1147/1436/1513/2213/2215/2354/8061/2534/2885/3553/3554/3716/3725/5602/1432/4286/4791/4792/5291/8503/5468/5533/5879/8651/9021/23118/7042/7048/4982/7132	32
hsa05320	hsa05320	Autoimmune thyroid disease	17/1123	53/8093	0.000542590534268349	0.00773781283652254	0.0061832971639734	940/959/1493/3002/3108/3109/3111/3112/3113/3115/3117/3122/3123/3134/3586/5551/7173	17
hsa04931	hsa04931	Insulin resistance	28/1123	108/8093	0.000606881105650545	0.00829404177722412	0.00662778049592043	32/948/1374/9586/9945/3569/3667/5602/6945/51085/4792/4846/5105/5291/8503/5465/133522/5501/5509/90673/5571/53632/5588/6196/9021/6774/9882/7132	28
hsa04145	hsa04145	Phagosome	36/1123	152/8093	0.000714305634180636	0.00929714262010892	0.00742935979591502	23545/90423/534/718/948/64581/78989/1311/1514/2213/2215/3108/3109/3111/3112/3113/3115/3117/3122/3123/3134/9902/22925/5879/6441/23673/6890/7037/7057/7058/7059/7060/7099/84790/113457/112714	36
hsa04660	hsa04660	T cell receptor signaling pathway	27/1123	104/8093	0.000736968622325707	0.00929714262010892	0.00742935979591502	84433/919/940/915/916/917/959/1147/1493/2534/9402/2885/3586/3725/3845/5602/1432/4792/5062/5291/8503/5335/5533/5588/10125/387/7535	27
hsa04668	hsa04668	TNF signaling pathway	28/1123	112/8093	0.0011228532898119	0.0136405881132705	0.0109002132227354	468/602/329/6347/1147/9586/6376/3627/8809/3553/3569/3725/3976/5602/1432/4792/64127/192111/5291/8503/5743/6401/9021/23118/7128/7132/7185/7188	28
hsa04940	hsa04940	Type I diabetes mellitus	14/1123	43/8093	0.00139868206931174	0.0161543306245203	0.0129089484130473	940/3002/3108/3109/3111/3112/3113/3115/3117/3122/3123/3134/3553/5551	14
hsa04137	hsa04137	Mitophagy - animal	20/1123	72/8093	0.001428279232046	0.0161543306245203	0.0129089484130473	55626/468/9474/598/23786/8678/664/10241/11337/3725/3845/5602/4286/22808/10133/192111/55288/29110/7030/7314	20
hsa04064	hsa04064	NF-kappa B signaling pathway	26/1123	104/8093	0.00166165848940334	0.0173327144910654	0.0138505966247602	598/329/84433/959/1147/3576/23586/1896/60401/10912/3553/3554/3929/4050/4791/4792/5335/5588/5743/23118/7099/7128/7132/7185/7188/7535	26
hsa00480	hsa00480	Glutathione metabolism	17/1123	58/8093	0.00168344693843001	0.0173327144910654	0.0138505966247602	290/79094/494143/2730/79017/2687/2878/493869/2936/2949/119391/27306/3417/4257/4953/5226/9588	17
hsa04612	hsa04612	Antigen processing and presentation	21/1123	78/8093	0.00169099653571369	0.0173327144910654	0.0138505966247602	972/4261/1514/3108/3109/3111/3112/3113/3115/3117/3122/3123/3134/3305/10437/3821/3824/5641/4801/10197/6890	21
hsa04920	hsa04920	Adipocytokine signaling pathway	19/1123	69/8093	0.00207884889539395	0.020179718254422	0.0161256413522178	32/2180/9370/51094/948/1147/1374/3667/3952/5602/4792/5105/5465/5571/53632/5588/9021/6774/7132	19
hsa00260	hsa00260	Glycine, serine and threonine metabolism	13/1123	40/8093	0.00209180006295837	0.020179718254422	0.0161256413522178	275/635/669/875/55349/1491/2628/27232/4128/5223/441531/1757/113675	13
hsa04024	hsa04024	cAMP signaling pathway	46/1123	219/8093	0.00219875968100958	0.0205145242908114	0.0163931853286651	109/153/154/64411/480/481/482/483/23439/491/493/627/801/815/814/1080/9586/1909/2149/2550/2737/2905/116443/610/3360/3725/3973/5602/4792/5141/5142/5143/5291/8503/51196/5338/5465/5501/5727/5879/5880/5906/387/6752/6755/7074	46
hsa05418	hsa05418	Fluid shear stress and atherosclerosis	32/1123	139/8093	0.0022515941294793	0.0205145242908114	0.0163931853286651	93/445/652/801/6347/1147/1514/2949/119391/3162/3553/3554/7850/3725/5602/1432/4257/4313/4846/4880/1728/5291/8503/5879/5880/387/6383/6401/6613/6612/7056/7132	32
hsa05142	hsa05142	Chagas disease	25/1123	102/8093	0.00270439361048147	0.0239740838983223	0.0191577242961561	1636/718/6347/919/915/916/917/1147/3576/9630/3586/3553/3569/3725/5602/1432/4792/5291/8503/5516/5521/7042/7048/7099/7132	25
hsa04071	hsa04071	Sphingolipid signaling pathway	28/1123	119/8093	0.00295475984167102	0.0255042428438972	0.0203804764702516	4363/637/10715/29956/253782/8560/2205/2207/2534/3845/5602/1432/4846/8439/5291/8503/5338/5516/5521/5525/5528/5879/5880/387/1903/130367/55304/7132	28
hsa04974	hsa04974	Protein digestion and absorption	25/1123	103/8093	0.00311269732453518	0.0257071605133535	0.0205426282664475	480/481/482/483/23439/1300/1302/1303/7373/1306/1307/1310/1277/1278/81578/169044/1281/1289/1295/1296/1297/1298/4311/6505/120103	25
hsa04960	hsa04960	Aldosterone-regulated sodium reabsorption	12/1123	37/8093	0.00313501957479921	0.0257071605133535	0.0205426282664475	480/481/482/483/23439/3667/3758/3845/5291/8503/6338/6446	12
hsa00564	hsa00564	Glycerophospholipid metabolism	24/1123	98/8093	0.00329379389270644	0.0263503511416515	0.0210566028057485	43/56894/56994/54675/8526/9162/55224/84803/137964/56261/2819/23171/10162/23175/10434/81579/5320/8605/255189/8398/5338/84513/9791/85465	24
hsa04657	hsa04657	IL-17 signaling pathway	23/1123	94/8093	0.00401366414446568	0.0313448056996367	0.0250476784955377	6347/1147/3627/3576/2354/8061/53342/23765/55540/3553/3569/3725/5602/1432/4792/5743/6280/6426/23118/29110/7128/9618/7188	23
hsa04621	hsa04621	NOD-like receptor signaling pathway	38/1123	184/8093	0.00681947587212202	0.0520183275826982	0.041567919024685	84168/9474/598/329/114769/84674/834/6347/1147/3576/11337/115361/115362/3553/3569/3716/3725/5602/1432/10135/4792/22861/114548/64127/4938/4939/4940/387/6041/340061/23118/10010/29110/7099/7128/7188/7416/7417	38
hsa05417	hsa05417	Lipid and atherosclerosis	43/1123	215/8093	0.00755116581959539	0.0562905088369838	0.0449818250975898	335/468/598/637/801/815/834/6347/948/959/1147/3576/54205/1573/1965/3305/3553/3569/3725/3845/3929/3949/5602/1432/4792/114548/4846/5291/8503/5335/5468/5533/5879/5906/387/6401/6648/6774/23118/10010/29110/7099/7132	43
hsa04060	hsa04060	Cytokine-cytokine receptor interaction	56/1123	295/8093	0.00790709238458208	0.0576339178253982	0.0460553451172149	130399/93/269/652/6347/6367/1230/1236/959/1271/1436/6376/1524/3627/6373/9547/3576/4283/7852/1896/60401/10220/392255/3586/3601/3603/53342/23765/55540/8809/3553/3554/7850/9173/53832/51561/3560/3561/146433/3569/3625/3952/3976/4050/5008/9180/7042/7048/8794/8793/4982/7132/9966/8995/8744/85480	56
hsa04061	hsa04061	Viral protein interaction with cytokine and cytokine receptor	23/1123	100/8093	0.00889421167519997	0.0634195962927302	0.0506786889502241	6347/6367/1230/1236/1436/6376/1524/3627/6373/9547/3576/4283/7852/3586/8809/53832/3560/3561/146433/3569/8794/8793/7132	23
hsa05134	hsa05134	Legionellosis	15/1123	57/8093	0.00923888983032163	0.064475656688202	0.0515225883034734	23786/664/718/834/3576/54205/1915/3305/3553/3569/4791/4792/5861/7099/7100	15
hsa04360	hsa04360	Axon guidance	37/1123	182/8093	0.00971776875247352	0.0664047531419024	0.0530641320036383	22885/91653/815/7852/1946/1947/1969/2044/2050/2051/2534/3845/25791/9423/84628/5062/5291/8503/5335/5362/5364/10154/5533/5727/5879/5880/387/6091/64221/7869/6405/10505/54437/9353/6586/6608/7474	37
hsa04152	hsa04152	AMPK signaling pathway	26/1123	120/8093	0.0124916066845916	0.0836172855621644	0.0668186909659144	32/9370/51094/81617/8900/948/1080/1374/9586/1978/3667/3952/5105/5209/5210/5291/8503/5468/5516/5521/5525/5528/5571/53632/6009/55437	26
hsa04020	hsa04020	Calcium signaling pathway	46/1123	240/8093	0.0127798576099165	0.0838358659210522	0.0669933588393517	109/136/153/154/185/491/493/801/815/814/952/7852/1909/1910/2149/2255/8817/2252/2324/2668/9630/2905/3269/3356/3360/3973/4486/4846/4914/5023/5025/9127/5136/5153/5256/113026/84812/51196/5335/5533/5724/6261/6263/291/7416/7417	46
hsa05131	hsa05131	Shigellosis	47/1123	247/8093	0.0135737053433453	0.087297555933672	0.0697596002165736	10094/9474/598/8678/664/718/10241/834/11335/1147/3576/54205/9267/3020/440093/3553/3554/3725/5602/1432/4193/4792/114548/5291/8503/113026/84812/51196/5335/5588/5879/387/23157/23176/340061/23118/29110/92610/7099/7100/7132/7188/7314/7322/7323/7416/8936	47
hsa05205	hsa05205	Proteoglycans in cancer	40/1123	205/8093	0.0145859010408355	0.0920033757960396	0.0735200275135233	815/1277/1278/1514/2002/2099/2317/8321/7855/2885/10855/3845/4060/1432/4193/4313/22808/5291/8503/5329/51196/5335/5501/5727/5879/387/6383/6608/6774/7042/7057/7074/7078/7099/117581/7448/7480/7474/7483/7484	40
hsa00590	hsa00590	Arachidonic acid metabolism	15/1123	61/8093	0.0173558711150186	0.107409919353323	0.0858314182252163	8644/240/1573/4051/2053/2687/2878/493869/27306/81579/5320/8605/255189/8398/5743	15
hsa05235	hsa05235	PD-L1 expression and PD-1 checkpoint pathway in cancer	20/1123	89/8093	0.0180677303554551	0.109744732529431	0.0876971707311564	919/940/915/916/917/1147/3716/3725/3845/1432/4792/5291/8503/5335/5533/5588/10125/6774/7099/7535	20
hsa04210	hsa04210	Apoptosis	28/1123	136/8093	0.0191508373497267	0.113153182584135	0.0904208679828297	468/578/598/637/329/1147/1513/1514/1521/54205/1965/10912/3002/8739/3725/3845/5602/4792/4914/5291/8503/5551/6709/7132/7185/84790/113457/112714	28
hsa04072	hsa04072	Phospholipase D signaling pathway	30/1123	148/8093	0.01931883605095	0.113153182584135	0.0904208679828297	109/56894/185/3576/9267/8526/9162/1759/1785/26052/2149/2205/2207/2534/2885/2912/3815/3845/10161/22808/5291/8503/8395/8605/255189/5335/5338/5898/6009/387	30
hsa05130	hsa05130	Pathogenic Escherichia coli infection	38/1123	197/8093	0.0201714855783264	0.116074513503352	0.0927553076454899	10061/10094/578/834/1147/3576/54205/9267/2149/2534/3553/3554/3569/3725/5602/1432/4628/4627/4651/4642/4643/4645/4792/114548/5062/5861/5879/387/23118/7099/7100/7009/7132/84790/113457/112714/8936/644150	38
hsa04068	hsa04068	FoxO signaling pathway	27/1123	131/8093	0.0208737185502736	0.118044477318789	0.0943295085121259	604/664/894/1017/1147/11337/10912/2885/3586/3569/3667/3845/5602/1432/4193/5105/5291/8503/10769/5571/53632/6446/6648/6774/7042/7048/7874	27
hsa04664	hsa04664	Fc epsilon RI signaling pathway	16/1123	68/8093	0.0215099120572192	0.119580528046914	0.0955569688179765	240/241/2205/2207/2534/2885/3845/5602/1432/5291/8503/8605/255189/5335/5879/5880	16
hsa05217	hsa05217	Basal cell carcinoma	15/1123	63/8093	0.0230537674999847	0.12602726233325	0.100708563289407	578/652/8321/7855/10912/2736/2737/374654/51176/5727/6608/7480/7474/7483/7484	15
hsa05160	hsa05160	Hepatitis C	31/1123	157/8093	0.0249113378307712	0.133192962776125	0.106434684631756	578/637/1017/1147/3627/54205/23586/1870/1965/2885/3716/3845/3949/4599/4600/4792/4938/4939/4940/5291/8503/5465/5516/5521/10197/6041/91543/9021/6774/29110/7132	31
hsa05163	hsa05163	Human cytomegalovirus infection	42/1123	225/8093	0.0254439593472168	0.133192962776125	0.106434684631756	109/468/578/637/801/6347/1230/1147/9586/6376/3576/7852/54205/1870/1978/2002/2784/2885/3134/3553/3554/3569/3716/3845/1432/4193/4792/5291/8503/5533/5734/5743/5879/5880/6009/387/6774/340061/6890/29110/7132/7188	42
hsa04750	hsa04750	Inflammatory mediator regulation of TRP channels	21/1123	98/8093	0.0259888707855854	0.133192962776125	0.106434684631756	109/41/801/815/1573/3269/3356/3553/3554/5602/1432/4914/5291/8503/8605/255189/8398/5335/5501/5588/5734	21
hsa05231	hsa05231	Choline metabolism in cancer	21/1123	98/8093	0.0259888707855854	0.133192962776125	0.106434684631756	56994/8526/9162/1978/56261/2885/3725/3845/10434/5602/5291/8503/8395/8605/255189/5335/5338/5879/5880/6009/8936	21
hsa04151	hsa04151	PI3K-Akt signaling pathway	62/1123	354/8093	0.0284837430827314	0.14214384914095	0.113587350565136	468/598/627/894/898/9134/1017/1147/1277/1278/1297/1298/1311/9586/1436/54541/1946/1978/1969/2069/2149/2255/8817/2252/2324/2784/2885/3560/3561/3569/3667/3695/3716/3815/3845/3910/22798/10161/4193/4602/4846/4914/5008/9180/5105/5291/8503/29941/5516/5521/5525/5528/5879/6009/6446/7057/7058/7059/7060/7099/7148/7448	62
hsa03320	hsa03320	PPAR signaling pathway	17/1123	76/8093	0.0290354813794013	0.14214384914095	0.113587350565136	2180/9370/51129/335/948/1374/1593/2167/9415/3158/4199/5105/5346/729359/440503/5465/5468	17
hsa05212	hsa05212	Pancreatic cancer	17/1123	76/8093	0.0290354813794013	0.14214384914095	0.113587350565136	578/598/1147/1870/10912/3716/3845/5602/5291/8503/5338/5879/5880/5898/6774/7042/7048	17
hsa04614	hsa04614	Renin-angiotensin system	7/1123	23/8093	0.0316714114459425	0.151819311838979	0.121319026469531	1636/185/186/290/1215/2028/4311	7
hsa00565	hsa00565	Ether lipid metabolism	12/1123	49/8093	0.0323848331199022	0.151819311838979	0.121319026469531	56994/133121/284161/5051/81579/5320/8605/255189/8398/7941/5338/85465	12
hsa04978	hsa04978	Mineral absorption	14/1123	60/8093	0.032400462892465	0.151819311838979	0.121319026469531	480/481/482/483/23439/491/493/9843/3162/3163/115019/1317/113235/6523	14
hsa04022	hsa04022	cGMP-PKG signaling pathway	32/1123	167/8093	0.0338127968379412	0.156205596659785	0.124824112863563	109/153/154/185/468/480/481/482/483/23439/491/493/801/9586/1909/1910/9569/2983/3667/4209/4624/4846/4880/5138/8654/5501/5533/387/291/7408/7416/7417	32
hsa05135	hsa05135	Yersinia infection	27/1123	137/8093	0.0353641480001144	0.16110334088941	0.128737907193399	64283/10094/834/6347/1147/3576/3586/3553/3569/3725/5602/1432/4792/114548/5291/8503/8395/5335/5879/5880/387/6196/23118/29110/7099/644150/7535	27
hsa05161	hsa05161	Hepatitis B	31/1123	162/8093	0.0368824854700565	0.165718564851761	0.132425939178718	468/637/8900/898/9134/1017/1147/9586/3576/54205/23586/1870/2002/2885/64135/3569/3716/3725/3845/5602/1432/4792/5111/5291/8503/6774/23118/29110/7042/7048/7099	31
hsa04115	hsa04115	p53 signaling pathway	16/1123	73/8093	0.039771464823882	0.174606863628479	0.139528591282064	598/637/894/898/9134/900/1017/64326/54205/9538/10912/4193/8493/6477/55240/7057	16
hsa04014	hsa04014	Ras signaling pathway	42/1123	232/8093	0.0399253499150485	0.174606863628479	0.139528591282064	598/627/801/1147/1436/1946/2002/1969/2114/2255/8817/2252/2324/2784/2885/3815/3845/8844/5602/22808/4914/5062/5291/8503/81579/5320/8605/255189/8398/51196/5335/5338/5879/5880/5898/5906/5924/10125/387/29110/7074/7535	42
hsa04919	hsa04919	Thyroid hormone signaling pathway	24/1123	121/8093	0.0424513628523927	0.183211144941905	0.146404284629443	480/481/482/483/23439/652/1734/1735/2099/8850/3845/4193/116931/4624/5291/8503/113026/84812/51196/5335/10231/6009/6567/9882	24
hsa05222	hsa05222	Small cell lung cancer	19/1123	92/8093	0.0463516918161011	0.196173839799716	0.15676279239451	578/598/329/898/9134/1017/1147/54205/1870/10912/3910/22798/4792/5291/8503/5743/7185/9618/7188	19
hsa04620	hsa04620	Toll-like receptor signaling pathway	21/1123	104/8093	0.0466510960499326	0.196173839799716	0.15676279239451	1147/1513/3627/6373/3576/4283/3553/3569/3725/3929/5602/1432/4792/5291/8503/5879/23118/29110/7099/7100/51284	21
hsa04216	hsa04216	Ferroptosis	10/1123	41/8093	0.0496443549118745	0.206118334317656	0.164709452006086	2180/9474/2730/3162/10162/6303/23657/55240/7037/7417	10
hsa00230	hsa00230	Purine metabolism	25/1123	130/8093	0.0537284007911609	0.217958464438117	0.1741709167044	100/109/50808/26289/102157402/5169/22875/955/2766/2983/51251/4907/11164/9060/50940/5136/5153/5138/5141/5142/5143/8654/5158/8622/4860	25
hsa00430	hsa00430	Taurine and hypotaurine metabolism	4/1123	11/8093	0.0543323380527856	0.217958464438117	0.1741709167044	84890/51380/339896/2687	4
hsa04150	hsa04150	mTOR signaling pathway	29/1123	155/8093	0.0546150925283919	0.217958464438117	0.1741709167044	90423/534/81617/652968/1147/54541/1978/8321/7855/2885/3667/3845/23175/79109/54468/5291/8503/6009/387/220441/6196/81929/6446/55437/7132/7480/7474/7483/7484	29
hsa05170	hsa05170	Human immunodeficiency virus 1 infection	38/1123	212/8093	0.0554054565723612	0.217958464438117	0.1741709167044	140564/200316/60489/164668/578/598/637/801/919/915/916/917/1147/7852/54205/2784/3134/3725/3845/5602/1432/4792/5062/5291/8503/5335/5533/5879/5880/25939/340061/23118/6890/29110/7099/7132/7188/7465	38
hsa04961	hsa04961	Endocrine and other factor-regulated calcium reabsorption	12/1123	53/8093	0.055818631136591	0.217958464438117	0.1741709167044	480/481/482/483/23439/491/493/1759/1785/26052/2099/8766	12
hsa04218	hsa04218	Cellular senescence	29/1123	156/8093	0.0585660285479923	0.225995968985194	0.180593697937462	801/8900/894/898/9134/1017/3576/1870/1978/10912/10114/3134/3569/3845/132660/1432/4193/22808/5291/8503/5501/5533/5810/6009/291/7042/7048/7416/7417	29
hsa04211	hsa04211	Longevity regulating pathway	18/1123	89/8093	0.0613261420736433	0.23284585537837	0.186067451826747	109/9370/51094/468/9474/814/9586/10919/1978/3667/3845/5291/8503/5468/5571/53632/6009/6648	18
hsa05143	hsa05143	African trypanosomiasis	9/1123	37/8093	0.0617609433473117	0.23284585537837	0.186067451826747	335/3039/3043/3620/3586/3553/3569/3910/6401	9
hsa04215	hsa04215	Apoptosis - multiple species	8/1123	32/8093	0.0661355353397587	0.246505177175464	0.196982635162678	578/598/8678/637/329/54205/5602/7132	8
hsa04120	hsa04120	Ubiquitin mediated proteolysis	26/1123	140/8093	0.0710442793813821	0.261826108281947	0.209225612844047	329/246184/64326/8452/9820/26259/90293/4193/4281/378884/6477/8651/9021/4591/7318/7314/7322/7323/7324/10477/3093/7332/9246/55585/10277/11059	26
hsa04070	hsa04070	Phosphatidylinositol signaling system	19/1123	97/8093	0.0728074595570604	0.262426887194679	0.20970569612155	801/8526/9162/3613/3628/8821/3632/64768/3705/5291/8503/90809/8395/113026/84812/51196/5335/9677/23262	19
hsa04666	hsa04666	Fc gamma R-mediated phagocytosis	19/1123	97/8093	0.0728074595570604	0.262426887194679	0.20970569612155	273/10094/1785/2213/2215/65108/4651/5291/8503/8395/8605/255189/8398/5335/5338/5879/5880/7408/8936	19
hsa00900	hsa00900	Terpenoid backbone biosynthesis	6/1123	22/8093	0.0736307891767717	0.262509770108491	0.209771927975013	9453/3158/3422/116150/23590/10269	6
hsa00450	hsa00450	Selenocompound metabolism	5/1123	17/8093	0.0752418500012643	0.265369105380803	0.212056826828691	1491/11185/9060/22928/7296	5
hsa05202	hsa05202	Transcriptional misregulation in cancer	34/1123	192/8093	0.0769142030652698	0.266386260367948	0.212869636815209	578/598/604/329/8900/894/1436/3576/1991/2118/2521/10912/3002/3020/440093/3087/3248/3398/7850/3560/3569/3695/4193/4211/4286/4914/8864/5468/8842/860/8464/7030/7048/7185	34
hsa03410	hsa03410	Base excision repair	8/1123	33/8093	0.0771545571187653	0.266386260367948	0.212869636815209	328/3146/3978/3980/4968/5111/5426/54107	8
hsa04925	hsa04925	Aldosterone synthesis and secretion	19/1123	98/8093	0.0791159942526059	0.27031298036307	0.216007484308102	109/185/468/480/481/482/483/23439/491/493/801/815/814/9586/1583/3762/3949/4929/5138	19
hsa05210	hsa05210	Colorectal cancer	17/1123	86/8093	0.0805685276735403	0.272437908009497	0.217705516990901	578/54205/2069/10912/2885/3725/3845/51176/5602/5291/8503/5879/5880/5898/387/7042/7048	17
hsa00330	hsa00330	Arginine and proline metabolism	11/1123	51/8093	0.0872885195675327	0.291336909504235	0.232807735771998	5832/262/113451/57571/2628/112817/4128/4846/4953/5625/6303	11
hsa04964	hsa04964	Proximal tubule bicarbonate reclamation	6/1123	23/8093	0.0884399813170644	0.291336909504235	0.232807735771998	480/481/482/483/23439/5105	6
hsa04510	hsa04510	Focal adhesion	35/1123	201/8093	0.0888222285073887	0.291336909504235	0.232807735771998	329/894/1277/1278/1297/1298/1311/2002/2317/2324/2534/2885/3695/3725/3910/22798/5602/5062/55742/29780/5291/8503/8395/5501/5879/5880/5906/387/7057/7058/7059/7060/7148/7408/7448	35
hsa04261	hsa04261	Adrenergic signaling in cardiomyocytes	27/1123	150/8093	0.0907333396772143	0.294658766476498	0.235462236369217	109/153/154/185/186/468/480/481/482/483/23439/491/493/9254/55799/801/815/9586/1432/4624/5501/5502/5516/5521/5525/5528/6330	27
hsa04722	hsa04722	Neurotrophin signaling pathway	22/1123	119/8093	0.0946395491472238	0.304015002374236	0.242938817686729	468/627/801/815/814/2885/3667/3725/3845/5602/1432/4792/4914/5291/8503/5335/5663/5879/5906/387/6196/10019	22
hsa04512	hsa04512	ECM-receptor interaction	17/1123	88/8093	0.0954681257455681	0.304015002374236	0.242938817686729	948/1277/1278/1297/1298/1311/1605/158326/3695/3910/22798/7057/7058/7059/7060/7148/7448	17
hsa04622	hsa04622	RIG-I-like receptor signaling pathway	14/1123	70/8093	0.0981427561388719	0.309527153976442	0.247343585815578	9474/1147/3627/3576/23586/79132/64135/5602/1432/4792/340061/10010/29110/26007	14
hsa05168	hsa05168	Herpes simplex virus 1 infection	79/1123	497/8093	0.102209787557527	0.319283907798752	0.255140221572174	578/598/637/329/718/6347/972/1147/54205/23586/1965/1978/3108/3109/3111/3112/3113/3115/3117/3122/3123/3134/64135/3553/3569/3716/5818/4792/4938/4939/4940/5291/8503/5501/6009/6041/9021/6672/6732/6426/340061/23118/6890/29110/7132/7188/65243/284406/146198/7692/7694/7561/7567/7769/282890/25799/55422/55713/26152/6940/147686/163059/126068/79973/57573/25888/147657/348327/339327/79818/201514/162963/57232/3…	79
hsa05146	hsa05146	Amoebiasis	19/1123	102/8093	0.10790337018797	0.332960121455145	0.266068903216723	911/913/1277/1278/1281/3576/9630/3586/3553/3554/7850/3569/3910/22798/5291/8503/5269/7042/7099	19
hsa04370	hsa04370	VEGF signaling pathway	12/1123	59/8093	0.108618088401526	0.332960121455145	0.266068903216723	3845/1432/4846/5291/8503/8605/255189/5335/5533/5743/5879/5880	12
hsa05150	hsa05150	Staphylococcus aureus infection	18/1123	96/8093	0.109986173282125	0.334032081819786	0.266925508257788	718/2213/2215/2357/3108/3109/3111/3112/3113/3115/3117/3122/3123/3586/3683/3875/5648/5724	18
hsa05165	hsa05165	Human papillomavirus infection	54/1123	331/8093	0.111041642895781	0.334143659356111	0.26701467002462	23545/90423/534/578/8900/894/898/9134/1017/1147/1277/1278/1297/1298/1311/9586/1978/8321/7855/2885/23493/3134/3695/3716/3845/3910/22798/4193/4599/4600/8638/5291/8503/5516/5521/5525/5528/5663/5734/5743/6009/29110/7057/7058/7059/7060/7132/7148/7283/7448/7480/7474/7483/7484	54
hsa04140	hsa04140	Autophagy - animal	25/1123	141/8093	0.114681248722771	0.340780753554653	0.272318381370695	55626/89849/9474/598/8678/664/1514/54541/1965/11337/3146/3667/3845/5602/22808/5291/8503/5516/5588/5861/116442/6009/9711/10010/29110	25
hsa00512	hsa00512	Mucin type O-glycan biosynthesis	8/1123	36/8093	0.116364159750369	0.340780753554653	0.272318381370695	9334/79695/117248/64409/11227/6482/55808/256435	8
hsa03030	hsa03030	DNA replication	8/1123	36/8093	0.116364159750369	0.340780753554653	0.272318381370695	3978/4171/4175/5111/23649/5426/54107/246243	8
hsa00592	hsa00592	alpha-Linolenic acid metabolism	6/1123	25/8093	0.122486898302879	0.354562635422197	0.283331502631987	9415/81579/5320/8605/255189/8398	6
hsa04610	hsa04610	Complement and coagulation cascades	16/1123	85/8093	0.123232135482105	0.354562635422197	0.283331502631987	718/966/1191/2149/2151/2152/2157/3687/5648/5329/5627/5104/7035/7056/11326/7448	16
hsa01523	hsa01523	Antifolate resistance	7/1123	31/8093	0.128316549117042	0.362487829087618	0.289664536080927	4363/9429/1147/8836/3553/3569/113235	7
hsa04710	hsa04710	Circadian rhythm	7/1123	31/8093	0.128316549117042	0.362487829087618	0.289664536080927	406/1407/4862/8864/5571/53632/6097	7
hsa04530	hsa04530	Tight junction	29/1123	169/8093	0.129302060985522	0.362487829087618	0.289664536080927	154796/51421/10094/911/913/1080/84952/54566/50848/83700/3725/5602/153562/4628/4627/5111/5516/5521/5571/53632/5879/5906/387/7074/84790/113457/112714/7408/123720	29
hsa05030	hsa05030	Cocaine addiction	10/1123	49/8093	0.132958695663161	0.3677210284168	0.293846393054503	468/627/9586/2354/2905/116443/2912/3725/4128/8787	10
hsa00100	hsa00100	Steroid biosynthesis	5/1123	20/8093	0.133410982870729	0.3677210284168	0.293846393054503	1717/3930/4047/50814/6646	5
hsa04650	hsa04650	Natural killer cell mediated cytotoxicity	23/1123	131/8093	0.13632066246692	0.372609810742914	0.297753025914588	637/51744/919/962/2207/2215/2534/2885/3002/3683/3821/3824/3845/5291/8503/5335/5533/5551/5879/5880/135250/117157/7535	23
hsa04015	hsa04015	Rap1 signaling pathway	35/1123	210/8093	0.139804050718083	0.37897296393001	0.302837830611593	109/136/64411/801/1268/1436/1946/1969/51466/2149/2255/8817/2252/2324/2357/3683/3815/3845/1432/22808/5291/8503/51196/5335/5879/5880/5898/5906/387/57568/23094/8631/7057/7074/7408	35
hsa00790	hsa00790	Folate biosynthesis	6/1123	26/8093	0.141595305794736	0.380682461480931	0.304203892518459	8644/249/8836/55034/4337/5805	6
hsa00604	hsa00604	Glycosphingolipid biosynthesis - ganglio series	4/1123	15/8093	0.143949373462514	0.380773137596208	0.304276351930217	6482/8869/256435/81849	4
hsa04340	hsa04340	Hedgehog signaling pathway	11/1123	56/8093	0.145243526256018	0.380773137596208	0.304276351930217	91653/894/8452/2121/2736/2737/55733/374654/5727/57758/6608	11
hsa00270	hsa00270	Cysteine and methionine metabolism	10/1123	50/8093	0.146764281649447	0.380773137596208	0.304276351930217	191/262/51074/635/875/1491/1788/1789/2730/113675	10
hsa04979	hsa04979	Cholesterol metabolism	10/1123	50/8093	0.146764281649447	0.380773137596208	0.304276351930217	51129/335/948/1071/1593/3949/57552/6646/7416/7417	10
hsa05340	hsa05340	Primary immunodeficiency	8/1123	38/8093	0.147433501447312	0.380773137596208	0.304276351930217	100/915/916/959/4261/3561/6890/7535	8
hsa04918	hsa04918	Thyroid hormone synthesis	14/1123	75/8093	0.14974133872666	0.381200355116671	0.304617742054079	109/468/480/481/482/483/23439/9586/53905/50506/2878/493869/2936/7173	14
hsa04350	hsa04350	TGF-beta signaling pathway	17/1123	94/8093	0.149923310396496	0.381200355116671	0.304617742054079	130399/93/269/652/2331/392255/3398/3400/3625/7044/5516/285704/387/4091/7042/7048/7057	17
hsa04310	hsa04310	Wnt signaling pathway	28/1123	166/8093	0.155427707082256	0.391203326997839	0.312611131009184	27101/815/894/56998/8061/8321/7855/3725/51176/59352/5602/85409/5533/4007/5663/5879/5880/387/4920/6422/6424/6425/6477/6907/7480/7474/7483/7484	28
hsa00770	hsa00770	Pantothenate and CoA biosynthesis	5/1123	21/8093	0.156242792185112	0.391203326997839	0.312611131009184	51380/5169/339896/53354/8876	5
hsa04913	hsa04913	Ovarian steroidogenesis	10/1123	51/8093	0.161270565084061	0.398379988176324	0.318346011090836	109/8644/240/1583/1573/3949/3973/8605/255189/5743	10
hsa05133	hsa05133	Pertussis	14/1123	76/8093	0.161538226912961	0.398379988176324	0.318346011090836	718/801/834/3576/3586/3553/51561/3569/3725/5602/1432/114548/387/7099	14
hsa04010	hsa04010	MAPK signaling pathway	47/1123	294/8093	0.163168629995664	0.398964042917716	0.318812730059407	468/627/9254/55799/1147/1436/1849/1946/2002/1969/2069/2255/8817/2252/2317/2324/10912/2885/3305/3553/3554/3725/3815/3845/11184/5602/1432/8550/22808/4791/4914/5062/8605/255189/5494/5533/5801/5879/5880/5906/5924/10125/6196/23118/7042/7048/7132	47
hsa04917	hsa04917	Prolactin signaling pathway	13/1123	70/8093	0.165424115356126	0.398964042917716	0.318812730059407	894/2099/2885/3845/3973/5602/1432/5291/8503/8651/8835/9021/6774	13
hsa05120	hsa05120	Epithelial cell signaling in Helicobacter pylori infection	13/1123	70/8093	0.165424115356126	0.398964042917716	0.318812730059407	23545/90423/534/1147/3576/50848/83700/3725/5602/1432/4792/5335/5879	13
hsa00730	hsa00730	Thiamine metabolism	4/1123	16/8093	0.172041029600024	0.409270916490257	0.327048967285218	52/26289/249/27010	4
hsa04932	hsa04932	Non-alcoholic fatty liver disease	26/1123	155/8093	0.173441028634591	0.409270916490257	0.327048967285218	9370/51094/468/637/3576/54205/1965/3553/3569/3667/3725/3952/5602/1432/6945/51085/4698/5291/8503/5465/5468/5571/53632/5879/9021/7132	26
hsa04934	hsa04934	Cushing syndrome	26/1123	155/8093	0.173441028634591	0.409270916490257	0.327048967285218	109/185/468/815/898/9134/1017/9586/1583/1870/8321/7855/3949/51176/56246/57552/50940/8622/5906/51655/11091/54554/7480/7474/7483/7484	26
hsa04930	hsa04930	Type II diabetes mellitus	9/1123	46/8093	0.179567793747869	0.420701688209292	0.336183313106912	9370/3667/3767/5602/5291/8503/8651/8835/9021	9
hsa05215	hsa05215	Prostate cancer	17/1123	97/8093	0.182452655881488	0.424428873256227	0.339161711940952	367/468/898/9134/1017/1147/9586/1870/2885/7850/3845/51176/4193/4792/4824/5291/8503	17
hsa04550	hsa04550	Signaling pathways regulating pluripotency of stem cells	24/1123	143/8093	0.184328442375523	0.42577274013501	0.340235597861417	130399/93/652/8321/7855/2885/3398/3400/3625/3716/3845/7044/3976/1432/4211/84108/5291/8503/6774/6926/7480/7474/7483/7484	24
hsa04721	hsa04721	Synaptic vesicle cycle	14/1123	78/8093	0.186513061426048	0.427806182851355	0.341860524807405	23545/90423/534/1759/1785/26052/6505/6506/6512/6529/6539/6536/112755/2054	14
hsa04910	hsa04910	Insulin signaling pathway	23/1123	137/8093	0.19011323726279	0.433035707098576	0.346039445017797	32/801/1978/2002/23265/2885/3632/3667/3845/5602/5105/5256/5291/8503/5501/5509/90673/5571/53632/6009/8651/8835/9021	23
hsa04973	hsa04973	Carbohydrate digestion and absorption	9/1123	47/8093	0.1966256822984	0.444780853750864	0.355425008292571	280/480/481/482/483/23439/5291/8503/6523	9
hsa05171	hsa05171	Coronavirus disease - COVID-19	37/1123	232/8093	0.201285814229046	0.452203747035117	0.361356652797638	1636/185/718/834/6347/1147/3627/3576/23586/64135/3553/3569/3716/3725/5602/1432/5648/4599/4600/4792/114548/4938/4939/4940/5291/8503/5335/140801/6139/6231/6774/340061/23118/29110/7099/51284/7132	37
hsa00760	hsa00760	Nicotinate and nicotinamide metabolism	7/1123	35/8093	0.203966333099519	0.455108552766274	0.363677887159186	316/952/5169/10135/23057/4907/4860	7
hsa00591	hsa00591	Linoleic acid metabolism	6/1123	29/8093	0.206129725318463	0.456828039894973	0.365051931751759	1573/81579/5320/8605/255189/8398	6
hsa05221	hsa05221	Acute myeloid leukemia	12/1123	67/8093	0.212208448914478	0.467143431167441	0.37329497548361	8900/1147/1436/1978/2885/3815/3845/51176/8864/5291/8503/6774	12
hsa05167	hsa05167	Kaposi sarcoma-associated herpesvirus infection	31/1123	194/8093	0.222674781735841	0.486915522729039	0.389094881769996	578/8678/637/718/801/1230/1147/3576/54205/1870/2784/3134/3569/3716/3725/3845/51176/5602/1432/4792/5291/8503/5335/5533/57580/5743/5879/6774/29110/7132/7314	31
hsa00020	hsa00020	Citrate cycle (TCA cycle)	6/1123	30/8093	0.229657217714011	0.498858062319175	0.398638182020137	48/1737/3417/3419/55753/5105	6
hsa00534	hsa00534	Glycosaminoglycan biosynthesis - heparan sulfate / heparin	5/1123	24/8093	0.232802913790754	0.499080756361877	0.398816137144119	2131/2132/2134/9957/9394	5
hsa04977	hsa04977	Vitamin digestion and absorption	5/1123	24/8093	0.232802913790754	0.499080756361877	0.398816137144119	4363/335/80704/113235/8884	5
hsa04213	hsa04213	Longevity regulating pathway - multiple species	11/1123	62/8093	0.235114306048403	0.500762937557638	0.400160370513003	109/9474/1979/3305/3667/3845/5291/8503/5571/53632/6648	11
hsa04662	hsa04662	B cell receptor signaling pathway	14/1123	82/8093	0.241471373618694	0.505172770508685	0.403684274251164	84433/933/971/1147/2213/2885/3725/3845/4792/5291/8503/5533/5879/5880	14
hsa05031	hsa05031	Amphetamine addiction	12/1123	69/8093	0.243172713420873	0.505172770508685	0.403684274251164	468/801/815/814/9586/2354/2905/116443/3725/4128/5501/5533	12
hsa05211	hsa05211	Renal cell carcinoma	12/1123	69/8093	0.243172713420873	0.505172770508685	0.403684274251164	54583/112399/2885/3725/3845/5062/5291/8503/5879/5906/7030/7042	12
hsa04972	hsa04972	Pancreatic secretion	17/1123	102/8093	0.243620459321518	0.505172770508685	0.403684274251164	109/280/480/481/482/483/23439/491/493/952/1080/81579/5320/8766/5879/5906/387	17
hsa05226	hsa05226	Gastric cancer	24/1123	149/8093	0.244885580825857	0.505172770508685	0.403684274251164	5243/578/898/9134/1015/1017/1870/2255/8817/2252/8321/7855/10912/2885/3845/51176/5291/8503/7042/7048/7480/7474/7483/7484	24
hsa05216	hsa05216	Thyroid cancer	7/1123	37/8093	0.246971418121055	0.506291407148164	0.404578178369361	578/10912/3845/51176/4914/5468/10342	7
hsa05220	hsa05220	Chronic myeloid leukemia	13/1123	76/8093	0.250104803102193	0.509530282096393	0.407166367913998	578/598/1147/1870/10912/2885/3845/4193/4792/5291/8503/7042/7048	13
hsa04623	hsa04623	Cytosolic DNA-sensing pathway	11/1123	63/8093	0.251855159803214	0.509928965527495	0.40748495640676	834/1147/3627/23586/3553/3569/4792/51082/340061/29110/81030	11
hsa04390	hsa04390	Hippo signaling pathway	25/1123	157/8093	0.258193005219702	0.519554022773388	0.415176353243176	154796/329/652/1490/894/23418/8321/7855/392255/2736/3398/51176/85409/5501/5516/5521/6591/8463/7042/7048/7480/7474/7483/7484/23286	25
hsa04611	hsa04611	Platelet activation	20/1123	124/8093	0.267683658867323	0.535367317734646	0.427812779576145	109/1277/1278/1281/2149/2207/2534/2983/1432/4846/5023/5291/8503/8605/255189/5501/5906/10125/387/7408	20
hsa04520	hsa04520	Adherens junction	12/1123	71/8093	0.275700787036427	0.548059746351199	0.43795531720619	52/2534/51176/5818/25945/5879/5880/387/6591/7048/8936/7525	12
hsa04217	hsa04217	Necroptosis	25/1123	159/8093	0.28004212138635	0.553336239847727	0.442171770610026	637/329/815/834/91782/11124/3015/3146/3553/3716/5602/114548/192111/8605/255189/291/9825/6774/7099/7128/7132/7188/7416/7417/81030	25
hsa05224	hsa05224	Breast cancer	23/1123	147/8093	0.299196099056412	0.573549525435108	0.458324235665411	578/1870/2099/2255/8817/2252/2324/8321/7855/10912/2885/23493/3725/3815/3845/51176/4791/5291/8503/7480/7474/7483/7484	23
hsa04921	hsa04921	Oxytocin signaling pathway	24/1123	154/8093	0.300950638528758	0.573549525435108	0.458324235665411	109/9254/55799/801/815/814/952/2002/2983/3725/3770/3762/3845/4846/8605/255189/5501/5533/5571/53632/5743/387/6261/6263	24
hsa03050	hsa03050	Proteasome	8/1123	46/8093	0.302675263852018	0.573549525435108	0.458324235665411	5698/5701/5717/5718/5713/5714/10197/23198	8
hsa05225	hsa05225	Hepatocellular carcinoma	26/1123	168/8093	0.303987330450873	0.573549525435108	0.458324235665411	578/598/1870/2002/8321/7855/10912/2885/2949/119391/3162/3845/51176/4257/1728/5291/8503/5335/6603/7042/7048/7296/7480/7474/7483/7484	26
hsa04130	hsa04130	SNARE interactions in vesicular transport	6/1123	33/8093	0.304464826347899	0.573549525435108	0.458324235665411	8675/112755/2054/6843/143187/10652	6
hsa04912	hsa04912	GnRH signaling pathway	15/1123	93/8093	0.30563560474206	0.573549525435108	0.458324235665411	109/468/801/815/2002/2796/2885/3725/3845/5602/1432/4313/8605/255189/5338	15
hsa04970	hsa04970	Salivary secretion	15/1123	93/8093	0.30563560474206	0.573549525435108	0.458324235665411	109/153/154/280/480/481/482/483/23439/491/493/801/952/2983/6263	15
hsa00533	hsa00533	Glycosaminoglycan biosynthesis - keratan sulfate	3/1123	14/8093	0.306038229375948	0.573549525435108	0.458324235665411	9435/4166/6482	3
hsa05415	hsa05415	Diabetic cardiomyopathy	31/1123	203/8093	0.309480448876595	0.573549525435108	0.458324235665411	1636/185/509/515/815/948/1215/1277/1278/1281/9945/2936/3667/5602/1432/4313/4698/4846/5165/5291/8503/5465/5501/5879/5880/291/9882/7042/7048/7416/7417	31
hsa00562	hsa00562	Inositol phosphate metabolism	12/1123	73/8093	0.309506908542726	0.573549525435108	0.458324235665411	3613/3628/8821/3632/64768/3705/5291/8395/113026/84812/51196/5335	12
hsa01524	hsa01524	Platinum drug resistance	12/1123	73/8093	0.309506908542726	0.573549525435108	0.458324235665411	578/598/637/329/54205/2949/119391/4193/4257/5291/8503/1317	12
hsa04630	hsa04630	JAK-STAT signaling pathway	25/1123	162/8093	0.314009753209259	0.578624713778859	0.462379825837406	316/598/894/1271/2885/3586/3601/53342/53832/51561/3560/3561/3569/3716/3952/3976/5008/9180/5291/8503/8651/8835/9021/6774/85480	25
hsa00062	hsa00062	Fatty acid elongation	5/1123	27/8093	0.317456927801425	0.581708783904286	0.464844310629549	10449/64834/9200/3030/3032	5
hsa04720	hsa04720	Long-term potentiation	11/1123	67/8093	0.322419479156908	0.587519939797033	0.469488013509182	468/801/815/814/2905/3845/5501/5502/5533/5906/6196	11
hsa00561	hsa00561	Glycerolipid metabolism	10/1123	61/8093	0.336426966081647	0.609657706490498	0.487178334133935	56894/84649/8526/9162/2717/84803/137964/23175/84513/26007	10
hsa01230	hsa01230	Biosynthesis of amino acids	12/1123	75/8093	0.344288343802929	0.617085118947326	0.493113589916188	48/5832/445/875/1491/2026/3417/3419/5223/441531/113675/7086	12
hsa05214	hsa05214	Glioma	12/1123	75/8093	0.344288343802929	0.617085118947326	0.493113589916188	578/801/815/814/1870/10912/2885/3845/4193/5291/8503/5335	12
hsa00603	hsa00603	Glycosphingolipid biosynthesis - globo and isoglobo series	3/1123	15/8093	0.346560443354307	0.617781659892459	0.493670196769007	10317/2717/6482	3
hsa05132	hsa05132	Salmonella infection	37/1123	249/8093	0.351634136516276	0.623437820418046	0.498190042631879	10094/578/329/834/1147/1434/3576/54205/9267/1785/51626/23265/2317/3553/3569/3725/3798/3800/89953/51176/5602/1432/4792/114548/5291/5420/9367/5879/5898/387/23118/7099/7100/7132/84790/113457/112714	37
hsa04924	hsa04924	Renin secretion	11/1123	69/8093	0.35924591192091	0.63350891994655	0.506237872486172	1636/153/154/185/801/1909/2983/5136/5153/5533/5734	11
hsa05022	hsa05022	Pathways of neurodegeneration - multiple diseases	69/1123	476/8093	0.36408647549281	0.638611571987388	0.51031540893729	55626/468/509/515/578/598/627/8678/637/801/815/54205/25981/201625/1768/1769/7802/1965/2521/8321/7855/2878/493869/2905/3553/3569/3798/3800/89953/3845/5602/1432/4698/10133/5335/5533/5630/5663/5701/5717/5718/5713/5714/5743/5861/116442/5879/6261/6263/291/6622/9627/10010/29110/7132/84790/113457/112714/7318/7314/7332/9246/7345/7416/7417/7480/7474/7483/7484	69
hsa04392	hsa04392	Hippo signaling pathway - multiple species	5/1123	29/8093	0.375830708035541	0.65570463955137	0.523974503364221	8642/9770/83937/8463/23286	5
hsa05100	hsa05100	Bacterial invasion of epithelial cells	12/1123	77/8093	0.379734286948342	0.659009767825694	0.526615636035295	79658/10094/1759/1785/26052/5291/8503/5879/387/23157/23176/8936	12
hsa00071	hsa00071	Fatty acid degradation	7/1123	43/8093	0.387564235631002	0.669058259405098	0.534645399845537	10449/37/2180/125/1374/3030/3032	7
hsa01212	hsa01212	Fatty acid metabolism	9/1123	57/8093	0.393447000765848	0.672138626308323	0.537106925387588	10449/37/2180/1374/64834/9415/9200/3030/3032	9
hsa04923	hsa04923	Regulation of lipolysis in adipocytes	9/1123	57/8093	0.393447000765848	0.672138626308323	0.537106925387588	109/153/154/2167/3667/5291/8503/5346/5743	9
hsa04012	hsa04012	ErbB signaling pathway	13/1123	85/8093	0.398317758386878	0.676933806999461	0.540938761048991	815/1978/2002/2069/2885/3725/3845/5602/3084/5062/5291/8503/5335	13
hsa00630	hsa00630	Glyoxylate and dicarboxylate metabolism	5/1123	30/8093	0.405065406099847	0.684852851550257	0.547266880731752	48/275/112817/81888/84693	5
hsa05218	hsa05218	Melanoma	11/1123	72/8093	0.415404654546605	0.695166972914726	0.555508909678327	578/1870/2255/8817/2252/10912/3845/4193/4286/5291/8503	11
hsa05223	hsa05223	Non-small cell lung cancer	11/1123	72/8093	0.415404654546605	0.695166972914726	0.555508909678327	578/1870/10912/2885/3798/3800/3845/5291/8503/5335/6774	11
hsa04062	hsa04062	Chemokine signaling pathway	28/1123	192/8093	0.418941480203875	0.697526931506959	0.5573947559218	109/6347/6367/1230/1236/1147/6376/1524/3627/6373/9547/3576/4283/7852/2784/2885/3845/4792/5291/8503/5335/57580/5879/5880/5906/387/6774/7074	28
hsa04926	hsa04926	Relaxin signaling pathway	19/1123	129/8093	0.427328560015623	0.707897816591536	0.565682144837268	109/468/1277/1278/1281/9586/1910/2784/2885/3725/3845/5602/1432/4313/4792/4846/5291/8503/7048	19
hsa00130	hsa00130	Ubiquinone and other terpenoid-quinone biosynthesis	2/1123	11/8093	0.464055111086274	0.762064924060495	0.608967156903284	1728/154807	2
hsa00061	hsa00061	Fatty acid biosynthesis	3/1123	18/8093	0.465178485702021	0.762064924060495	0.608967156903284	32/2180/55301	3
hsa04976	hsa04976	Bile secretion	13/1123	89/8093	0.466997102854145	0.762064924060495	0.608967156903284	5243/9429/109/361/480/481/482/483/23439/1080/3949/57552/6523	13
hsa04935	hsa04935	Growth hormone synthesis, secretion and action	17/1123	119/8093	0.488792157287233	0.789672291517131	0.631028243221327	109/468/9586/2885/3667/3845/5602/1432/5291/8503/5335/8651/8835/9021/6752/6755/6774	17
hsa04971	hsa04971	Gastric acid secretion	11/1123	76/8093	0.490180316236197	0.789672291517131	0.631028243221327	109/480/481/482/483/23439/801/815/1080/3758/6752	11
hsa00051	hsa00051	Fructose and mannose metabolism	5/1123	33/8093	0.491137644724069	0.789672291517131	0.631028243221327	55556/5209/5210/57103/26007	5
hsa05032	hsa05032	Morphine addiction	13/1123	91/8093	0.501004912102551	0.796512280138429	0.636494087787127	109/2550/2563/2784/3762/50940/5136/5153/5138/5141/5142/5143/8622	13
hsa05014	hsa05014	Amyotrophic lateral sclerosis	51/1123	365/8093	0.502362296894165	0.796512280138429	0.636494087787127	55626/468/509/515/598/8678/637/834/54205/25981/201625/1768/1769/7802/1965/2521/2878/493869/2905/144983/3181/3798/3800/89953/1432/4698/3084/23225/348995/10762/10133/9883/5533/5630/5701/5717/5718/5713/5714/5861/116442/5879/81929/6506/10010/29110/7132/84790/113457/112714/7416	51
hsa01210	hsa01210	2-Oxocarboxylic acid metabolism	3/1123	19/8093	0.502676957282484	0.796512280138429	0.636494087787127	48/3417/3419	3
hsa00280	hsa00280	Valine, leucine and isoleucine degradation	7/1123	48/8093	0.506519219571855	0.798741846247925	0.638275737213522	10449/316/3030/3032/3158/3712/84693	7
hsa05219	hsa05219	Bladder cancer	6/1123	41/8093	0.512126703660079	0.803720377035913	0.642254088196221	3576/1870/3845/4193/4313/7057	6
hsa05012	hsa05012	Parkinson disease	37/1123	266/8093	0.521434542581229	0.806524606704255	0.644494952083952	468/509/515/598/801/815/54205/1965/3798/3800/89953/4128/5602/4698/5335/5701/5717/5718/5713/5714/6263/291/27173/201266/7922/6622/9627/84790/113457/112714/7318/7314/7332/9246/7345/7416/7417	37
hsa05017	hsa05017	Spinocerebellar ataxia	20/1123	143/8093	0.522024928775518	0.806524606704255	0.644494952083952	55626/146227/8678/54205/2905/116443/3752/5602/5291/8503/5701/5717/5718/5713/5714/6261/291/56652/7416/7417	20
hsa00240	hsa00240	Pyrimidine metabolism	8/1123	56/8093	0.523220887702121	0.806524606704255	0.644494952083952	51727/1503/5169/955/51251/4907/4860/7084	8
hsa04922	hsa04922	Glucagon signaling pathway	15/1123	107/8093	0.525776047044197	0.806524606704255	0.644494952083952	32/468/801/815/1374/9586/5105/5223/441531/5256/5465/5533/55671/5571/53632	15
hsa04144	hsa04144	Endocytosis	35/1123	252/8093	0.526208127544849	0.806524606704255	0.644494952083952	273/64411/10094/91782/7852/9267/1759/1785/26052/30845/22905/55040/58513/3134/3305/3560/3561/440073/3798/3800/3949/4193/8395/5338/8766/387/10193/60682/64744/7037/7048/9559/51699/644150/11059	35
hsa00600	hsa00600	Sphingolipid metabolism	7/1123	49/8093	0.52949698330866	0.807790746629025	0.64550672628571	10715/29956/253782/8560/2717/130367/55304	7
hsa00380	hsa00380	Tryptophan metabolism	6/1123	42/8093	0.536896442838138	0.811577848535602	0.648533004766896	316/23498/3030/3620/11185/4128	6
hsa04929	hsa04929	GnRH secretion	9/1123	64/8093	0.537809161761542	0.811577848535602	0.648533004766896	2550/2796/610/3767/3762/3782/3845/5291/8503	9
hsa04911	hsa04911	Insulin secretion	12/1123	86/8093	0.539402350551101	0.811577848535602	0.648533004766896	109/468/480/481/482/483/23439/815/9586/3767/3782/27445	12
hsa01521	hsa01521	EGFR tyrosine kinase inhibitor resistance	11/1123	79/8093	0.544808608707319	0.812766965035592	0.64948322944115	598/1978/2885/3569/3716/3845/3084/5291/8503/5335/6774	11
hsa04916	hsa04916	Melanogenesis	14/1123	101/8093	0.545885015868548	0.812766965035592	0.64948322944115	109/801/815/1910/8321/7855/3815/3845/51176/4286/7480/7474/7483/7484	14
hsa05110	hsa05110	Vibrio cholerae infection	7/1123	50/8093	0.552048263509592	0.812766965035592	0.64948322944115	109/23545/90423/534/1080/11015/5335	7
hsa04066	hsa04066	HIF-1 signaling pathway	15/1123	109/8093	0.556480251734826	0.812766965035592	0.64948322944115	815/54583/112399/1978/2026/3162/3569/4846/5209/5291/8503/5335/6774/7037/7099	15
hsa05203	hsa05203	Viral carcinogenesis	28/1123	204/8093	0.556674432703526	0.812766965035592	0.64948322944115	468/578/718/8900/894/898/9134/1017/9586/2885/9759/3134/3716/3725/8850/3845/4193/4791/4792/5291/8503/5879/387/6672/6774/7185/7188/7874	28
hsa04114	hsa04114	Oocyte meiosis	18/1123	131/8093	0.557020829657822	0.812766965035592	0.64948322944115	109/367/6790/801/815/898/9134/246184/1017/64506/26271/1432/5501/5516/5525/5528/5533/6196	18
hsa04927	hsa04927	Cortisol synthesis and secretion	9/1123	65/8093	0.557538314429903	0.812766965035592	0.64948322944115	109/185/468/9586/1583/3949/56246/57552/8622	9
hsa05213	hsa05213	Endometrial cancer	8/1123	58/8093	0.565210935282171	0.820306136161734	0.655507791733864	578/2002/10912/2885/3845/51176/5291/8503	8
hsa04728	hsa04728	Dopaminergic synapse	18/1123	132/8093	0.570820297419834	0.823204814176701	0.65782412942875	406/468/801/815/9586/2784/3762/3798/3800/4128/5602/1432/5501/5516/5521/5525/5528/5533	18
hsa00350	hsa00350	Tyrosine metabolism	5/1123	36/8093	0.572227736683804	0.823204814176701	0.65782412942875	125/316/81889/4128/7173	5
hsa04270	hsa04270	Vascular smooth muscle contraction	18/1123	133/8093	0.584461153035393	0.832791487971271	0.665484853995015	72/109/136/185/801/1909/2983/4628/4627/4880/81579/5320/8605/255189/8398/5501/5588/387	18
hsa04962	hsa04962	Vasopressin-regulated water reabsorption	6/1123	44/8093	0.584712540908545	0.832791487971271	0.665484853995015	109/360/361/9586/51626/8766	6
hsa04744	hsa04744	Phototransduction	4/1123	29/8093	0.586508639394401	0.832791487971271	0.665484853995015	801/9626/5158/8787	4
hsa04110	hsa04110	Cell cycle	17/1123	126/8093	0.589645612823445	0.833636900888319	0.666160424650807	8900/894/898/9134/246184/8318/1017/10926/1870/10912/4171/4175/4193/23594/5111/7042/7465	17
hsa00340	hsa00340	Histidine metabolism	3/1123	22/8093	0.606197918613426	0.851739286068964	0.680626066210437	57571/3067/4128	3
hsa02010	hsa02010	ABC transporters	6/1123	45/8093	0.607643271158956	0.851739286068964	0.680626066210437	24/5243/4363/9429/1080/6890	6
hsa05322	hsa05322	Systemic lupus erythematosus	18/1123	136/8093	0.624301821405725	0.871365946472672	0.696309758253194	718/940/959/1991/2215/3015/3020/440093/3108/3109/3111/3112/3113/3115/3117/3122/3123/3586	18
hsa04670	hsa04670	Leukocyte transendothelial migration	15/1123	114/8093	0.629774585281813	0.875279932086587	0.699437429684083	7852/50848/3683/83700/1432/4313/5291/8503/5335/5879/5880/5906/387/7294/7408	15
hsa00410	hsa00410	beta-Alanine metabolism	4/1123	31/8093	0.641134463657517	0.879155987887249	0.702534791347641	57571/51380/339896/3030	4
hsa05207	hsa05207	Chemical carcinogenesis - receptor activation	28/1123	212/8093	0.642858518404322	0.879155987887249	0.702534791347641	109/153/154/367/468/604/1136/9586/1978/2053/2099/2255/8817/2252/2885/2949/119391/3725/3838/3845/4257/54852/85315/5291/8503/5465/6196/6774	28
hsa01200	hsa01200	Carbon metabolism	15/1123	115/8093	0.643710900224095	0.879155987887249	0.702534791347641	48/275/1737/2026/3417/3419/84693/4199/55753/5223/441531/5226/113675/26007/7086	15
hsa04613	hsa04613	Neutrophil extracellular trap formation	25/1123	190/8093	0.646176789874511	0.879155987887249	0.702534791347641	718/834/64581/1991/2215/2357/3015/3020/440093/8520/9759/3146/3683/1432/5291/8503/5335/5879/5880/27180/291/7099/51284/7416/7417	25
hsa05230	hsa05230	Central carbon metabolism in cancer	9/1123	70/8093	0.650254705882566	0.879155987887249	0.702534791347641	3417/3815/3845/4914/5223/441531/5291/8503/57103	9
hsa00514	hsa00514	Other types of O-glycan biosynthesis	6/1123	47/8093	0.651325930050614	0.879155987887249	0.702534791347641	145173/23127/79695/117248/64409/11227	6
hsa03420	hsa03420	Nucleotide excision repair	6/1123	47/8093	0.651325930050614	0.879155987887249	0.702534791347641	3978/5111/5426/54107/5887/7508	6
hsa05020	hsa05020	Prion disease	36/1123	273/8093	0.658198463585114	0.88479137727835	0.707038038967616	468/509/515/9586/54205/1965/2534/2905/116443/3305/3553/3569/3798/3800/89953/5602/1432/4698/5291/8503/5533/5701/5717/5718/5713/5714/5879/5880/6261/6263/291/84790/113457/112714/7416/7417	36
hsa00310	hsa00310	Lysine degradation	8/1123	63/8093	0.662118306091125	0.886427773052608	0.708345685141526	23127/10919/3030/387893/85007/23067/6419/150572	8
hsa04136	hsa04136	Autophagy - other	4/1123	32/8093	0.666603117842299	0.888804157123065	0.710244657007841	9474/8678/11337/5516	4
hsa00520	hsa00520	Amino sugar and nucleotide sugar metabolism	6/1123	48/8093	0.672012602976152	0.89238920557157	0.713109474285369	1118/9945/10007/55577/140838/6675	6
hsa05208	hsa05208	Chemical carcinogenesis - reactive oxygen species	29/1123	223/8093	0.678139744184358	0.89689450037286	0.716709661722857	52/1645/1646/8644/509/515/1147/2053/2885/2949/119391/3162/3725/3845/5602/1432/4257/4698/4792/1728/5291/8503/5338/5879/291/115019/6648/7416/7417	29
hsa00982	hsa00982	Drug metabolism - cytochrome P450	9/1123	72/8093	0.68408008400913	0.901117540381504	0.720084298956979	125/316/1577/2329/2949/119391/27306/4128/4257	9
hsa00120	hsa00120	Primary bile acid biosynthesis	2/1123	17/8093	0.705281693561859	0.92532958195316	0.739432175565907	1593/10858	2
hsa05010	hsa05010	Alzheimer disease	50/1123	384/8093	0.712655648043763	0.928983882440731	0.742352332245642	55626/468/509/515/8678/637/801/1147/54205/1965/8321/7855/2905/3416/3553/3569/3667/3798/3800/89953/3845/5602/4311/4698/5291/8503/5533/5663/5701/5717/5718/5713/5714/5743/6263/291/27173/201266/7922/6622/7132/84790/113457/112714/7416/7417/7480/7474/7483/7484	50
hsa00640	hsa00640	Propanoate metabolism	4/1123	34/8093	0.713731519436171	0.928983882440731	0.742352332245642	32/79611/3030/84693	4
hsa01522	hsa01522	Endocrine resistance	12/1123	98/8093	0.724011614004038	0.932578474903067	0.745224776158099	109/1870/2099/2885/3725/3845/5602/1432/4193/4313/5291/8503	12
hsa04928	hsa04928	Parathyroid hormone synthesis, secretion and action	13/1123	106/8093	0.726999328849072	0.932578474903067	0.745224776158099	109/468/9586/4209/4325/64386/4929/5141/5142/5143/5338/387/860	13
hsa04724	hsa04724	Glutamatergic synapse	14/1123	114/8093	0.73004316681875	0.932578474903067	0.745224776158099	109/9229/2784/2900/2905/116443/2912/8605/255189/5338/5533/6505/6506/6512	14
hsa04975	hsa04975	Fat digestion and absorption	5/1123	43/8093	0.73104138429033	0.932578474903067	0.745224776158099	335/948/84649/81579/5320	5
hsa04371	hsa04371	Apelin signaling pathway	17/1123	138/8093	0.739288399732634	0.932578474903067	0.745224776158099	109/185/8678/801/814/1490/2784/9759/3845/4209/22808/4846/5346/5571/53632/6261/6263	17
hsa04915	hsa04915	Estrogen signaling pathway	17/1123	138/8093	0.739288399732634	0.932578474903067	0.745224776158099	109/468/801/9586/2099/2289/2550/2885/3305/3725/3762/3845/3875/4313/4846/5291/8503	17
hsa00601	hsa00601	Glycosphingolipid biosynthesis - lacto and neolacto series	3/1123	27/8093	0.744280798009885	0.932578474903067	0.745224776158099	10317/2526/10402	3
hsa01040	hsa01040	Biosynthesis of unsaturated fatty acids	3/1123	27/8093	0.744280798009885	0.932578474903067	0.745224776158099	64834/9415/9200	3
hsa04966	hsa04966	Collecting duct acid secretion	3/1123	27/8093	0.744280798009885	0.932578474903067	0.745224776158099	23545/90423/534	3
hsa00830	hsa00830	Retinol metabolism	8/1123	68/8093	0.744925489099401	0.932578474903067	0.745224776158099	125/8854/316/1577/157506/8608/54884/195814	8
hsa00531	hsa00531	Glycosaminoglycan degradation	2/1123	19/8093	0.762661375398675	0.939395322070451	0.750672128355399	10855/23553	2
hsa03013	hsa03013	Nucleocytoplasmic transport	13/1123	109/8093	0.763243901723808	0.939395322070451	0.750672128355399	1434/1915/51194/3838/23225/348995/10762/9883/64901/81929/6613/6612/23214	13
hsa01240	hsa01240	Biosynthesis of cofactors	19/1123	156/8093	0.7652673033209	0.939395322070451	0.750672128355399	50808/26289/102157402/249/51727/1503/2730/8836/23498/3620/4337/23057/1728/53354/5805/55312/195814/27010/154807	19
hsa00650	hsa00650	Butanoate metabolism	3/1123	28/8093	0.766700540045545	0.939395322070451	0.750672128355399	6296/3030/3158	3
hsa04914	hsa04914	Progesterone-mediated oocyte maturation	12/1123	102/8093	0.773569889289411	0.939395322070451	0.750672128355399	109/6790/8900/246184/1017/64506/3845/5602/1432/5291/8503/6196	12
hsa00250	hsa00250	Alanine, aspartate and glutamate metabolism	4/1123	37/8093	0.774938425532254	0.939395322070451	0.750672128355399	80150/445/9945/57494	4
hsa00072	hsa00072	Synthesis and degradation of ketone bodies	1/1123	10/8093	0.775692925123511	0.939395322070451	0.750672128355399	3158	1
hsa00920	hsa00920	Sulfur metabolism	1/1123	10/8093	0.775692925123511	0.939395322070451	0.750672128355399	9060	1
hsa04080	hsa04080	Neuroactive ligand-receptor interaction	43/1123	341/8093	0.777551532432918	0.939395322070451	0.750672128355399	136/153/154/185/186/718/1134/1136/1138/1268/1909/1910/2149/2151/2357/2550/2563/9340/2796/10888/2900/2905/116443/2912/3001/3269/3356/3360/3952/3973/10161/2847/5023/5025/9127/53829/5179/5724/5734/1903/6752/6755/6863	43
hsa03460	hsa03460	Fanconi anemia pathway	6/1123	54/8093	0.779010754887691	0.939395322070451	0.750672128355399	641/2178/55215/51455/116028/29089	6
hsa00532	hsa00532	Glycosaminoglycan biosynthesis - chondroitin sulfate / dermatan sulfate	2/1123	20/8093	0.787537819115983	0.94274600244541	0.753349661774413	50515/10090	2
hsa00670	hsa00670	One carbon pool by folate	2/1123	20/8093	0.787537819115983	0.94274600244541	0.753349661774413	275/123263	2
hsa04142	hsa04142	Lysosome	15/1123	128/8093	0.797287351339684	0.948477339522515	0.757929581325758	54/10947/10239/10717/23545/1513/1514/1521/2519/2717/23553/9741/7805/5641/6556	15
hsa00620	hsa00620	Pyruvate metabolism	5/1123	47/8093	0.80020336328753	0.948477339522515	0.757929581325758	32/125/1737/4199/5105	5
hsa04725	hsa04725	Cholinergic synapse	13/1123	113/8093	0.806254895696754	0.948477339522515	0.757929581325758	43/109/468/815/814/1136/9586/2534/2784/3770/3845/5291/8503	13
hsa00030	hsa00030	Pentose phosphate pathway	3/1123	30/8093	0.806721794333091	0.948477339522515	0.757929581325758	51071/5226/7086	3
hsa04713	hsa04713	Circadian entrainment	11/1123	97/8093	0.807009060249027	0.948477339522515	0.757929581325758	109/801/815/2784/2905/2983/3762/8864/51655/6261/6263	11
hsa00513	hsa00513	Various types of N-glycan biosynthesis	4/1123	39/8093	0.809675777641172	0.948477339522515	0.757929581325758	83539/4121/57134/4122	4
hsa03015	hsa03015	mRNA surveillance pathway	11/1123	98/8093	0.817502990234026	0.951714250363302	0.760516201349365	10978/1477/2107/2521/2935/5042/5501/5516/5521/5525/5528	11
hsa05410	hsa05410	Hypertrophic cardiomyopathy	10/1123	90/8093	0.818979454215081	0.951714250363302	0.760516201349365	1636/9254/55799/1605/3569/3695/4624/5571/53632/7042	10
hsa04146	hsa04146	Peroxisome	9/1123	82/8093	0.821143697721996	0.951714250363302	0.760516201349365	2180/2053/3417/4358/390916/8800/5193/5828/6648	9
hsa00220	hsa00220	Arginine biosynthesis	2/1123	22/8093	0.830476406739044	0.9591417655296	0.766451539206901	445/4846	2
hsa00010	hsa00010	Glycolysis / Gluconeogenesis	7/1123	67/8093	0.839951863970669	0.966681443446945	0.77247650647718	125/669/1737/2026/5105/5223/441531	7
hsa03060	hsa03060	Protein export	2/1123	23/8093	0.848869542568947	0.970136620078796	0.775237543002632	9789/6728	2
hsa03430	hsa03430	Mismatch repair	2/1123	23/8093	0.848869542568947	0.970136620078796	0.775237543002632	3978/5111	2
hsa04730	hsa04730	Long-term depression	6/1123	60/8093	0.857364259243679	0.976442628583079	0.78027668330291	2983/3845/8605/255189/5516/6261	6
hsa05204	hsa05204	Chemical carcinogenesis - DNA adducts	7/1123	69/8093	0.861153269821223	0.977364264710592	0.781013164033817	1646/1577/2949/119391/27306/4257/5743	7
hsa00140	hsa00140	Steroid hormone biosynthesis	6/1123	61/8093	0.867897926592206	0.981622482490496	0.784415911874626	1645/1646/8644/1583/1577/6715	6
hsa04540	hsa04540	Gap junction	9/1123	88/8093	0.878332176867094	0.990010151245384	0.791118509820606	109/153/2885/2983/3356/3845/84790/113457/112714	9
hsa03022	hsa03022	Basal transcription factors	4/1123	45/8093	0.888356491250452	0.996996665000404	0.796701442827666	9569/6882/6877/129685	4
hsa00500	hsa00500	Starch and sucrose metabolism	3/1123	36/8093	0.893602633778388	0.996996665000404	0.796701442827666	280/5169/8908	3
hsa00563	hsa00563	Glycosylphosphatidylinositol (GPI)-anchor biosynthesis	2/1123	26/8093	0.893649449725972	0.996996665000404	0.796701442827666	5283/54965	2
hsa04810	hsa04810	Regulation of actin cytoskeleton	24/1123	218/8093	0.913374934624177	0.99982455154048	0.798961210955005	10094/7852/2149/2255/8817/2252/10788/3683/3687/3695/3845/22808/4628/4627/5062/5291/8503/8395/5501/5879/5880/387/7074/8936	24
hsa05034	hsa05034	Alcoholism	20/1123	187/8093	0.920222101789303	0.99982455154048	0.798961210955005	136/468/627/801/814/9586/2354/2784/2885/2905/116443/3015/3020/440093/8520/9759/3845/4128/5501/3177	20
hsa00360	hsa00360	Phenylalanine metabolism	1/1123	17/8093	0.921310381917035	0.99982455154048	0.798961210955005	4128	1
hsa00910	hsa00910	Nitrogen metabolism	1/1123	17/8093	0.921310381917035	0.99982455154048	0.798961210955005	11238	1
hsa04330	hsa04330	Notch signaling pathway	5/1123	59/8093	0.926743094061649	0.99982455154048	0.798961210955005	196403/23220/23493/8850/5663	5
hsa04260	hsa04260	Cardiac muscle contraction	8/1123	87/8093	0.929896235751508	0.99982455154048	0.798961210955005	480/481/482/483/23439/9254/55799/4624	8
hsa00980	hsa00980	Metabolism of xenobiotics by cytochrome P450	7/1123	78/8093	0.929971022625402	0.99982455154048	0.798961210955005	125/1645/1577/2949/119391/27306/4257	7
hsa05033	hsa05033	Nicotine addiction	3/1123	40/8093	0.930122704141167	0.99982455154048	0.798961210955005	2563/2905/116443	3
hsa00510	hsa00510	N-Glycan biosynthesis	4/1123	50/8093	0.930537550284021	0.99982455154048	0.798961210955005	29880/4121/57134/4122	4
hsa00511	hsa00511	Other glycan degradation	1/1123	18/8093	0.932252487056605	0.99982455154048	0.798961210955005	2519	1
hsa03018	hsa03018	RNA degradation	7/1123	79/8093	0.935370767629144	0.99982455154048	0.798961210955005	7832/9337/2026/11157/5042/11044/10140	7
hsa04726	hsa04726	Serotonergic synapse	11/1123	115/8093	0.937063382692896	0.99982455154048	0.798961210955005	240/1573/2784/3356/3360/3762/3845/4128/8605/255189/5743	11
hsa03440	hsa03440	Homologous recombination	3/1123	41/8093	0.937245039150956	0.99982455154048	0.798961210955005	641/5890/5893	3
hsa04727	hsa04727	GABAergic synapse	8/1123	89/8093	0.939874368829406	0.99982455154048	0.798961210955005	109/11337/2550/2563/2784/5334/6529/6539	8
hsa03020	hsa03020	RNA polymerase	2/1123	31/8093	0.941907885445147	0.99982455154048	0.798961210955005	25885/51082	2
hsa00860	hsa00860	Porphyrin and chlorophyll metabolism	3/1123	43/8093	0.949517952931233	1	0.799101412066752	9843/3162/3163	3
hsa05016	hsa05016	Huntington disease	33/1123	306/8093	0.95715209461658	1	0.799101412066752	55626/509/515/627/8678/9586/54205/25981/201625/1768/1769/7802/2878/493869/3798/3800/89953/5602/4698/5468/5701/5717/5718/5713/5714/6506/291/6648/84790/113457/112714/7416/7417	33
hsa04714	hsa04714	Thermogenesis	24/1123	232/8093	0.957425703544644	1	0.799101412066752	2180/109/509/515/1268/388753/1374/9586/2885/152831/3845/1432/4698/29078/79133/5346/5468/5571/53632/6009/6196/788/6603/9658	24
hsa05414	hsa05414	Dilated cardiomyopathy	8/1123	96/8093	0.965645827402443	1	0.799101412066752	109/153/9254/55799/1605/3695/4624/7042	8
hsa05412	hsa05412	Arrhythmogenic right ventricular cardiomyopathy	6/1123	77/8093	0.96573629185341	1	0.799101412066752	9254/55799/1605/1824/3695/51176	6
hsa00515	hsa00515	Mannose type O-glycan biosynthesis	1/1123	23/8093	0.967963681293866	1	0.799101412066752	2526	1
hsa04141	hsa04141	Protein processing in endoplasmic reticulum	16/1123	171/8093	0.972272192195444	1	0.799101412066752	468/578/1965/3305/4121/57134/5602/55768/5887/6048/22872/6747/7322/7323/10277/55432	16
hsa00983	hsa00983	Drug metabolism - other enzymes	6/1123	80/8093	0.973975623736127	1	0.799101412066752	8824/51727/2949/119391/4257/7084	6
hsa04950	hsa04950	Maturity onset diabetes of the young	1/1123	26/8093	0.979564381162241	1	0.799101412066752	3087	1
hsa05206	hsa05206	MicroRNAs in cancer	31/1123	310/8093	0.985048280017599	1	0.799101412066752	5243/4363/578/894/898/9134/900/54541/1788/1789/1870/1946/2885/9759/3162/3667/3845/4193/4325/5291/8503/5335/5743/387/8651/6774/7042/7057/7078/7148/8626	31
hsa04742	hsa04742	Taste transduction	6/1123	86/8093	0.985246200530337	1	0.799101412066752	2550/2784/5136/5153/6335/6338	6
hsa00970	hsa00970	Aminoacyl-tRNA biosynthesis	4/1123	66/8093	0.986751987116333	1	0.799101412066752	57505/283459/123263/55278	4
hsa03040	hsa03040	Spliceosome	12/1123	147/8093	0.98846364846619	1	0.799101412066752	9343/2521/144983/3305/11157/84844/8559/9129/9128/84991/11017/6426	12
hsa00052	hsa00052	Galactose metabolism	1/1123	31/8093	0.990344184249978	1	0.799101412066752	2717	1
hsa04723	hsa04723	Retrograde endocannabinoid signaling	10/1123	148/8093	0.998008241081422	1	0.799101412066752	57406/109/1268/2563/2784/3762/5602/1432/4698/5743	10
hsa00190	hsa00190	Oxidative phosphorylation	8/1123	134/8093	0.998978046595271	1	0.799101412066752	509/515/23545/90423/534/54205/4698/5464	8
hsa03008	hsa03008	Ribosome biogenesis in eukaryotes	3/1123	110/8093	0.999988381443637	1	0.799101412066752	102157402/9790/84135	3
hsa03010	hsa03010	Ribosome	6/1123	158/8093	0.999995003780706	1	0.799101412066752	11222/64983/51373/140801/6139/6231	6
hsa04740	hsa04740	Olfactory transduction	6/1123	441/8093	1	1	0.799101412066752	109/801/815/5136/5153/5138	6
