# Supplementary material for: Regulatory mechanism of fibrosis-related genes in patients with heart failure
Source: Front Genet. 2022 Oct 17;13:1032572. doi: 10.3389/fgene.2022.1032572 (PMC9618712; doi:10.3389/fgene.2022.1032572)
Supplement: Supplementary file 4 [file DataSheet5.CSV]

	ID	Description	GeneRatio	BgRatio	pvalue	p.adjust	qvalue	geneID	Count
hsa05169	hsa05169	Epstein-Barr virus infection	47/670	202/8093	3.60245297956844e-11	1.13837514154363e-08	6.93946205537921e-09	578/637/894/898/919/965/1017/1147/3627/54205/23586/1870/2208/10912/3108/3109/3111/3113/3115/3117/3122/3123/3134/3569/3683/3716/3725/5602/1432/4193/4791/4792/4938/4939/5291/8503/5701/5717/5718/5713/5714/5879/6774/6890/29110/7128/7874	47
hsa05164	hsa05164	Influenza A	41/670	172/8093	3.03685315703358e-10	4.79822798811306e-08	2.9249690933534e-08	578/637/834/6347/1147/4261/3627/3576/54205/23586/1965/3108/3109/3111/3113/3115/3117/3122/3123/64135/3553/3569/3716/3838/4599/4600/4792/114548/4938/4939/5291/8503/8766/6041/291/9021/29110/7099/51284/7132/7416	41
hsa05144	hsa05144	Malaria	20/670	50/8093	7.59121509332304e-10	7.99607989830027e-08	4.87435916518638e-08	6347/948/959/1311/3576/3039/3043/3586/3553/3569/3683/3820/6383/6401/7042/7057/7058/7059/7060/7099	20
hsa05321	hsa05321	Inflammatory bowel disease	22/670	65/8093	4.46987423671836e-09	3.20431322515648e-07	1.95332884811337e-07	3108/3109/3111/3113/3115/3117/3122/3123/3586/8809/3553/51561/3561/3569/3725/64127/6097/6774/30009/7042/7099/7100	22
hsa05162	hsa05162	Measles	34/670	139/8093	5.07011586258936e-09	3.20431322515648e-07	1.95332884811337e-07	578/598/637/894/898/940/1017/1147/54205/23586/1965/2213/3305/64135/3553/3560/3561/3569/3716/3725/5602/4599/4600/4792/4938/4939/5291/8503/9367/6774/29110/7099/51284/7128	34
hsa05145	hsa05145	Toxoplasmosis	29/670	112/8093	1.75910797702335e-08	9.26463534565632e-07	5.64766245254865e-07	240/598/329/959/1147/4261/54205/3108/3109/3111/3113/3115/3117/3122/3123/3305/3586/3716/3910/22798/3949/5602/1432/4792/8651/6774/7042/7099/7132	29
hsa05416	hsa05416	Viral myocarditis	20/670	60/8093	3.04897520417174e-08	1.37639452074039e-06	8.3904129678711e-07	637/940/959/54205/1605/2534/3108/3109/3111/3113/3115/3117/3122/3123/3134/3683/4624/5551/5879/5880	20
hsa05332	hsa05332	Graft-versus-host disease	16/670	42/8093	8.79220178234349e-08	3.13646275900892e-06	1.91196763790351e-06	940/3002/3108/3109/3111/3113/3115/3117/3122/3123/3134/3553/3569/3821/3824/5551	16
hsa05166	hsa05166	Human T-cell leukemia virus 1 infection	43/670	222/8093	8.93296355413933e-08	3.13646275900892e-06	1.91196763790351e-06	109/468/598/894/898/1017/1147/9586/1870/2002/2114/8061/3108/3109/3111/3113/3115/3117/3122/3123/3134/3601/3554/7850/3560/3561/3569/3683/3716/3725/8850/3845/5602/4791/4792/5291/8503/291/7042/7048/7132/7416/7417	43
hsa05140	hsa05140	Leishmaniasis	22/670	77/8093	1.44003596923409e-07	4.55051366277973e-06	2.77396402494567e-06	718/1915/2002/2215/3108/3109/3111/3113/3115/3117/3122/3123/3586/3553/3716/3725/1432/65108/4792/5743/7042/7099	22
hsa05418	hsa05418	Fluid shear stress and atherosclerosis	31/670	139/8093	2.34514930472498e-07	6.73697436630085e-06	4.10681648578633e-06	93/445/652/801/6347/1147/1514/119391/3162/3553/3554/7850/3725/5602/1432/4257/4313/4846/4880/1728/5291/8503/5879/5880/387/6383/6401/6613/6612/7056/7132	31
hsa05323	hsa05323	Rheumatoid arthritis	24/670	93/8093	3.22761938191848e-07	8.49939770571865e-06	5.18117848150071e-06	54/23545/6347/940/1493/1513/1514/3576/3108/3109/3111/3113/3115/3117/3122/3123/3553/51561/3569/3683/3725/4050/7042/7099	24
hsa04933	hsa04933	AGE-RAGE signaling pathway in diabetic complications	25/670	100/8093	3.55181382706035e-07	8.633639764239e-06	5.26301158179792e-06	185/6347/1277/1278/1281/3576/2152/3553/3569/3725/3845/5602/1432/4313/4846/5291/8503/51196/5335/5879/6401/6774/7042/7048/7056	25
hsa04380	hsa04380	Osteoclast differentiation	29/670	128/8093	4.04236932813217e-07	9.1242050549269e-06	5.56205704547509e-06	54/1147/1436/1513/2213/2215/2354/8061/2534/2885/3553/3554/3716/3725/5602/1432/4286/4791/4792/5291/8503/5468/5879/8651/9021/7042/7048/4982/7132	29
hsa04659	hsa04659	Th17 cell differentiation	26/670	108/8093	4.61358470841688e-07	9.71928511906489e-06	5.92481404659852e-06	919/1147/3108/3109/3111/3113/3115/3117/3122/3123/3553/3554/51561/3560/3561/3569/3716/3725/5602/1432/4792/5335/6097/6774/30009/7048	26
hsa05330	hsa05330	Allograft rejection	14/670	38/8093	9.19821537595825e-07	1.81664753675176e-05	1.1074167196055e-05	940/959/3002/3108/3109/3111/3113/3115/3117/3122/3123/3134/3586/5551	14
hsa04640	hsa04640	Hematopoietic cell lineage	24/670	99/8093	1.11366996939594e-06	2.07011594311246e-05	1.26192943900593e-05	290/911/913/948/952/966/1436/2208/3108/3109/3111/3113/3115/3117/3122/3123/3553/3554/7850/3569/3815/4311/931/7037	24
hsa04060	hsa04060	Cytokine-cytokine receptor interaction	49/670	295/8093	1.50369348053523e-06	2.6398174436063e-05	1.60921583004648e-05	130399/93/652/6347/6367/1230/1236/959/1436/6376/1524/3627/6373/9547/3576/4283/7852/1896/10220/3586/3601/3603/53342/23765/8809/3553/3554/7850/9173/51561/3560/3561/146433/3569/3625/3952/3976/4050/5008/9180/7042/7048/8794/8793/4982/7132/9966/8744/85480	49
hsa05417	hsa05417	Lipid and atherosclerosis	39/670	215/8093	2.03352224546501e-06	3.38206857666811e-05	2.06168737351854e-05	335/468/598/637/801/834/6347/948/959/1147/3576/54205/1573/1965/3305/3553/3569/3725/3845/3929/3949/5602/1432/4792/114548/4846/5291/8503/5335/5468/5879/5906/387/6401/6648/6774/29110/7099/7132	39
hsa04625	hsa04625	C-type lectin receptor signaling pathway	24/670	104/8093	2.86124591636086e-06	4.52076854785016e-05	2.75583159312651e-05	801/834/6367/1147/64581/2207/3586/53342/3553/51561/3569/3725/3845/5602/1432/4193/22808/4791/4792/114548/5291/8503/5743/387	24
hsa05310	hsa05310	Asthma	12/670	31/8093	3.04332642184239e-06	4.57948166334379e-05	2.79162273281783e-05	959/2205/2207/3108/3109/3111/3113/3115/3117/3122/3123/3586	12
hsa05320	hsa05320	Autoimmune thyroid disease	16/670	53/8093	3.29714640557149e-06	4.67000157155215e-05	2.8468030899202e-05	940/959/1493/3002/3108/3109/3111/3113/3115/3117/3122/3123/3134/3586/5551/7173	16
hsa04668	hsa04668	TNF signaling pathway	25/670	112/8093	3.39905177676264e-06	4.67000157155215e-05	2.8468030899202e-05	468/329/6347/1147/9586/6376/3627/8809/3553/3569/3725/3976/5602/1432/4792/64127/192111/5291/8503/5743/6401/9021/7128/7132/7185	25
hsa05152	hsa05152	Tuberculosis	34/670	180/8093	3.66543950926002e-06	4.8261620205257e-05	2.94199750085344e-05	23545/637/718/801/972/4261/64581/54205/2207/2213/2215/3108/3109/3111/3113/3115/3117/3122/3123/3586/3553/51561/3569/3716/3929/5602/1432/9902/64127/22925/387/7042/7099/7132	34
hsa04145	hsa04145	Phagosome	30/670	152/8093	5.47436213601538e-06	6.70077761828121e-05	4.08475117969841e-05	23545/718/948/64581/78989/1311/1514/2213/2215/3108/3109/3111/3113/3115/3117/3122/3123/3134/9902/22925/5879/6441/23673/6890/7037/7057/7058/7059/7060/7099	30
hsa04672	hsa04672	Intestinal immune network for IgA production	15/670	49/8093	5.51329804035796e-06	6.70077761828121e-05	4.08475117969841e-05	940/959/7852/3108/3109/3111/3113/3115/3117/3122/3123/23308/3586/3601/3569	15
hsa05163	hsa05163	Human cytomegalovirus infection	39/670	225/8093	6.39840070452009e-06	7.48849860232722e-05	4.56494085351726e-05	109/468/578/637/801/6347/1230/1147/9586/6376/3576/7852/54205/1870/1978/2002/2885/3134/3553/3554/3569/3716/3845/1432/4193/4792/5291/8503/5734/5743/5879/5880/6009/387/6774/340061/6890/29110/7132	39
hsa05205	hsa05205	Proteoglycans in cancer	36/670	205/8093	1.07641121980342e-05	0.000121480694806386	7.40538545954985e-05	1277/1278/1514/2002/2099/2317/8321/2885/10855/3845/4060/1432/4193/4313/22808/5291/8503/5329/51196/5335/5727/5879/387/6383/6608/6774/7042/7057/7074/7078/7099/7448/7480/7474/7483/7484	36
hsa04151	hsa04151	PI3K-Akt signaling pathway	53/670	354/8093	1.33901772186919e-05	0.000145906758658849	8.89438268972998e-05	468/598/627/894/898/1017/1147/1277/1278/1297/1311/9586/1436/1978/1969/2069/2149/2255/8817/2252/2324/2885/3560/3561/3569/3667/3716/3815/3845/3910/22798/10161/4193/4602/4846/4914/5008/9180/5105/5291/8503/5516/5521/5879/6009/6446/7057/7058/7059/7060/7099/7148/7448	53
hsa04061	hsa04061	Viral protein interaction with cytokine and cytokine receptor	22/670	100/8093	1.66933780182809e-05	0.000175836915125892	0.000107189058854225	6347/6367/1230/1236/1436/6376/1524/3627/6373/9547/3576/4283/7852/3586/8809/3560/3561/146433/3569/8794/8793/7132	22
hsa04931	hsa04931	Insulin resistance	23/670	108/8093	1.89287437954784e-05	0.000192951065786167	0.000117621735639136	32/948/1374/9586/3569/3667/5602/6945/51085/4792/4846/5105/5291/8503/5465/133522/5509/90673/5571/6196/9021/6774/7132	23
hsa04940	hsa04940	Type I diabetes mellitus	13/670	43/8093	2.70746308427516e-05	0.000267361979572172	0.000162982152770511	940/3002/3108/3109/3111/3113/3115/3117/3122/3123/3134/3553/5551	13
hsa05160	hsa05160	Hepatitis C	29/670	157/8093	2.93829573825492e-05	0.000281364076754107	0.0001715177416589	578/637/1017/1147/3627/54205/23586/1870/1965/2885/3716/3845/3949/4599/4600/4792/4938/4939/5291/8503/5465/5516/5521/10197/6041/9021/6774/29110/7132	29
hsa04612	hsa04612	Antigen processing and presentation	18/670	78/8093	4.95769100330267e-05	0.000460773634424601	0.000280884660558634	972/4261/1514/3108/3109/3111/3113/3115/3117/3122/3123/3134/3305/10437/3821/3824/10197/6890	18
hsa04657	hsa04657	IL-17 signaling pathway	20/670	94/8093	6.64833317008005e-05	0.000600249509070085	0.000365908261691624	6347/1147/3627/3576/2354/8061/53342/23765/3553/3569/3725/5602/1432/4792/5743/6280/6426/29110/7128/9618	20
hsa05142	hsa05142	Chagas disease	21/670	102/8093	7.31666510207944e-05	0.000642240603404751	0.000391505764234075	1636/718/6347/919/1147/3576/3586/3553/3569/3725/5602/1432/4792/5291/8503/5516/5521/7042/7048/7099/7132	21
hsa04064	hsa04064	NF-kappa B signaling pathway	21/670	104/8093	9.83183256827835e-05	0.000839691646371881	0.000511870657182059	598/329/84433/959/1147/3576/23586/1896/10912/3553/3554/3929/4050/4791/4792/5335/5743/7099/7128/7132/7185	21
hsa05212	hsa05212	Pancreatic cancer	17/670	76/8093	0.000120825306658529	0.000982060443337745	0.000598657765259185	578/598/1147/1870/10912/3716/3845/5602/5291/8503/5338/5879/5880/5898/6774/7042/7048	17
hsa04920	hsa04920	Adipocytokine signaling pathway	16/670	69/8093	0.000121203662310671	0.000982060443337745	0.000598657765259185	32/9370/51094/948/1147/1374/3667/3952/5602/4792/5105/5465/5571/9021/6774/7132	16
hsa05161	hsa05161	Hepatitis B	28/670	162/8093	0.000135217650421275	0.00106821943832808	0.000651179737555089	468/637/898/1017/1147/9586/3576/54205/23586/1870/2002/2885/64135/3569/3716/3725/3845/5602/1432/4792/5111/5291/8503/6774/29110/7042/7048/7099	28
hsa04020	hsa04020	Calcium signaling pathway	37/670	240/8093	0.000148861107128328	0.00114731975250126	0.000699398783170323	109/136/153/154/185/491/493/801/952/7852/1909/1910/2149/2255/8817/2252/2324/2668/3269/3356/3360/4486/4846/4914/5023/5025/9127/5136/5256/51196/5335/5724/6261/6263/291/7416/7417	37
hsa04658	hsa04658	Th1 and Th2 cell differentiation	19/670	92/8093	0.000152907401853814	0.0011504461663287	0.000701304625043809	919/1147/3108/3109/3111/3113/3115/3117/3122/3123/3560/3561/3716/3725/5602/1432/4792/5335/30009	19
hsa04068	hsa04068	FoxO signaling pathway	24/670	131/8093	0.000160775134669776	0.00118151029199184	0.000720241117370111	604/664/894/1017/1147/10912/2885/3586/3569/3667/3845/5602/1432/4193/5105/5291/8503/5571/6446/6648/6774/7042/7048/7874	24
hsa05134	hsa05134	Legionellosis	14/670	57/8093	0.00016643043655819	0.00119527313528155	0.000728630858615999	664/718/834/3576/54205/1915/3305/3553/3569/4791/4792/5861/7099/7100	14
hsa04621	hsa04621	NOD-like receptor signaling pathway	30/670	184/8093	0.000231547123502037	0.00162597535614764	0.000991184177798193	84168/9474/598/329/834/6347/1147/3576/115361/3553/3569/3716/3725/5602/1432/10135/4792/22861/114548/64127/4938/4939/387/6041/340061/29110/7099/7128/7416/7417	30
hsa04071	hsa04071	Sphingolipid signaling pathway	22/670	119/8093	0.000260825827589809	0.00179176003300825	0.00109224545649737	4363/637/10715/29956/8560/2205/2207/2534/3845/5602/1432/4846/5291/8503/5338/5516/5521/5879/5880/387/1903/7132	22
hsa04620	hsa04620	Toll-like receptor signaling pathway	20/670	104/8093	0.00028565553707208	0.00188056561905786	0.00114638077377611	1147/1513/3627/6373/3576/4283/3553/3569/3725/3929/5602/1432/4792/5291/8503/5879/29110/7099/7100/51284	20
hsa04660	hsa04660	T cell receptor signaling pathway	20/670	104/8093	0.00028565553707208	0.00188056561905786	0.00114638077377611	84433/919/940/959/1147/1493/2534/2885/3586/3725/3845/5602/1432/4792/5062/5291/8503/5335/10125/387	20
hsa05217	hsa05217	Basal cell carcinoma	14/670	63/8093	0.000507862255869715	0.00327519332356796	0.00199653690277461	578/652/8321/10912/2736/2737/374654/51176/5727/6608/7480/7474/7483/7484	14
hsa05210	hsa05210	Colorectal cancer	17/670	86/8093	0.000575255398575334	0.00363561411899611	0.00221624711451129	578/54205/2069/10912/2885/3725/3845/51176/5602/5291/8503/5879/5880/5898/387/7042/7048	17
hsa04137	hsa04137	Mitophagy - animal	15/670	72/8093	0.000672301623892902	0.00416563359117955	0.0025393435948896	55626/468/9474/598/8678/664/3725/3845/5602/4286/22808/192111/55288/29110/7314	15
hsa04014	hsa04014	Ras signaling pathway	34/670	232/8093	0.000706435025464949	0.00428583851195321	0.00261261974579426	598/627/801/1147/1436/2002/1969/2114/2255/8817/2252/2324/2885/3815/3845/5602/22808/4914/5062/5291/8503/5320/8398/51196/5335/5338/5879/5880/5898/5906/10125/387/29110/7074	34
hsa04210	hsa04210	Apoptosis	23/670	136/8093	0.00071885373219335	0.00428583851195321	0.00261261974579426	468/578/598/637/329/1147/1513/1514/54205/1965/10912/3002/3725/3845/5602/4792/4914/5291/8503/5551/6709/7132/7185	23
hsa00480	hsa00480	Glutathione metabolism	13/670	58/8093	0.000732390125460359	0.00428583851195321	0.00261261974579426	290/79094/2730/79017/2878/493869/2936/119391/27306/3417/4257/4953/9588	13
hsa05130	hsa05130	Pathogenic Escherichia coli infection	30/670	197/8093	0.000759336551111032	0.00436273363911065	0.00265949452350849	10061/578/834/1147/3576/54205/2149/2534/3553/3554/3569/3725/5602/1432/4628/4627/4642/4643/4645/4792/114548/5062/5861/5879/387/7099/7100/7009/7132/644150	30
hsa04932	hsa04932	Non-alcoholic fatty liver disease	25/670	155/8093	0.000883475816989588	0.00498532782444125	0.00303902395693787	9370/51094/468/637/3576/54205/1965/3553/3569/3667/3725/3952/5602/1432/6945/51085/4698/5291/8503/5465/5468/5571/5879/9021/7132	25
hsa04510	hsa04510	Focal adhesion	30/670	201/8093	0.00106030077527702	0.00587815868399192	0.00358328793860933	329/894/1277/1278/1297/1311/2002/2317/2324/2534/2885/3725/3910/22798/5602/5062/29780/5291/8503/5879/5880/5906/387/7057/7058/7059/7060/7148/7408/7448	30
hsa05131	hsa05131	Shigellosis	35/670	247/8093	0.00109865192607462	0.00598575876964795	0.00364888026264348	9474/598/8678/664/718/834/1147/3576/54205/3553/3554/3725/5602/1432/4193/4792/114548/5291/8503/51196/5335/5879/387/23157/23176/340061/29110/92610/7099/7100/7132/7314/7322/7323/7416	35
hsa04664	hsa04664	Fc epsilon RI signaling pathway	14/670	68/8093	0.00113727340974971	0.0060911592793374	0.00371313173923633	240/241/2205/2207/2534/2885/3845/5602/1432/5291/8503/5335/5879/5880	14
hsa05222	hsa05222	Small cell lung cancer	17/670	92/8093	0.00127551296373319	0.00671770160899481	0.00409506793619604	578/598/329/898/1017/1147/54205/1870/10912/3910/22798/4792/5291/8503/5743/7185/9618	17
hsa05171	hsa05171	Coronavirus disease - COVID-19	33/670	232/8093	0.0014137210639596	0.00732353862641365	0.00446438230724083	1636/185/718/834/6347/1147/3627/3576/23586/64135/3553/3569/3716/3725/5602/1432/5648/4599/4600/4792/114548/4938/4939/5291/8503/5335/6231/6774/340061/29110/7099/51284/7132	33
hsa05146	hsa05146	Amoebiasis	18/670	102/8093	0.00160990093153753	0.00820530152202999	0.0050018993288857	911/913/1277/1278/1281/3576/3586/3553/3554/7850/3569/3910/22798/5291/8503/5269/7042/7099	18
hsa05135	hsa05135	Yersinia infection	22/670	137/8093	0.00186576917031108	0.00913271906006229	0.00556724712855229	834/6347/1147/3576/3586/3553/3569/3725/5602/1432/4792/114548/5291/8503/5335/5879/5880/387/6196/29110/7099/644150	22
hsa04152	hsa04152	AMPK signaling pathway	20/670	120/8093	0.00187426478979389	0.00913271906006229	0.00556724712855229	32/9370/51094/948/1080/1374/9586/1978/3667/3952/5105/5209/5210/5291/8503/5468/5516/5521/5571/6009	20
hsa05165	hsa05165	Human papillomavirus infection	43/670	331/8093	0.00187856562944319	0.00913271906006229	0.00556724712855229	23545/578/894/898/1017/1147/1277/1278/1297/1311/9586/1978/8321/2885/23493/3134/3716/3845/3910/22798/4193/4599/4600/5291/8503/5516/5521/5734/5743/6009/29110/7057/7058/7059/7060/7132/7148/7283/7448/7480/7474/7483/7484	43
hsa04614	hsa04614	Renin-angiotensin system	7/670	23/8093	0.00195067173301117	0.00933957981259894	0.00569334812027184	1636/185/186/290/1215/2028/4311	7
hsa05150	hsa05150	Staphylococcus aureus infection	17/670	96/8093	0.00206528254632125	0.00974073559160469	0.00593789011746722	718/2213/2215/2357/3108/3109/3111/3113/3115/3117/3122/3123/3586/3683/3875/5648/5724	17
hsa04024	hsa04024	cAMP signaling pathway	31/670	219/8093	0.00210610166948294	0.00978717834642071	0.00596620132376746	109/153/154/481/491/493/627/801/1080/9586/1909/2149/2737/3360/3725/5602/4792/5141/5142/5291/8503/51196/5338/5465/5727/5879/5880/5906/387/6752/7074	31
hsa04072	hsa04072	Phospholipase D signaling pathway	23/670	148/8093	0.00231040658388385	0.0105809924711203	0.00645010533715859	109/56894/185/3576/1759/1785/26052/2149/2205/2207/2534/2885/3815/3845/10161/22808/5291/8503/5335/5338/5898/6009/387	23
hsa04211	hsa04211	Longevity regulating pathway	16/670	89/8093	0.00235520386450973	0.0106320631597868	0.00648123770233504	109/9370/51094/468/9474/9586/10919/1978/3667/3845/5291/8503/5468/5571/6009/6648	16
hsa04514	hsa04514	Cell adhesion molecules	23/670	149/8093	0.00252530550809934	0.011187000395516	0.0068195238920034	940/959/965/1493/3108/3109/3111/3113/3115/3117/3122/3123/3134/23308/3683/83700/25945/23114/6383/6401/6402/1462/64115	23
hsa05167	hsa05167	Kaposi sarcoma-associated herpesvirus infection	28/670	194/8093	0.00254893679897832	0.011187000395516	0.0068195238920034	578/8678/637/718/801/1230/1147/3576/54205/1870/3134/3569/3716/3725/3845/51176/5602/1432/4792/5291/8503/5335/5743/5879/6774/29110/7132/7314	28
hsa05143	hsa05143	African trypanosomiasis	9/670	37/8093	0.00260452275773171	0.0112743724855236	0.0068727853592632	335/3039/3043/3620/3586/3553/3569/3910/6401	9
hsa05133	hsa05133	Pertussis	14/670	76/8093	0.00342437271348669	0.014622996992727	0.00891408544193549	718/801/834/3576/3586/3553/51561/3569/3725/5602/1432/114548/387/7099	14
hsa04215	hsa04215	Apoptosis - multiple species	8/670	32/8093	0.00371917997570459	0.015670144964302	0.00955242014812547	578/598/8678/637/329/54205/5602/7132	8
hsa04722	hsa04722	Neurotrophin signaling pathway	19/670	119/8093	0.00395536104196238	0.0164459748586857	0.0100253610897384	468/627/801/2885/3667/3725/3845/5602/1432/4792/4914/5291/8503/5335/5879/5906/387/6196/10019	19
hsa04015	hsa04015	Rap1 signaling pathway	29/670	210/8093	0.00416003245492503	0.0170723409838482	0.010407189873565	109/136/801/1268/1436/1969/2149/2255/8817/2252/2324/2357/3683/3815/3845/1432/22808/5291/8503/51196/5335/5879/5880/5898/5906/387/7057/7074/7408	29
hsa05224	hsa05224	Breast cancer	22/670	147/8093	0.00455357544091151	0.0182240136569313	0.0111092421692819	578/1870/2099/2255/8817/2252/2324/8321/10912/2885/23493/3725/3815/3845/51176/4791/5291/8503/7480/7474/7483/7484	22
hsa04218	hsa04218	Cellular senescence	23/670	156/8093	0.00455600341423283	0.0182240136569313	0.0111092421692819	801/894/898/1017/3576/1870/1978/10912/10114/3134/3569/3845/1432/4193/22808/5291/8503/6009/291/7042/7048/7416/7417	23
hsa04022	hsa04022	cGMP-PKG signaling pathway	24/670	167/8093	0.00528764460127438	0.0208861961750338	0.0127320916057002	109/153/154/185/468/481/491/493/801/9586/1909/1910/9569/3667/4209/4624/4846/4880/8654/387/291/7408/7416/7417	24
hsa05226	hsa05226	Gastric cancer	22/670	149/8093	0.00536444106815137	0.0209279429325412	0.0127575401620754	5243/578/898/1015/1017/1870/2255/8817/2252/8321/10912/2885/3845/51176/5291/8503/7042/7048/7480/7474/7483/7484	22
hsa05225	hsa05225	Hepatocellular carcinoma	24/670	168/8093	0.00570246247214705	0.0219753431853472	0.0133960286572903	578/598/1870/2002/8321/10912/2885/119391/3162/3845/51176/4257/1728/5291/8503/5335/6603/7042/7048/7296/7480/7474/7483/7484	24
hsa04750	hsa04750	Inflammatory mediator regulation of TRP channels	16/670	98/8093	0.00630334350048111	0.0239982716403859	0.0146291929053652	109/41/801/1573/3269/3356/3553/3554/5602/1432/4914/5291/8503/8398/5335/5734	16
hsa04979	hsa04979	Cholesterol metabolism	10/670	50/8093	0.0069609446918229	0.0261864109835242	0.0159630686541803	51129/335/948/1071/1593/3949/57552/6646/7416/7417	10
hsa04062	hsa04062	Chemokine signaling pathway	26/670	192/8093	0.00831558448766544	0.030914408212968	0.0188452255262263	109/6347/6367/1230/1236/1147/6376/1524/3627/6373/9547/3576/4283/7852/2885/3845/4792/5291/8503/5335/5879/5880/5906/387/6774/7074	26
hsa04910	hsa04910	Insulin signaling pathway	20/670	137/8093	0.00874521286214952	0.0320763566775289	0.0195535418787068	32/801/1978/2002/23265/2885/3667/3845/5602/5105/5256/5291/8503/5509/90673/5571/6009/8651/8835/9021	20
hsa03320	hsa03320	PPAR signaling pathway	13/670	76/8093	0.00893265628994476	0.0320763566775289	0.0195535418787068	9370/51129/335/948/1374/1593/2167/9415/3158/5105/5346/5465/5468	13
hsa05220	hsa05220	Chronic myeloid leukemia	13/670	76/8093	0.00893265628994476	0.0320763566775289	0.0195535418787068	578/598/1147/1870/10912/2885/3845/4193/4792/5291/8503/7042/7048	13
hsa04960	hsa04960	Aldosterone-regulated sodium reabsorption	8/670	37/8093	0.00945654630385867	0.0335760520451611	0.0204677465831595	481/3667/3758/3845/5291/8503/6338/6446	8
hsa04974	hsa04974	Protein digestion and absorption	16/670	103/8093	0.0101571302280726	0.0356628128007881	0.0217398225934184	481/1302/1303/7373/1306/1307/1277/1278/81578/169044/1281/1289/1295/1296/1297/4311	16
hsa04622	hsa04622	RIG-I-like receptor signaling pathway	12/670	70/8093	0.011560440344796	0.039707599445169	0.0242054986624448	9474/1147/3627/3576/23586/64135/5602/1432/4792/340061/29110/26007	12
hsa04917	hsa04917	Prolactin signaling pathway	12/670	70/8093	0.011560440344796	0.039707599445169	0.0242054986624448	894/2099/2885/3845/5602/1432/5291/8503/8651/8835/9021/6774	12
hsa01523	hsa01523	Antifolate resistance	7/670	31/8093	0.0117140990078727	0.0397526279385205	0.0242329477440015	4363/9429/1147/8836/3553/3569/113235	7
hsa04930	hsa04930	Type II diabetes mellitus	9/670	46/8093	0.0118251488171548	0.0397526279385205	0.0242329477440015	9370/3667/3767/5602/5291/8503/8651/8835/9021	9
hsa04512	hsa04512	ECM-receptor interaction	14/670	88/8093	0.0127859506877825	0.0425301096562028	0.0259260828350603	948/1277/1278/1297/1311/1605/3910/22798/7057/7058/7059/7060/7148/7448	14
hsa05215	hsa05215	Prostate cancer	15/670	97/8093	0.0130921275176835	0.0430949197457081	0.0262703874532465	367/468/898/1017/1147/9586/1870/2885/7850/3845/51176/4193/4792/5291/8503	15
hsa04550	hsa04550	Signaling pathways regulating pluripotency of stem cells	20/670	143/8093	0.0137797689547216	0.0448747236260741	0.0273553445155615	130399/93/652/8321/2885/3398/3625/3716/3845/7044/3976/1432/5291/8503/6774/6926/7480/7474/7483/7484	20
hsa04630	hsa04630	JAK-STAT signaling pathway	22/670	162/8093	0.0140225000712027	0.0448747236260741	0.0273553445155615	598/894/2885/3586/3601/53342/51561/3560/3561/3569/3716/3952/3976/5008/9180/5291/8503/8651/8835/9021/6774/85480	22
hsa05235	hsa05235	PD-L1 expression and PD-1 checkpoint pathway in cancer	14/670	89/8093	0.0140588532879156	0.0448747236260741	0.0273553445155615	919/940/1147/3716/3725/3845/1432/4792/5291/8503/5335/10125/6774/7099	14
hsa04115	hsa04115	p53 signaling pathway	12/670	73/8093	0.0159309132824439	0.0503416859725227	0.0306879697967077	598/637/894/898/900/1017/54205/10912/4193/8493/55240/7057	12
hsa04216	hsa04216	Ferroptosis	8/670	41/8093	0.0174788259294472	0.0546862276604488	0.033336374623125	9474/2730/3162/10162/23657/55240/7037/7417	8
hsa04010	hsa04010	MAPK signaling pathway	35/670	294/8093	0.0177515466550995	0.0549949876765827	0.0335245927542126	468/627/1147/1436/2002/1969/2069/2255/8817/2252/2317/2324/10912/2885/3305/3553/3554/3725/3815/3845/5602/1432/22808/4791/4914/5062/5494/5879/5880/5906/10125/6196/7042/7048/7132	35
hsa04926	hsa04926	Relaxin signaling pathway	18/670	129/8093	0.0192513612488366	0.059062428685751	0.036004078779122	109/468/1277/1278/1281/9586/1910/2885/3725/3845/5602/1432/4313/4792/4846/5291/8503/7048	18
hsa04610	hsa04610	Complement and coagulation cascades	13/670	85/8093	0.0218354163324281	0.0660409245097049	0.0402581252007862	718/966/1191/2149/2151/2152/2157/5648/5329/5627/7056/11326/7448	13
hsa04350	hsa04350	TGF-beta signaling pathway	14/670	94/8093	0.0219439780807564	0.0660409245097049	0.0402581252007862	130399/93/652/2331/3398/3625/7044/5516/285704/387/4091/7042/7048/7057	14
hsa04650	hsa04650	Natural killer cell mediated cytotoxicity	18/670	131/8093	0.0222034239599426	0.0661913393522817	0.0403498171268073	637/919/962/2207/2215/2534/2885/3002/3683/3821/3824/3845/5291/8503/5335/5551/5879/5880	18
hsa04140	hsa04140	Autophagy - animal	19/670	141/8093	0.0230652513671911	0.0677694861215915	0.0413118453039682	55626/89849/9474/598/8678/664/1514/1965/3146/3667/3845/5602/22808/5291/8503/5516/5861/6009/29110	19
hsa05132	hsa05132	Salmonella infection	30/670	249/8093	0.0231617231048477	0.0677694861215915	0.0413118453039682	578/329/834/1147/1434/3576/54205/1785/51626/23265/2317/3553/3569/3725/3798/3800/51176/5602/1432/4792/114548/5291/5420/9367/5879/5898/387/7099/7100/7132	30
hsa04978	hsa04978	Mineral absorption	10/670	60/8093	0.0242753899244702	0.070376359781033	0.0429009788138875	481/491/493/9843/3162/3163/115019/1317/113235/6523	10
hsa05211	hsa05211	Renal cell carcinoma	11/670	69/8093	0.0253035174970701	0.0726901048097649	0.0443114229852997	54583/112399/2885/3725/3845/5062/5291/8503/5879/5906/7042	11
hsa05202	hsa05202	Transcriptional misregulation in cancer	24/670	192/8093	0.0268786506270768	0.0764444763191705	0.0466000638454637	578/598/604/329/894/1436/3576/1991/2521/10912/3002/3087/3398/7850/3560/3569/4193/4286/4914/5468/8842/860/7048/7185	24
hsa05170	hsa05170	Human immunodeficiency virus 1 infection	26/670	212/8093	0.0270942447713516	0.0764444763191705	0.0466000638454637	578/598/637/801/919/1147/7852/54205/3134/3725/3845/5602/1432/4792/5062/5291/8503/5335/5879/5880/25939/340061/6890/29110/7099/7132	26
hsa05415	hsa05415	Diabetic cardiomyopathy	25/670	203/8093	0.0285034456926114	0.0797087507864176	0.0485899446832593	1636/185/515/948/1215/1277/1278/1281/2936/3667/5602/1432/4313/4698/4846/5291/8503/5465/5879/5880/291/7042/7048/7416/7417	25
hsa05216	hsa05216	Thyroid cancer	7/670	37/8093	0.0298341680635622	0.0823805333734054	0.0502186462602705	578/10912/3845/51176/4914/5468/10342	7
hsa05203	hsa05203	Viral carcinogenesis	25/670	204/8093	0.0300446028893492	0.0823805333734054	0.0502186462602705	468/578/718/894/898/1017/9586/2885/9759/3134/3716/3725/8850/3845/4193/4791/4792/5291/8503/5879/387/6672/6774/7185/7874	25
hsa00564	hsa00564	Glycerophospholipid metabolism	14/670	98/8093	0.0303346514256126	0.0823805333734054	0.0502186462602705	43/56894/56994/54675/137964/2819/23171/10162/23175/5320/8398/5338/84513/85465	14
hsa04150	hsa04150	mTOR signaling pathway	20/670	155/8093	0.0305016531793938	0.0823805333734054	0.0502186462602705	1147/1978/8321/2885/3667/3845/23175/79109/54468/5291/8503/6009/387/6196/6446/7132/7480/7474/7483/7484	20
hsa04623	hsa04623	Cytosolic DNA-sensing pathway	10/670	63/8093	0.0329714975068563	0.0875941170105087	0.0533968135007431	834/1147/3627/23586/3553/3569/4792/51082/340061/29110	10
hsa03050	hsa03050	Proteasome	8/670	46/8093	0.0332213182674475	0.0875941170105087	0.0533968135007431	5698/5701/5717/5718/5713/5714/10197/23198	8
hsa05218	hsa05218	Melanoma	11/670	72/8093	0.0335407853109859	0.0875941170105087	0.0533968135007431	578/1870/2255/8817/2252/10912/3845/4193/4286/5291/8503	11
hsa05223	hsa05223	Non-small cell lung cancer	11/670	72/8093	0.0335407853109859	0.0875941170105087	0.0533968135007431	578/1870/10912/2885/3798/3800/3845/5291/8503/5335/6774	11
hsa04935	hsa04935	Growth hormone synthesis, secretion and action	16/670	119/8093	0.0357218957914381	0.092525566148315	0.0564029933549022	109/468/9586/2885/3667/3845/5602/1432/5291/8503/5335/8651/8835/9021/6752/6774	16
hsa01524	hsa01524	Platinum drug resistance	11/670	73/8093	0.0366651174450821	0.0941965618914305	0.0574216216726575	578/598/637/329/54205/119391/4193/4257/5291/8503/1317	11
hsa00730	hsa00730	Thiamine metabolism	4/670	16/8093	0.0379574557703578	0.0967302905115571	0.0589661664344269	52/26289/249/27010	4
hsa04340	hsa04340	Hedgehog signaling pathway	9/670	56/8093	0.0390417190772966	0.0986974658274057	0.0601653439254339	894/8452/2121/2736/2737/55733/374654/5727/6608	9
hsa04923	hsa04923	Regulation of lipolysis in adipocytes	9/670	57/8093	0.0431057581517602	0.107759279046332	0.0656893673067249	109/153/154/2167/3667/5291/8503/5346/5743	9
hsa01230	hsa01230	Biosynthesis of amino acids	11/670	75/8093	0.0435141356710346	0.107759279046332	0.0656893673067249	48/5832/445/875/1491/2026/3417/3419/5223/441531/7086	11
hsa00260	hsa00260	Glycine, serine and threonine metabolism	7/670	40/8093	0.0436493282212991	0.107759279046332	0.0656893673067249	635/875/1491/2628/27232/5223/441531	7
hsa05207	hsa05207	Chemical carcinogenesis - receptor activation	25/670	212/8093	0.0447494448489831	0.109618795133943	0.0668229164207581	109/153/154/367/468/604/9586/1978/2053/2099/2255/8817/2252/2885/119391/3725/3838/3845/4257/54852/5291/8503/5465/6196/6774	25
hsa05022	hsa05022	Pathways of neurodegeneration - multiple diseases	50/670	476/8093	0.0451659374061942	0.109787970925826	0.0669260449014861	55626/468/515/578/598/627/8678/637/801/54205/25981/1768/1769/1965/2521/8321/2878/493869/3553/3569/3798/3800/3845/5602/1432/4698/5335/5701/5717/5718/5713/5714/5743/5861/5879/6261/6263/291/6622/29110/7132/7314/7332/7345/7416/7417/7480/7474/7483/7484	50
hsa04012	hsa04012	ErbB signaling pathway	12/670	85/8093	0.0463822284434592	0.111883848764375	0.0682036786271839	1978/2002/2069/2885/3725/3845/5602/3084/5062/5291/8503/5335	12
hsa05221	hsa05221	Acute myeloid leukemia	10/670	67/8093	0.047671725368743	0.114123221337294	0.0695687858251991	1147/1436/1978/2885/3815/3845/51176/5291/8503/6774	10
hsa04611	hsa04611	Platelet activation	16/670	124/8093	0.0493232133117389	0.117188988018868	0.0714376575864521	109/1277/1278/1281/2149/2207/2534/1432/4846/5023/5291/8503/5906/10125/387/7408	16
hsa00270	hsa00270	Cysteine and methionine metabolism	8/670	50/8093	0.0512552978294071	0.120870702343975	0.0736820070917635	191/51074/635/875/1491/1788/1789/2730	8
hsa04370	hsa04370	VEGF signaling pathway	9/670	59/8093	0.0520633007961745	0.121866689271046	0.0742891543524361	3845/1432/4846/5291/8503/5335/5743/5879/5880	9
hsa04934	hsa04934	Cushing syndrome	19/670	155/8093	0.0534822784434459	0.124267646971536	0.0757527628107631	109/185/468/898/1017/9586/1583/1870/8321/3949/51176/57552/50940/5906/11091/7480/7474/7483/7484	19
hsa04666	hsa04666	Fc gamma R-mediated phagocytosis	13/670	97/8093	0.055892108906339	0.128919024922651	0.0785882130607763	273/1785/2213/2215/65108/5291/8503/8398/5335/5338/5879/5880/7408	13
hsa01521	hsa01521	EGFR tyrosine kinase inhibitor resistance	11/670	79/8093	0.0597403493482036	0.135950239573008	0.0828743965418404	598/1978/2885/3569/3716/3845/3084/5291/8503/5335/6774	11
hsa05231	hsa05231	Choline metabolism in cancer	13/670	98/8093	0.0598008965210384	0.135950239573008	0.0828743965418404	56994/1978/2885/3725/3845/5602/5291/8503/5335/5338/5879/5880/6009	13
hsa05120	hsa05120	Epithelial cell signaling in Helicobacter pylori infection	10/670	70/8093	0.0612192767517043	0.138180653239561	0.0842340424478337	23545/1147/3576/83700/3725/5602/1432/4792/5335/5879	10
hsa00590	hsa00590	Arachidonic acid metabolism	9/670	61/8093	0.0621596357593849	0.139308119857912	0.0849213388874016	240/1573/2053/2878/493869/27306/5320/8398/5743	9
hsa04066	hsa04066	HIF-1 signaling pathway	14/670	109/8093	0.0650728578154973	0.144810021617585	0.0882752630113862	54583/112399/1978/2026/3162/3569/4846/5209/5291/8503/5335/6774/7037/7099	14
hsa04520	hsa04520	Adherens junction	10/670	71/8093	0.0662372629824988	0.146370455262025	0.0892264933809149	52/2534/51176/25945/5879/5880/387/6591/7048/7525	10
hsa04213	hsa04213	Longevity regulating pathway - multiple species	9/670	62/8093	0.0676441778490548	0.14844139027987	0.090488922122639	109/9474/3305/3667/3845/5291/8503/5571/6648	9
hsa04961	hsa04961	Endocrine and other factor-regulated calcium reabsorption	8/670	53/8093	0.0682710283148052	0.148783758258472	0.0906976274526995	481/491/493/1759/1785/26052/2099/8766	8
hsa05208	hsa05208	Chemical carcinogenesis - reactive oxygen species	25/670	223/8093	0.0727650218895755	0.157491417240451	0.0960057606762243	52/1646/515/1147/2053/2885/119391/3162/3725/3845/5602/1432/4257/4698/4792/1728/5291/8503/5338/5879/291/115019/6648/7416/7417	25
hsa04662	hsa04662	B cell receptor signaling pathway	11/670	82/8093	0.0742322705202436	0.158981536307436	0.0969141277290501	84433/1147/2213/2885/3725/3845/4792/5291/8503/5879/5880	11
hsa04360	hsa04360	Axon guidance	21/670	182/8093	0.0744597068781663	0.158981536307436	0.0969141277290501	7852/1947/1969/2051/2534/3845/9423/5062/5291/8503/5335/10154/5727/5879/5880/387/6091/64221/9353/6608/7474	21
hsa00100	hsa00100	Steroid biosynthesis	4/670	20/8093	0.0778603692964182	0.165126689246095	0.100660173657679	1717/3930/4047/6646	4
hsa04912	hsa04912	GnRH signaling pathway	12/670	93/8093	0.0811282330410951	0.17091014427324	0.104185730852775	109/468/801/2002/2796/2885/3725/3845/5602/1432/4313/5338	12
hsa05017	hsa05017	Spinocerebellar ataxia	17/670	143/8093	0.0816993606662222	0.170973496493551	0.104224349961092	55626/8678/54205/3752/5602/5291/8503/5701/5717/5718/5713/5714/6261/291/56652/7416/7417	17
hsa04918	hsa04918	Thyroid hormone synthesis	10/670	75/8093	0.0888805104736089	0.183570204638303	0.111903222680911	109/468/481/9586/53905/50506/2878/493869/2936/7173	10
hsa05214	hsa05214	Glioma	10/670	75/8093	0.0888805104736089	0.183570204638303	0.111903222680911	578/801/1870/10912/2885/3845/4193/5291/8503/5335	10
hsa00020	hsa00020	Citrate cycle (TCA cycle)	5/670	30/8093	0.0974172672435749	0.199303931065349	0.121494401682075	48/1737/3417/3419/5105	5
hsa04390	hsa04390	Hippo signaling pathway	18/670	157/8093	0.0977598396048391	0.199303931065349	0.121494401682075	329/652/1490/894/23418/8321/2736/3398/51176/5516/5521/6591/7042/7048/7480/7474/7483/7484	18
hsa05100	hsa05100	Bacterial invasion of epithelial cells	10/670	77/8093	0.101754558115035	0.205887216721247	0.125507530512952	79658/1759/1785/26052/5291/8503/5879/387/23157/23176	10
hsa00900	hsa00900	Terpenoid backbone biosynthesis	4/670	22/8093	0.103342188993324	0.205887216721247	0.125507530512952	9453/3158/116150/10269	4
hsa05213	hsa05213	Endometrial cancer	8/670	58/8093	0.103505583644488	0.205887216721247	0.125507530512952	578/2002/10912/2885/3845/51176/5291/8503	8
hsa00533	hsa00533	Glycosaminoglycan biosynthesis - keratan sulfate	3/670	14/8093	0.103595150185691	0.205887216721247	0.125507530512952	9435/4166/6482	3
hsa04915	hsa04915	Estrogen signaling pathway	16/670	138/8093	0.105564619953544	0.208490124408249	0.127094246391438	109/468/801/9586/2099/2289/2885/3305/3725/3762/3845/3875/4313/4846/5291/8503	16
hsa01522	hsa01522	Endocrine resistance	12/670	98/8093	0.109474024827977	0.214868272333173	0.13098232457352	109/1870/2099/2885/3725/3845/5602/1432/4193/4313/5291/8503	12
hsa00230	hsa00230	Purine metabolism	15/670	130/8093	0.117853114659192	0.229886322421634	0.140137231855959	100/109/50808/26289/5169/955/2766/51251/4907/50940/5136/5141/5142/8654/5158	15
hsa05219	hsa05219	Bladder cancer	6/670	41/8093	0.119274150794624	0.23123086902516	0.140956858866103	3576/1870/3845/4193/4313/7057	6
hsa05230	hsa05230	Central carbon metabolism in cancer	9/670	70/8093	0.122125938672528	0.235315833051944	0.143447026810479	3417/3815/3845/4914/5223/441531/5291/8503/57103	9
hsa04919	hsa04919	Thyroid hormone signaling pathway	14/670	121/8093	0.125583901440873	0.240512199123126	0.146614698332885	481/652/1734/2099/8850/3845/4193/4624/5291/8503/51196/5335/6009/6567	14
hsa04916	hsa04916	Melanogenesis	12/670	101/8093	0.128946064346797	0.245463592371012	0.149633035988991	109/801/1910/8321/3815/3845/51176/4286/7480/7474/7483/7484	12
hsa04977	hsa04977	Vitamin digestion and absorption	4/670	24/8093	0.132104389439224	0.249969982411944	0.152380102536262	4363/335/113235/8884	4
hsa03410	hsa03410	Base excision repair	5/670	33/8093	0.132959575375591	0.250090629873135	0.152453648456974	328/3146/4968/5111/5426	5
hsa05020	hsa05020	Prion disease	28/670	273/8093	0.137708162972732	0.257489819522978	0.156964147144254	468/515/9586/54205/1965/2534/3305/3553/3569/3798/3800/5602/1432/4698/5291/8503/5701/5717/5718/5713/5714/5879/5880/6261/6263/291/7416/7417	28
hsa05010	hsa05010	Alzheimer disease	38/670	384/8093	0.139978548160001	0.260195418932707	0.158613463240125	55626/468/515/8678/637/801/1147/54205/1965/8321/3416/3553/3569/3667/3798/3800/3845/5602/4311/4698/5291/8503/5701/5717/5718/5713/5714/5743/6263/291/6622/7132/7416/7417/7480/7474/7483/7484	38
hsa04670	hsa04670	Leukocyte transendothelial migration	13/670	114/8093	0.14746681425029	0.27251177370229	0.166121434335507	7852/3683/83700/1432/4313/5291/8503/5335/5879/5880/5906/387/7408	13
hsa04962	hsa04962	Vasopressin-regulated water reabsorption	6/670	44/8093	0.152816155466908	0.280755262369436	0.17114661230382	109/360/361/9586/51626/8766	6
hsa04613	hsa04613	Neutrophil extracellular trap formation	20/670	190/8093	0.157199684627993	0.287139308337836	0.175038285895483	718/834/64581/1991/2215/2357/9759/3146/3683/1432/5291/8503/5335/5879/5880/291/7099/51284/7416/7417	20
hsa00450	hsa00450	Selenocompound metabolism	3/670	17/8093	0.161571752102003	0.293429158989844	0.178872538624722	1491/11185/7296	3
hsa02010	hsa02010	ABC transporters	6/670	45/8093	0.164838722665695	0.29624998756433	0.180592097682453	24/5243/4363/9429/1080/6890	6
hsa04217	hsa04217	Necroptosis	17/670	159/8093	0.164999993073804	0.29624998756433	0.180592097682453	637/329/834/11124/3146/3553/3716/5602/114548/192111/291/6774/7099/7128/7132/7416/7417	17
hsa00512	hsa00512	Mucin type O-glycan biosynthesis	5/670	36/8093	0.173415328666349	0.30960024778851	0.188730330930371	79695/64409/6482/55808/256435	5
hsa04261	hsa04261	Adrenergic signaling in cardiomyocytes	16/670	150/8093	0.176339183032682	0.313051583361391	0.190834243021767	109/153/154/185/186/468/481/491/493/801/9586/1432/4624/5502/5516/5521	16
hsa04120	hsa04120	Ubiquitin mediated proteolysis	15/670	140/8093	0.181490619946731	0.320396848621044	0.195311869745673	329/8452/9820/4193/4281/378884/8651/9021/4591/7314/7322/7323/10477/7332/11059	15
hsa04925	hsa04925	Aldosterone synthesis and secretion	11/670	98/8093	0.185755065566402	0.326103337327683	0.198790508764044	109/185/468/481/491/493/801/9586/1583/3762/3949	11
hsa05340	hsa05340	Primary immunodeficiency	5/670	38/8093	0.202687938024872	0.353864024397014	0.215713246051478	100/959/4261/3561/6890	5
hsa01210	hsa01210	2-Oxocarboxylic acid metabolism	3/670	19/8093	0.204480438550484	0.355031970230511	0.216425218361704	48/3417/3419	3
hsa04924	hsa04924	Renin secretion	8/670	69/8093	0.209211687605414	0.361261711930661	0.220222829058331	1636/153/154/185/801/1909/5136/5734	8
hsa04310	hsa04310	Wnt signaling pathway	17/670	166/8093	0.211878289739864	0.363877932379332	0.221817660311185	894/8061/8321/3725/51176/5602/5879/5880/387/4920/6422/6424/6425/7480/7474/7483/7484	17
hsa00565	hsa00565	Ether lipid metabolism	6/670	49/8093	0.216568893437229	0.369923082844131	0.225502745371339	56994/5320/8398/7941/5338/85465	6
hsa04972	hsa04972	Pancreatic secretion	11/670	102/8093	0.221809653732638	0.376837906341471	0.229717977549931	109/481/491/493/952/1080/5320/8766/5879/5906/387	11
hsa00130	hsa00130	Ubiquinone and other terpenoid-quinone biosynthesis	2/670	11/8093	0.229680204598665	0.388122698680097	0.236597114785003	1728/154807	2
hsa04530	hsa04530	Tight junction	17/670	169/8093	0.233660700112664	0.3916401411882	0.238741325241308	911/913/1080/83700/3725/5602/4628/4627/5111/5516/5521/5571/5879/5906/387/7074/7408	17
hsa05322	hsa05322	Systemic lupus erythematosus	14/670	136/8093	0.234240464191676	0.3916401411882	0.238741325241308	718/940/959/1991/2215/3108/3109/3111/3113/3115/3117/3122/3123/3586	14
hsa00330	hsa00330	Arginine and proline metabolism	6/670	51/8093	0.244281475153947	0.404151550516478	0.246368200348153	5832/2628/112817/4846/4953/5625	6
hsa04913	hsa04913	Ovarian steroidogenesis	6/670	51/8093	0.244281475153947	0.404151550516478	0.246368200348153	109/240/1583/1573/3949/5743	6
hsa04371	hsa04371	Apelin signaling pathway	14/670	138/8093	0.251064221050901	0.412910994940039	0.25170790164566	109/185/8678/801/1490/9759/3845/4209/22808/4846/5346/5571/6261/6263	14
hsa04710	hsa04710	Circadian rhythm	4/670	31/8093	0.25218931020072	0.412910994940039	0.25170790164566	406/1407/5571/6097	4
hsa04928	hsa04928	Parathyroid hormone synthesis, secretion and action	11/670	106/8093	0.260419931434416	0.424189166666369	0.25858300299782	109/468/9586/4209/4325/64386/5141/5142/5338/387/860	11
hsa04144	hsa04144	Endocytosis	24/670	252/8093	0.26387259398597	0.427608921536239	0.260667663694643	273/7852/1759/1785/26052/30845/22905/58513/3134/3305/3560/3561/3798/3800/3949/4193/5338/8766/387/7037/7048/9559/644150/11059	24
hsa04922	hsa04922	Glucagon signaling pathway	11/670	107/8093	0.270414719907021	0.435974752503156	0.265767420746428	32/468/801/1374/9586/5105/5223/441531/5256/5465/5571	11
hsa04929	hsa04929	GnRH secretion	7/670	64/8093	0.27726264204138	0.44474616692932	0.271114418880965	2796/3767/3762/3782/3845/5291/8503	7
hsa00071	hsa00071	Fatty acid degradation	5/670	43/8093	0.281798250201641	0.449738621533933	0.274157787277514	37/125/1374/3030/3032	5
hsa00051	hsa00051	Fructose and mannose metabolism	4/670	33/8093	0.290037908580305	0.45687108823561	0.278505693361481	5209/5210/57103/26007	4
hsa04130	hsa04130	SNARE interactions in vesicular transport	4/670	33/8093	0.290037908580305	0.45687108823561	0.278505693361481	8675/2054/143187/10652	4
hsa04927	hsa04927	Cortisol synthesis and secretion	7/670	65/8093	0.29060471118784	0.45687108823561	0.278505693361481	109/185/468/9586/1583/3949/57552	7
hsa04976	hsa04976	Bile secretion	9/670	89/8093	0.315562139266678	0.493651663407278	0.300926896747275	5243/9429/109/361/481/1080/3949/57552/6523	9
hsa00240	hsa00240	Pyrimidine metabolism	6/670	56/8093	0.317302416561019	0.493928884893015	0.301095889191944	1503/5169/955/51251/4907/7084	6
hsa00534	hsa00534	Glycosaminoglycan biosynthesis - heparan sulfate / heparin	3/670	24/8093	0.319411912199163	0.494775314975175	0.301611867556486	2131/9957/9394	3
hsa05014	hsa05014	Amyotrophic lateral sclerosis	33/670	365/8093	0.32157648898445	0.49569839277603	0.302174569880125	55626/468/515/598/8678/637/834/54205/25981/1768/1769/1965/2521/2878/493869/3181/3798/3800/1432/4698/3084/23225/9883/5701/5717/5718/5713/5714/5861/5879/29110/7132/7416	33
hsa00760	hsa00760	Nicotinate and nicotinamide metabolism	4/670	35/8093	0.328582179863214	0.504038683673669	0.307258757869025	952/5169/10135/4907	4
hsa01212	hsa01212	Fatty acid metabolism	6/670	57/8093	0.332338360106959	0.507337786443474	0.309269869817308	37/1374/64834/9415/3030/3032	6
hsa04914	hsa04914	Progesterone-mediated oocyte maturation	10/670	102/8093	0.336001285543382	0.5104634914986	0.311175279627727	109/6790/1017/64506/3845/5602/1432/5291/8503/6196	10
hsa05206	hsa05206	MicroRNAs in cancer	28/670	310/8093	0.341392728113002	0.515896331342827	0.314487104049758	5243/4363/578/894/898/900/1788/1789/1870/2885/9759/3162/3667/3845/4193/4325/5291/8503/5335/5743/387/8651/6774/7042/7057/7078/7148/8626	28
hsa00592	hsa00592	alpha-Linolenic acid metabolism	3/670	25/8093	0.342842498677195	0.515896331342827	0.314487104049758	9415/5320/8398	3
hsa03030	hsa03030	DNA replication	4/670	36/8093	0.347978036262823	0.521142461891241	0.317685111679204	4171/4175/5111/5426	4
hsa00603	hsa00603	Glycosphingolipid biosynthesis - globo and isoglobo series	2/670	15/8093	0.356128270899549	0.528340533353321	0.322073010005522	2717/6482	2
hsa00604	hsa00604	Glycosphingolipid biosynthesis - ganglio series	2/670	15/8093	0.356128270899549	0.528340533353321	0.322073010005522	6482/256435	2
hsa05012	hsa05012	Parkinson disease	24/670	266/8093	0.359248238834075	0.530478707811063	0.323376427479762	468/515/598/801/54205/1965/3798/3800/5602/4698/5335/5701/5717/5718/5713/5714/6263/291/6622/7314/7332/7345/7416/7417	24
hsa04970	hsa04970	Salivary secretion	9/670	93/8093	0.363296362416523	0.533961165226146	0.325499311247118	109/153/154/481/491/493/801/952/6263	9
hsa00790	hsa00790	Folate biosynthesis	3/670	26/8093	0.366205027309353	0.535744391804424	0.326586354764189	249/8836/4337	3
hsa04146	hsa04146	Peroxisome	8/670	82/8093	0.368102792195156	0.53603908909525	0.32676600034787	2053/3417/4358/390916/8800/5193/5828/6648	8
hsa05030	hsa05030	Cocaine addiction	5/670	49/8093	0.382569217902712	0.554549875492004	0.338050057345226	468/627/9586/2354/3725	5
hsa00062	hsa00062	Fatty acid elongation	3/670	27/8093	0.389421787509486	0.56190541028766	0.342533944312598	64834/3030/3032	3
hsa00561	hsa00561	Glycerolipid metabolism	6/670	61/8093	0.393075655610736	0.564599578059056	0.344176291754855	56894/2717/137964/23175/84513/26007	6
hsa04270	hsa04270	Vascular smooth muscle contraction	12/670	133/8093	0.421921912599631	0.603291060549698	0.367762372020635	72/109/136/185/801/1909/4628/4627/4880/5320/8398/387	12
hsa00591	hsa00591	Linoleic acid metabolism	3/670	29/8093	0.435143827278808	0.619393916306772	0.377578569900531	1573/5320/8398	3
hsa00630	hsa00630	Glyoxylate and dicarboxylate metabolism	3/670	30/8093	0.457529706320353	0.64833805918041	0.395222734277199	48/112817/81888	3
hsa05168	hsa05168	Herpes simplex virus 1 infection	42/670	497/8093	0.468108445138817	0.657388089869966	0.400739575103943	578/598/637/329/718/6347/972/1147/54205/23586/1965/1978/3108/3109/3111/3113/3115/3117/3122/3123/3134/64135/3553/3569/3716/4792/4938/4939/5291/8503/6009/6041/9021/6672/6426/340061/6890/29110/7132/146198/147686/126068	42
hsa04080	hsa04080	Neuroactive ligand-receptor interaction	29/670	341/8093	0.468253140763759	0.657388089869966	0.400739575103943	136/153/154/185/186/718/1268/1909/1910/2149/2151/2357/9340/2796/3001/3269/3356/3360/3952/10161/2847/5023/5025/9127/5724/5734/1903/6752/6863	29
hsa04721	hsa04721	Synaptic vesicle cycle	7/670	78/8093	0.470157304780419	0.657388089869966	0.400739575103943	23545/1759/1785/26052/6512/6529/2054	7
hsa04110	hsa04110	Cell cycle	11/670	126/8093	0.473387892952369	0.65771958101514	0.400941649985912	894/898/1017/10926/1870/10912/4171/4175/4193/5111/7042	11
hsa00531	hsa00531	Glycosaminoglycan degradation	2/670	19/8093	0.474557166048899	0.65771958101514	0.400941649985912	10855/23553	2
hsa00010	hsa00010	Glycolysis / Gluconeogenesis	6/670	67/8093	0.483440808559151	0.664205632629095	0.404895505566703	125/1737/2026/5105/5223/441531	6
hsa04720	hsa04720	Long-term potentiation	6/670	67/8093	0.483440808559151	0.664205632629095	0.404895505566703	468/801/3845/5502/5906/6196	6
hsa04136	hsa04136	Autophagy - other	3/670	32/8093	0.501102775367941	0.685491242494672	0.417871077203614	9474/8678/5516	3
hsa05204	hsa05204	Chemical carcinogenesis - DNA adducts	6/670	69/8093	0.512719827150332	0.696371197137848	0.424503427968775	1646/1577/119391/27306/4257/5743	6
hsa04921	hsa04921	Oxytocin signaling pathway	13/670	154/8093	0.51346357257316	0.696371197137848	0.424503427968775	109/801/952/2002/3725/3762/3845/4846/5571/5743/387/6261/6263	13
hsa00770	hsa00770	Pantothenate and CoA biosynthesis	2/670	21/8093	0.528659954939741	0.713916862226317	0.43519915318926	5169/53354	2
hsa04728	hsa04728	Dopaminergic synapse	11/670	132/8093	0.537199706380577	0.722362158367073	0.44034735170278	406/468/801/9586/3762/3798/3800/5602/1432/5516/5521	11
hsa04810	hsa04810	Regulation of actin cytoskeleton	18/670	218/8093	0.541353640495722	0.72486334913834	0.441872061599988	7852/2149/2255/8817/2252/10788/3683/3845/22808/4628/4627/5062/5291/8503/5879/5880/387/7074	18
hsa00620	hsa00620	Pyruvate metabolism	4/670	47/8093	0.553192955421415	0.729771006128868	0.444863737913334	32/125/1737/5105	4
hsa03420	hsa03420	Nucleotide excision repair	4/670	47/8093	0.553192955421415	0.729771006128868	0.444863737913334	5111/5426/5887/7508	4
hsa04973	hsa04973	Carbohydrate digestion and absorption	4/670	47/8093	0.553192955421415	0.729771006128868	0.444863737913334	481/5291/8503/6523	4
hsa00220	hsa00220	Arginine biosynthesis	2/670	22/8093	0.554256460351039	0.729771006128868	0.444863737913334	445/4846	2
hsa05016	hsa05016	Huntington disease	25/670	306/8093	0.559420691279433	0.733514267403738	0.447145606045583	55626/515/627/8678/9586/54205/25981/1768/1769/2878/493869/3798/3800/5602/4698/5468/5701/5717/5718/5713/5714/291/6648/7416/7417	25
hsa00280	hsa00280	Valine, leucine and isoleucine degradation	4/670	48/8093	0.570244095979381	0.744616257559853	0.453913308239351	3030/3032/3158/3712	4
hsa04911	hsa04911	Insulin secretion	7/670	86/8093	0.575942171648568	0.746601539284648	0.455123523281447	109/468/481/9586/3767/3782/27445	7
hsa00072	hsa00072	Synthesis and degradation of ketone bodies	1/670	10/8093	0.57880708203822	0.746601539284648	0.455123523281447	3158	1
hsa04964	hsa04964	Proximal tubule bicarbonate reclamation	2/670	23/8093	0.578852459255502	0.746601539284648	0.455123523281447	481/5105	2
hsa00600	hsa00600	Sphingolipid metabolism	4/670	49/8093	0.586926307363974	0.753937858239901	0.45959569639541	10715/29956/8560/2717	4
hsa05110	hsa05110	Vibrio cholerae infection	4/670	50/8093	0.60322521344623	0.771737520036473	0.470446256384658	109/23545/1080/5335	4
hsa04971	hsa04971	Gastric acid secretion	6/670	76/8093	0.609433844921822	0.776536673368128	0.473371789561517	109/481/801/1080/3758/6752	6
hsa01200	hsa01200	Carbon metabolism	9/670	115/8093	0.62014635184008	0.787013040889418	0.479758116198413	48/1737/2026/3417/3419/5223/441531/26007/7086	9
hsa04142	hsa04142	Lysosome	10/670	128/8093	0.623712575568875	0.788372695519058	0.480586952964649	54/10947/10717/23545/1513/1514/2717/23553/9741/6556	10
hsa01240	hsa01240	Biosynthesis of cofactors	12/670	156/8093	0.648618415985496	0.8165873284917	0.497786412771423	50808/26289/249/1503/2730/8836/3620/4337/1728/53354/27010/154807	12
hsa04114	hsa04114	Oocyte meiosis	10/670	131/8093	0.653074266518217	0.818934397697447	0.499217171148011	109/367/6790/801/898/1017/64506/1432/5516/6196	10
hsa00601	hsa00601	Glycosphingolipid biosynthesis - lacto and neolacto series	2/670	27/8093	0.667151238734699	0.829999178898286	0.505962191000621	2526/10402	2
hsa01040	hsa01040	Biosynthesis of unsaturated fatty acids	2/670	27/8093	0.667151238734699	0.829999178898286	0.505962191000621	64834/9415	2
hsa05031	hsa05031	Amphetamine addiction	5/670	69/8093	0.686530505508655	0.845336627056706	0.515311801303721	468/801/9586/2354/3725	5
hsa00650	hsa00650	Butanoate metabolism	2/670	28/8093	0.686745761614824	0.845336627056706	0.515311801303721	3030/3158	2
hsa00380	hsa00380	Tryptophan metabolism	3/670	42/8093	0.687504788460675	0.845336627056706	0.515311801303721	3030/3620/11185	3
hsa03013	hsa03013	Nucleocytoplasmic transport	8/670	109/8093	0.690707696562752	0.845983070208642	0.515705868914662	1434/1915/51194/3838/23225/9883/6613/6612	8
hsa04070	hsa04070	Phosphatidylinositol signaling system	7/670	97/8093	0.702461900241793	0.847532356090415	0.516650303679367	801/3613/3705/5291/8503/51196/5335	7
hsa00860	hsa00860	Porphyrin and chlorophyll metabolism	3/670	43/8093	0.702942222948048	0.847532356090415	0.516650303679367	9843/3162/3163	3
hsa04975	hsa04975	Fat digestion and absorption	3/670	43/8093	0.702942222948048	0.847532356090415	0.516650303679367	335/948/5320	3
hsa04392	hsa04392	Hippo signaling pathway - multiple species	2/670	29/8093	0.70538294193601	0.847532356090415	0.516650303679367	8642/9770	2
hsa04744	hsa04744	Phototransduction	2/670	29/8093	0.70538294193601	0.847532356090415	0.516650303679367	801/5158	2
hsa00982	hsa00982	Drug metabolism - cytochrome P450	5/670	72/8093	0.722311187020019	0.864584602645175	0.527045244117478	125/1577/119391/27306/4257	5
hsa04725	hsa04725	Cholinergic synapse	8/670	113/8093	0.728759922294016	0.869011831867581	0.529744054736067	43/109/468/9586/2534/3845/5291/8503	8
hsa00562	hsa00562	Inositol phosphate metabolism	5/670	73/8093	0.733566990794032	0.871455522898173	0.531233713159113	3613/3705/5291/51196/5335	5
hsa00140	hsa00140	Steroid hormone biosynthesis	4/670	61/8093	0.75511718269878	0.893696740572338	0.544791817204324	1646/1583/1577/6715	4
hsa05410	hsa05410	Hypertrophic cardiomyopathy	6/670	90/8093	0.766395217779822	0.900798200062955	0.549120821490742	1636/1605/3569/4624/5571/7042	6
hsa04141	hsa04141	Protein processing in endoplasmic reticulum	12/670	171/8093	0.766818720939667	0.900798200062955	0.549120821490742	468/578/1965/3305/5602/55768/5887/6048/22872/7322/7323/55432	12
hsa00120	hsa00120	Primary bile acid biosynthesis	1/670	17/8093	0.770211138678108	0.901432295638081	0.549507362097831	1593	1
hsa05032	hsa05032	Morphine addiction	6/670	91/8093	0.775554146501864	0.904336200349037	0.551277563837021	109/3762/50940/5136/5141/5142	6
hsa00980	hsa00980	Metabolism of xenobiotics by cytochrome P450	5/670	78/8093	0.78486360565221	0.908791018683189	0.553993192601677	125/1577/119391/27306/4257	5
hsa00640	hsa00640	Propanoate metabolism	2/670	34/8093	0.78512641803959	0.908791018683189	0.553993192601677	32/3030	2
hsa00061	hsa00061	Fatty acid biosynthesis	1/670	18/8093	0.789274850551024	0.910258586766874	0.554887812719314	32	1
hsa00350	hsa00350	Tyrosine metabolism	2/670	36/8093	0.811309412637873	0.927929534792098	0.565659909616769	125/7173	2
hsa00500	hsa00500	Starch and sucrose metabolism	2/670	36/8093	0.811309412637873	0.927929534792098	0.565659909616769	5169/8908	2
hsa04714	hsa04714	Thermogenesis	16/670	232/8093	0.813406585877884	0.927929534792098	0.565659909616769	109/515/1268/388753/1374/9586/2885/3845/1432/4698/5346/5468/5571/6009/6196/6603	16
hsa04726	hsa04726	Serotonergic synapse	7/670	115/8093	0.849877349976222	0.96604763522477	0.588896459847212	240/1573/3356/3360/3762/3845/5743	7
hsa00515	hsa00515	Mannose type O-glycan biosynthesis	1/670	23/8093	0.863359214894129	0.971747594356944	0.59237111847875	2526	1
hsa03430	hsa03430	Mismatch repair	1/670	23/8093	0.863359214894129	0.971747594356944	0.59237111847875	5111	1
hsa04540	hsa04540	Gap junction	5/670	88/8093	0.864117322830068	0.971747594356944	0.59237111847875	109/153/2885/3356/3845	5
hsa04730	hsa04730	Long-term depression	3/670	60/8093	0.884230464422202	0.99083981119651	0.604009611755367	3845/5516/6261	3
hsa04950	hsa04950	Maturity onset diabetes of the young	1/670	26/8093	0.894648606853408	0.998971589278011	0.608966691665143	3087	1
hsa00310	hsa00310	Lysine degradation	3/670	63/8093	0.903238966456437	0.999999999999991	0.609593604263819	10919/3030/150572	3
hsa04966	hsa04966	Collecting duct acid secretion	1/670	27/8093	0.903398505627205	0.999999999999991	0.609593604263819	23545	1
hsa05414	hsa05414	Dilated cardiomyopathy	5/670	96/8093	0.90840694650203	0.999999999999991	0.609593604263819	109/153/1605/4624/7042	5
hsa00514	hsa00514	Other types of O-glycan biosynthesis	2/670	47/8093	0.910354091185058	0.999999999999991	0.609593604263819	79695/64409	2
hsa04713	hsa04713	Circadian entrainment	5/670	97/8093	0.912945207866039	0.999999999999991	0.609593604263819	109/801/3762/6261/6263	5
hsa00030	hsa00030	Pentose phosphate pathway	1/670	30/8093	0.9255293296241	0.999999999999991	0.609593604263819	7086	1
hsa00830	hsa00830	Retinol metabolism	3/670	68/8093	0.928739783347729	0.999999999999991	0.609593604263819	125/8854/1577	3
hsa00052	hsa00052	Galactose metabolism	1/670	31/8093	0.931717516298025	0.999999999999991	0.609593604263819	2717	1
hsa00410	hsa00410	beta-Alanine metabolism	1/670	31/8093	0.931717516298025	0.999999999999991	0.609593604263819	3030	1
hsa03020	hsa03020	RNA polymerase	1/670	31/8093	0.931717516298025	0.999999999999991	0.609593604263819	51082	1
hsa03460	hsa03460	Fanconi anemia pathway	2/670	54/8093	0.945306836064223	0.999999999999991	0.609593604263819	641/55215	2
hsa05034	hsa05034	Alcoholism	10/670	187/8093	0.95331039772284	0.999999999999991	0.609593604263819	136/468/627/801/9586/2354/2885/9759/3845/3177	10
hsa00250	hsa00250	Alanine, aspartate and glutamate metabolism	1/670	37/8093	0.959435042835115	0.999999999999991	0.609593604263819	445	1
hsa05412	hsa05412	Arrhythmogenic right ventricular cardiomyopathy	3/670	77/8093	0.959697537303317	0.999999999999991	0.609593604263819	1605/1824/51176	3
hsa04330	hsa04330	Notch signaling pathway	2/670	59/8093	0.961862724308747	0.999999999999991	0.609593604263819	23493/8850	2
hsa03018	hsa03018	RNA degradation	3/670	79/8093	0.96459799767399	0.999999999999991	0.609593604263819	2026/5042/11044	3
hsa00983	hsa00983	Drug metabolism - other enzymes	3/670	80/8093	0.966832474667154	0.999999999999991	0.609593604263819	119391/4257/7084	3
hsa03015	hsa03015	mRNA surveillance pathway	4/670	98/8093	0.967081253976688	0.999999999999991	0.609593604263819	2521/5042/5516/5521	4
hsa04723	hsa04723	Retrograde endocannabinoid signaling	7/670	148/8093	0.967136913007964	0.999999999999991	0.609593604263819	109/1268/3762/5602/1432/4698/5743	7
hsa03440	hsa03440	Homologous recombination	1/670	41/8093	0.971339678722824	0.999999999999991	0.609593604263819	641	1
hsa03022	hsa03022	Basal transcription factors	1/670	45/8093	0.979754301165963	0.999999999999991	0.609593604263819	9569	1
hsa04727	hsa04727	GABAergic synapse	3/670	89/8093	0.981745871126794	0.999999999999991	0.609593604263819	109/5334/6529	3
hsa00520	hsa00520	Amino sugar and nucleotide sugar metabolism	1/670	48/8093	0.984401956854187	0.999999999999991	0.609593604263819	1118	1
hsa00510	hsa00510	N-Glycan biosynthesis	1/670	50/8093	0.986891977901691	0.999999999999991	0.609593604263819	29880	1
hsa00190	hsa00190	Oxidative phosphorylation	5/670	134/8093	0.989015423245884	0.999999999999991	0.609593604263819	515/23545/54205/4698/5464	5
hsa04742	hsa04742	Taste transduction	2/670	86/8093	0.994969244228606	0.999999999999991	0.609593604263819	5136/6338	2
hsa04260	hsa04260	Cardiac muscle contraction	2/670	87/8093	0.995342090781657	0.999999999999991	0.609593604263819	481/4624	2
hsa00970	hsa00970	Aminoacyl-tRNA biosynthesis	1/670	66/8093	0.996744886006219	0.999999999999991	0.609593604263819	57505	1
hsa04724	hsa04724	Glutamatergic synapse	3/670	114/8093	0.99679296917553	0.999999999999991	0.609593604263819	109/5338/6512	3
hsa03040	hsa03040	Spliceosome	4/670	147/8093	0.998630815749279	0.999999999999991	0.609593604263819	2521/3305/9129/6426	4
hsa03008	hsa03008	Ribosome biogenesis in eukaryotes	2/670	110/8093	0.999229483131627	0.999999999999991	0.609593604263819	9790/84135	2
hsa03010	hsa03010	Ribosome	2/670	158/8093	0.999984092140286	0.999999999999991	0.609593604263819	11222/6231	2
hsa04740	hsa04740	Olfactory transduction	3/670	441/8093	0.999999999999991	0.999999999999991	0.609593604263819	109/801/5136	3
