# Supplementary material for: Regulatory mechanism of fibrosis-related genes in patients with heart failure
Source: Front Genet. 2022 Oct 17;13:1032572. doi: 10.3389/fgene.2022.1032572 (PMC9618712; doi:10.3389/fgene.2022.1032572)
Supplement: Supplementary file 5 [file DataSheet1.CSV]

	logFC	AveExpr	t	P.Value	adj.P.Val	B
EEF1A1P12	0.570426406527135	8.61517470995436	8.23641793987937	3.16426826180875e-15	5.64252316445736e-11	23.7977686395075
EEF1A1P13	0.530595430564059	10.8858001435132	7.92494715370601	2.76600776064273e-14	2.46617251938906e-10	21.7369395109608
HHEX	-0.477761060766367	10.0293259986089	-7.50988605787319	4.54911483070166e-13	2.09869816197119e-09	19.0776227871553
HMGN2P5	0.508912806873123	8.91276396527745	7.50470823865772	4.70771234179271e-13	2.09869816197119e-09	19.0450955720279
TRIB2	-0.243632518382999	13.649501271557	-7.37199056677631	1.12673506299229e-12	4.0183879286557e-09	18.2169319033277
ADAMTS4	-1.1134536030682	11.7747295722152	-7.31885295770183	1.59304748909808e-12	4.7345371375995e-09	17.8883821397329
LINC01354	0.527728250607382	8.00363501927553	7.2545177540839	2.41709506826459e-12	6.1573770367563e-09	17.4929411168331
HNRNPCL1	0.648758363595524	5.44207565741834	7.23053204013714	2.82167468374254e-12	6.28951287006211e-09	17.346171838027
EEF1A1P19	0.475703000597131	9.36805336959961	7.16634654257026	4.26170827528044e-12	8.44386466275564e-09	16.9551947256517
PRKAG3	1.02976592659811	5.33734380273074	6.94884645744465	1.68970981324858e-11	2.99982930632273e-08	15.6497830825084
MORF4	0.440562036564046	8.28544108545946	6.93431989148816	1.85050035719774e-11	2.99982930632273e-08	15.5636793524615
GPRC5A	-0.896824495896877	8.30828701236618	-6.81328176284556	3.92521628320154e-11	5.83287139683748e-08	14.8515919782289
EEF1A1P8	0.669575347184181	6.69818360466946	6.70305789792782	7.71913219256595e-11	9.93906346627925e-08	14.2115089209331
NRARP	-0.48186702741217	11.1332559180262	-6.69872573511171	7.92573592020554e-11	9.93906346627925e-08	14.1865161858586
SAA1	-2.06376538505127	8.34200360565467	-6.68576386850021	8.57686177632081e-11	9.93906346627925e-08	14.1118124429559
KLF10	-0.585791820575572	13.1923295577463	-6.67935445894695	8.91795734973463e-11	9.93906346627925e-08	14.0749142126602
MSS51	0.624963841050938	11.144762643172	6.64928071312526	1.07047004685792e-10	1.12286011032767e-07	13.9021498759081
RPL5P23	0.48427255832955	7.6660625413603	6.56875972974554	1.74022980711716e-10	1.72398766225073e-07	13.4425713516661
GAPDHP21	0.808603960717177	4.47887176595141	6.51228916413671	2.44038570354982e-10	2.29036620345791e-07	13.1228750811492
TCF24	-1.31429599665442	7.30680525553369	-6.47893118963389	2.97686241194317e-10	2.54851713107092e-07	12.935044326852
JAM3	0.212254576982094	13.5984814531867	6.47755699301175	3.00128195112659e-10	2.54851713107092e-07	12.9273228305165
FZD5	-0.328048722630079	9.82070732610765	-6.45258505717501	3.48083216412745e-10	2.82137268866912e-07	12.7872324313657
H3-5	0.454244627172614	7.28565020630861	6.44435688504887	3.65471774874221e-10	2.833518560677e-07	12.741166565818
GPR4	-0.486392985819625	10.8036004334986	-6.39781327969656	4.81088414575554e-10	3.57448692029637e-07	12.4814644170528
EEF1A1P10	0.572673885796903	6.28905192130399	6.36721755959202	5.75887815899777e-10	4.10769261324993e-07	12.3115599455424
LRRC17	0.699202601644094	10.5470899735779	6.30659861811577	8.20850029240238e-10	5.6297683543892e-07	11.9768425972324
MGST1	-0.884832213498518	12.3933623738008	-6.29359559117309	8.8539274240102e-10	5.84752717870185e-07	11.9053765830417
SARM1	0.231606988173567	11.1571269970401	6.27785440675356	9.70199909682655e-10	6.10348775658277e-07	11.8190189251437
FAM220A	-0.259232956086374	12.3246487687259	-6.27392097638454	9.92603998098364e-10	6.10348775658277e-07	11.7974667256355
THBD	-0.408761804299903	13.2498004486866	-6.23261738729102	1.26067136354579e-09	7.36847087068858e-07	11.5718073153238
MT-TA	-0.781577323064344	8.57165682643682	-6.22985025483657	1.2809701491215e-09	7.36847087068858e-07	11.5567319470582
UBA6-AS1	0.250673858050078	10.2014228542144	6.2128544485175	1.41284797745402e-09	7.87309535436255e-07	11.4642563972748
LCN15	-1.22660987470111	5.21417256918654	-6.19766476595334	1.54189319836011e-09	8.26427374624101e-07	11.3817797659379
ARMS2	1.14625261372567	5.84376660604369	6.19388712349636	1.57573635807646e-09	8.26427374624101e-07	11.3612931882452
ANKRD34C	1.02116980266757	8.13232581183697	6.16486317485076	1.86115554298546e-09	9.23641907693962e-07	11.2042283044409
IL10	-1.05710299891119	6.82855372630917	-6.16453202301398	1.86468756600396e-09	9.23641907693962e-07	11.2024396828327
HAPLN1	1.27630449941847	9.2568159904927	6.14404643002813	2.09641545181103e-09	1.01035892801876e-06	11.091943222039
RBM17	-0.142997098586955	14.2004627988376	-6.13291817955313	2.23386746639793e-09	1.04540279988294e-06	11.0320433448163
ZNF22-AS1	0.343440428011142	8.74575231445553	6.12884277787168	2.28637893648691e-09	1.04540279988294e-06	11.0101286685065
CREB5	0.52881154081634	12.5611507574947	6.10544348022542	2.61207633527674e-09	1.16446363026637e-06	10.8845313655251
KLF11	-0.264109404028796	12.9005477399334	-6.09747716291322	2.73298963929383e-09	1.18486470152584e-06	10.8418602853667
MT-TN	-0.990644846212172	6.20025177010158	-6.09379372566686	2.79073112741617e-09	1.18486470152584e-06	10.8221454289984
BTN3A1	0.480326497329985	11.9091636380953	6.08236166603673	2.97764014632948e-09	1.23482044393831e-06	10.7610190690396
COLGALT2	0.380984765108906	11.818479410058	6.06307044894704	3.32115598043603e-09	1.34597394188944e-06	10.65808135786
FBXL2	0.366438491353628	9.42202236165184	6.0432201727568	3.71500487091546e-09	1.4721325968481e-06	10.5524375518837
CHRAC1	-0.213697386318772	12.1254808461876	-6.02349004247896	4.15157602554061e-09	1.60936747146609e-06	10.4477121672852
LINC00672	0.555120425447724	8.53424296766427	5.97347209183242	5.49534304362171e-09	2.08495653518856e-06	10.183472463086
MOXD1	0.631064093839949	10.8019062807263	5.95096375353888	6.23075962032905e-09	2.31472719895224e-06	10.0651499970658
APCDD1L	1.20313482477984	6.78855466185335	5.90438936971997	8.07051822149658e-09	2.93700981481076e-06	9.82147755292457
AOX1	-1.0024385776462	10.6335746009127	-5.87402552681737	9.54519746054457e-09	3.40188855069504e-06	9.66346281541022
PPP3CC	-0.241647799328208	13.3850697901311	-5.87055773863141	9.729492826685e-09	3.40188855069504e-06	9.64545888566602
SSC5D	0.762255502385436	10.2270255836062	5.83718632411584	1.16901213577699e-08	4.00881238561062e-06	9.47264970743993
MFHAS1	-0.224318352775455	12.5116789096225	-5.82946302679105	1.21960892648369e-08	4.10340875038816e-06	9.43277133217727
DDIT4	0.514986647875711	13.5773504249611	5.80936563877354	1.36149409664562e-08	4.49595606136752e-06	9.32920484535931
NRK	0.668643174656788	11.0492504410174	5.76589137587753	1.72569695265567e-08	5.59502328359197e-06	9.10618315972448
SHE	-0.323334614081688	12.847975962953	-5.759589916405	1.78581519291697e-08	5.62516857943535e-06	9.07397188426153
MLX	-0.222497604144563	14.1689058886423	-5.75832921839158	1.79808551496083e-08	5.62516857943535e-06	9.06753105510482
NOP14	-0.172331722255642	12.2722221261107	-5.74038895582314	1.98186474789666e-08	5.88985297723557e-06	8.97600198412922
NR4A2	-0.897253712229977	10.1307635590388	-5.73937137658483	1.99282028261768e-08	5.88985297723557e-06	8.97081751314541
ATP5PBP7	0.576211133886893	6.63992983939418	5.73739486293684	2.01426892365237e-08	5.88985297723557e-06	8.96074953948971
FNDC1	1.01012637198141	10.0241212282392	5.73734521018919	2.01481063039126e-08	5.88985297723557e-06	8.96049665514857
RPL5P9	0.656080493395359	5.23906919571728	5.73076243833233	2.08789968581963e-08	6.00506890282832e-06	8.92698629132202
SLC66A1L	-0.690794678000273	8.40141465408681	-5.72296498314201	2.17782322011652e-08	6.16427677160599e-06	8.88733375076121
RPL4P3	0.428171692689393	7.36417872715028	5.71926185488861	2.22184062207476e-08	6.19060343325579e-06	8.86851786436803
TMEM132C	-0.629225382187128	9.26185484133604	-5.71544987662993	2.26805730498262e-08	6.22215351730002e-06	8.8491594677891
ASNSD1	-0.192095131360947	13.3961409925744	-5.71004145999667	2.33524059034435e-08	6.27455250300338e-06	8.82171226568745
HHAT	0.366444073897245	9.63273516917693	5.70828044791803	2.35753150348377e-08	6.27455250300338e-06	8.81277995604659
HMGB1P1	0.404722813483225	7.51700306693213	5.69992824908371	2.46610909858007e-08	6.46700844792351e-06	8.77044662997476
SEMA5B	0.468878475157418	10.7437212006249	5.69129992161996	2.58339009345113e-08	6.60979108284382e-06	8.72676787365962
BSN	0.393345893960824	7.74962792291973	5.69048874949511	2.59469143000823e-08	6.60979108284382e-06	8.72266434780494
EEF1A1P6	0.349116012597547	10.9077789099878	5.68742332390672	2.63783588990789e-08	6.62505487166725e-06	8.70716148755463
MMD	-0.334893805742469	11.8961875117349	-5.6838975857582	2.68832369342059e-08	6.65808168070499e-06	8.68933927267265
PRMT2	0.223776562366933	13.6974602144525	5.67796580803745	2.77539769095547e-08	6.77957419522163e-06	8.65937555591205
EEF1A1P9	0.582191251740921	6.60332106613755	5.64699379083915	3.27660284652122e-08	7.89572729177923e-06	8.50334737585073
RPS26P13	0.750602534618648	6.80483175771823	5.64326568886848	3.34257703208306e-08	7.91217402297388e-06	8.48461425959779
NPM1P21	0.606354132895857	4.9759800594571	5.64161670186726	3.37216927852184e-08	7.91217402297388e-06	8.47633165709307
HMGB1P10	-0.533841612918159	7.06316393103917	-5.63338618612271	3.5237286913557e-08	8.14795600154973e-06	8.43502128643702
RPL5P3	0.420025292350278	7.9781595449507	5.62982652670432	3.59131375381471e-08	8.14795600154973e-06	8.41717034739142
ASPN	0.794480746142822	13.6349495286209	5.62886743594783	3.60973824653672e-08	8.14795600154973e-06	8.41236232191658
SFRP4	1.19526039172642	10.9618256443295	5.6215889584385	3.75259218704196e-08	8.36452798491654e-06	8.37589683522712
EIF2AK3-DT	0.409949068728072	8.10083853445247	5.61607305329238	3.86450433638417e-08	8.50763473165464e-06	8.34828817959961
RPL7P10	0.517289238913508	5.76660537086827	5.6112290861417	3.96545843567661e-08	8.5399546190766e-06	8.32406145105972
RPL26P6	0.392591738609278	8.1702384628444	5.61077902079531	3.97496766141407e-08	8.5399546190766e-06	8.32181137152514
SPATA4	0.531322008807395	6.35911958445255	5.60837433080812	4.02615269707103e-08	8.54694701121079e-06	8.30979180035065
HYLS1	-0.253335546319471	10.0577973757648	-5.60383807852525	4.12446186463883e-08	8.65263576120467e-06	8.28712959100357
FREM1	0.632613597931334	10.8774600655198	5.59313392988095	4.36579586770101e-08	9.05242696660982e-06	8.23371464043975
UBA7	0.360594412630238	12.4202708728135	5.58629859467315	4.52703810864491e-08	9.19292154071973e-06	8.19965025914933
GSR	-0.224203752363939	13.279246422993	-5.58589826205012	4.53665935163378e-08	9.19292154071973e-06	8.19765625448347
HCG20	0.711108724060828	6.07338890894526	5.58320202868278	4.60197867639699e-08	9.22050379297878e-06	8.18422978550303
ESRP1	0.842616478086206	6.07390441761809	5.5791266983975	4.70244909907726e-08	9.31711914830509e-06	8.16394611873964
MXRA5	0.999243668085947	12.1740890293492	5.55321987901343	5.39291019827036e-08	1.05258740206708e-05	8.03529359190208
ITIH5	0.515485429557783	13.005972884299	5.55190118298471	5.43057654722808e-08	1.05258740206708e-05	8.02875842386975
LINC00670	0.683340081452067	7.46376442197198	5.5469979352278	5.57288819612632e-08	1.06212075848366e-05	8.00447043533586
INKA2	-0.383904182693451	13.1185037821732	-5.54611534790667	5.59888690542082e-08	1.06212075848366e-05	8.00010049768205
LINC00900	0.576813225315581	7.83109468006853	5.53753879368041	5.85775381217719e-08	1.08952583529601e-05	7.95766598706063
ARRDC4	-0.492973779243989	12.5671245036372	-5.53728627005305	5.86554958436611e-08	1.08952583529601e-05	7.95641740347011
C19orf12	-0.203302742891866	13.0641875549711	-5.52885730108378	6.13163487664591e-08	1.09176279131686e-05	7.91476847613476
SMOC2	0.58866387164788	13.2868787098512	5.52850569589761	6.14298575192565e-08	1.09176279131686e-05	7.91303229568962
MYL12AP1	0.671463876910456	4.99723043107421	5.52810681317432	6.15588763927193e-08	1.09176279131686e-05	7.91106277734335
ADH5P4	0.421781544838282	7.88320690954454	5.52800765745053	6.15909892627159e-08	1.09176279131686e-05	7.91057320582356
CLEC1A	0.324404830025184	10.3957071382106	5.52443211287221	6.27599280925558e-08	1.09176279131686e-05	7.89292424419679
TRMT12	-0.15719672186262	11.1420832680227	-5.52185169349077	6.36169135015682e-08	1.09176279131686e-05	7.88019320725461
MTRNR2L12	0.324937034314603	13.3149431948351	5.52175008093618	6.36508920569704e-08	1.09176279131686e-05	7.87969198291246
LUM	0.703197295181459	15.5266232671682	5.52168125252818	6.36739178426163e-08	1.09176279131686e-05	7.87935247736788
PDE1A	0.474319129880225	12.0693901398334	5.51881747641198	6.46391781390919e-08	1.09775792816789e-05	7.86522966513576
CFAP77	-0.618483204675671	7.92276279847831	-5.5165841164265	6.54018157007655e-08	1.10023129960005e-05	7.8542200500113
GLI2	0.547719480434282	8.29598168206126	5.51437697663191	6.61640955259077e-08	1.10265247796073e-05	7.84334337430626
MPIG6B	0.481241665896142	6.61135120586377	5.51124560729826	6.72604225429074e-08	1.11054430998623e-05	7.82791842602229
CHRNA3	1.12091361370892	6.55150795749619	5.5072061968222	6.87007904729251e-08	1.1239197208378e-05	7.80803141149183
PLBD1	0.207200089565443	13.055651804943	5.50440642329632	6.97166872658824e-08	1.13017087938656e-05	7.79425463876801
ISCA1	-0.19883074898952	14.4756732375985	-5.49359189895617	7.37797279716032e-08	1.1852613596303e-05	7.7410953064361
OLFML1	0.456071010176981	10.9675609782452	5.48758275897992	7.61359525599437e-08	1.21219313040082e-05	7.71159515384845
CCDC144NL-AS1	0.866874631594161	8.56830854972459	5.47651895124238	8.06669765972307e-08	1.26228896364462e-05	7.65735175631054
EIF1P5	0.643440003075355	7.88912457306109	5.47644494449052	8.06981504348846e-08	1.26228896364462e-05	7.65698922846464
MT-TY	-0.65856185445938	8.94974444490741	-5.46042889485362	8.77274999503214e-08	1.36031024270794e-05	7.57863062664096
EVC	0.349961364933714	11.1826711971653	5.4586107601349	8.85621266773013e-08	1.36141365768072e-05	7.56974763876351
PAMR1	0.395697731033813	11.7161724109687	5.43756802696099	9.88015686835891e-08	1.50583724168014e-05	7.46711957022679
PODXL2	0.486005643263168	8.52787372738185	5.42700620762565	1.04365810041831e-07	1.57648291259089e-05	7.41573457877503
CLCN3P1	0.434404423547283	5.91549627642116	5.42388789805778	1.06066046308473e-07	1.57648291259089e-05	7.40057965122003
GMNC	-0.932747599947383	6.1721489460312	-5.42384608753746	1.06089025073411e-07	1.57648291259089e-05	7.4003765029347
AQP7P1	-0.476140136014317	11.9439970223924	-5.39872457310337	1.2080706759647e-07	1.75354442989172e-05	7.27855629678584
LINC00861	0.81100637236903	6.6323107296466	5.39796156042124	1.21283796837158e-07	1.75354442989172e-05	7.27486376475284
SLC25A45	0.393265786095315	10.3707069072605	5.39740966626944	1.21629758080348e-07	1.75354442989172e-05	7.27219319780307
COL15A1	0.381069903732016	14.3962650535514	5.39691952314197	1.21937813653305e-07	1.75354442989172e-05	7.26982163266409
OLAH	-0.938267181805776	5.37617919337893	-5.39252548110678	1.24733543420617e-07	1.77939883702115e-05	7.24856914803188
IL20RA	-0.701847914504407	9.43470124535422	-5.38220953254197	1.31544024848389e-07	1.86166115166387e-05	7.19873211419444
ABCC1	-0.157236749696292	12.6790253284136	-5.37198408469097	1.38650608008571e-07	1.91796961252754e-05	7.14941221571704
UBBP4	0.460647226788851	8.90105151222226	5.37187446800768	1.38728774566782e-07	1.91796961252754e-05	7.14888393829679
NQO1	-0.549661120136014	12.0045775606912	-5.37184543612016	1.38749484082578e-07	1.91796961252754e-05	7.14874402599383
EEF1A1P4	0.520537064901282	8.55320167843001	5.36893168540444	1.40843314057356e-07	1.93193690482367e-05	7.13470516068081
APBB3	0.290253586886745	11.9051462024371	5.34849528760472	1.56415933165103e-07	2.12916711465658e-05	7.03642156975992
GNA14	0.490703134803368	9.09210814584995	5.34422973709681	1.59871043320423e-07	2.14953383401519e-05	7.01594769675525
RPL5P5	0.5233042716	6.9044909967944	5.3436783826099	1.60323014762236e-07	2.14953383401519e-05	7.01330230852303
PGAM4	0.442703857216718	7.71737574538741	5.33602842324226	1.66723532063491e-07	2.21473145340934e-05	6.97662191001476
VIT	-0.503110730635241	11.9293804324766	-5.33492172618946	1.67669776923654e-07	2.21473145340934e-05	6.97131916686012
TRO	0.330927043299221	10.3503934469103	5.33110559844559	1.70972784237717e-07	2.24175491803454e-05	6.95304135505458
PCBP2P2	0.355950099662595	9.15899488879963	5.3293879957702	1.72479968655988e-07	2.24500934384932e-05	6.94481831922979
MYH10	0.341475373964839	13.7743374118441	5.32383498828005	1.7744147220038e-07	2.29285241469361e-05	6.91824869015656
GADD45G	0.922046529315244	10.9541484724402	5.31976043198934	1.8116984764806e-07	2.32418757069079e-05	6.89876805094042
LEFTY2	0.964251687782088	7.84997474585145	5.31327082265194	1.87265607779904e-07	2.38522879852232e-05	6.86776716640577
GLT8D2	0.36881224672597	11.543026867085	5.30848820507158	1.91884910762851e-07	2.42673172249869e-05	6.84494122513907
ADH1B	-0.682897051322941	14.6775008609025	-5.3036698871765	1.96650449137224e-07	2.46948648522181e-05	6.82196261528955
ST6GALNAC3	-0.479487151275915	11.0721499620165	-5.29417668596453	2.06378028599925e-07	2.57351958461109e-05	6.77674150163493
FKBP9P1	0.325211730776804	9.18843259699847	5.29116509430551	2.09560384165327e-07	2.59505609058063e-05	6.76241014471505
SLC16A2	0.299609166964215	11.6014590763246	5.28920802875032	2.1165389105816e-07	2.60290495541318e-05	6.75310072458479
PRRT2	0.574896668120896	9.23307435595208	5.28256501350029	2.1891247922962e-07	2.6737310476867e-05	6.72152297906202
MFAP4	0.559445867131483	14.0204035023847	5.27911746501151	2.22774110289243e-07	2.70238635012094e-05	6.70514832088519
MT-TQ	-0.692265585111674	10.791316204283	-5.27655549474336	2.25686519642045e-07	2.71921757990334e-05	6.69298576370578
GUCD1	-0.230615638471679	14.5267919929762	-5.26923960553588	2.34207927630763e-07	2.80295017819581e-05	6.65828247229774
LSP1	0.667934987144099	12.017495802193	5.26624739049579	2.37782421626504e-07	2.82675742829588e-05	6.64410060139915
CHIT1	1.05423779038597	5.6892468397977	5.26182813012485	2.43158634263613e-07	2.86599386672336e-05	6.62316771343881
MARK3	-0.297778177905808	14.5119520715215	-5.26090426059816	2.44297368630524e-07	2.86599386672336e-05	6.61879348181533
SYT11	0.213226953177742	13.13352459525	5.25875057898903	2.46972054040491e-07	2.87843507689545e-05	6.60859902613246
HSPA8P5	0.48707640749612	6.13497167228837	5.25517473961638	2.51475788992768e-07	2.88170602131139e-05	6.59168066590228
NPTX2	-0.911948067192867	9.92143964606989	-5.2539706286834	2.53010206542477e-07	2.88170602131139e-05	6.5859858733781
SUMO2P20	0.468982164865252	5.55788356403853	5.25347252056112	2.53647605370406e-07	2.88170602131139e-05	6.58363041805417
ZNF365	0.851364710480754	7.10116563525097	5.2520464771216	2.55481051053225e-07	2.88170602131139e-05	6.57688799522363
SEZ6L	1.15181978423078	7.75565385635264	5.2519177560994	2.55647177067257e-07	2.88170602131139e-05	6.57627947118668
RNASE2	-1.08613240130432	7.00859998587149	-5.25091193807776	2.56948888172113e-07	2.88170602131139e-05	6.57152494165369
MT-TW	-0.75021016018329	7.60388291117669	-5.23728611816678	2.7522931046308e-07	3.06743066511103e-05	6.50719209031177
GPCPD1	0.26837750354229	13.2414894198611	5.226046018551	2.91252701354004e-07	3.22584979536932e-05	6.45423087512528
H3P16	0.352581294412937	8.55100232796052	5.22147090835093	2.98030609270294e-07	3.26836261388734e-05	6.43270173341396
SLC25A44	-0.170267888583613	12.7262060796355	-5.22098673189878	2.98756788954485e-07	3.26836261388734e-05	6.43042428474108
EEF1A1P22	0.571505364630475	7.54810149463413	5.21692047509582	3.04923540135844e-07	3.31548571201365e-05	6.41130474058083
DTNB	0.237558821266818	9.83639669475018	5.21262871337367	3.11566111036942e-07	3.36348888399497e-05	6.39113872162078
TRMT2B	-0.203426209603196	11.9970326579567	-5.21119872904224	3.13810365222749e-07	3.36348888399497e-05	6.38442270819229
TENM4	0.634175622370899	8.47617980299861	5.21044663839924	3.14996996201862e-07	3.36348888399497e-05	6.3808911000243
HSPA8P1	0.437239075256311	8.31900925147854	5.20128201736618	3.29810784720763e-07	3.49262224838295e-05	6.33789171026456
HNRNPA3P1	0.417265884162224	6.9304017073263	5.19966068648009	3.32500891293111e-07	3.49262224838295e-05	6.33029136440363
HDGF	-0.142240179739298	15.0614250815476	-5.19938138197527	3.32966454814436e-07	3.49262224838295e-05	6.32898226824126
ZNF812P	0.793713305500792	7.30160609265117	5.19469717003692	3.40869220328913e-07	3.55460815023694e-05	6.30703642647126
HSP90AA3P	0.555571354480826	6.73803110969158	5.19076912383549	3.47636130452859e-07	3.60409737106708e-05	6.28864635736518
KPNA2	-0.285744049052433	12.3818907531547	-5.18852060867826	3.51568090141388e-07	3.60746363580849e-05	6.2781247806268
GAPDHP72	0.682270723431267	5.04166897436221	5.18827119603769	3.52006882363547e-07	3.60746363580849e-05	6.27695793411519
SERPINI1	0.336221143323884	11.2664118524015	5.18514903432313	3.57544816937056e-07	3.61730833740884e-05	6.26235535741497
LINC01270	0.369777996515301	8.22286582082916	5.18472320892596	3.58306637381218e-07	3.61730833740884e-05	6.26036432604763
RPL31P49	0.537805154148068	5.70957621267418	5.18338639127509	3.60708498113919e-07	3.61730833740884e-05	6.25411468148608
EDIL3	0.585622456622927	12.5698401375396	5.18317945186665	3.61081698103844e-07	3.61730833740884e-05	6.25314736003857
NANP	-0.2430103669031	10.2840297497456	-5.17956150830064	3.6766717256776e-07	3.66270448113312e-05	6.23624093593001
TGFB2-AS1	0.902923172721319	6.2439822961217	5.1766224402005	3.73102481426451e-07	3.69620191599804e-05	6.22251431909362
UBE2L6	0.287889336298981	12.0163723405843	5.16951466808158	3.86570900953823e-07	3.80847088718706e-05	6.18934586790398
KLRD1	0.519303760777196	7.54320285579124	5.16215124358339	4.01020204900149e-07	3.92911664493377e-05	6.15502572486334
TMEM192	-0.239602722967835	12.4638526681827	-5.15666849238524	4.12117521275359e-07	4.01578122370612e-05	6.1294985227258
USP51	0.313653669837962	9.46688279914824	5.15522849142618	4.15081121100481e-07	4.02267747362162e-05	6.12279787486526
LTBP2	0.569286309135858	14.5942090210844	5.14776855412874	4.30767637035738e-07	4.15213432628177e-05	6.08811088702358
STARD5	0.327756392691121	9.52307220896681	5.14140216456528	4.44607517087456e-07	4.26249529285135e-05	6.05854283238284
GALNT5	0.750325900114253	6.65566085890009	5.13461183862162	4.59843494105708e-07	4.38498886999625e-05	6.02704056749119
OTULIN-DT	0.43316371729057	6.95558522875065	5.13158033366778	4.66807661401355e-07	4.41382271830149e-05	6.01298812541526
LINC00342	0.339917897569388	11.0529778854652	5.13114431164667	4.67817683803826e-07	4.41382271830149e-05	6.01096754761578
ABHD6	-0.246515191603212	10.6887742665731	-5.12464633913298	4.83123047554181e-07	4.53423693894008e-05	5.98087270038528
HNRNPAB	-0.157033426989148	14.0811323963797	-5.12338645522377	4.8614619877327e-07	4.53872199818061e-05	5.97504145072961
CCL2	-0.710650814728346	11.8328979541355	-5.11966866420762	4.95174389629322e-07	4.5774844907338e-05	5.95784122151418
MST1R	0.405074241193541	8.59096433187502	5.11956350908784	4.95432092144248e-07	4.5774844907338e-05	5.95735488155858
GAP43	0.884051925524534	8.44159147163091	5.11844689300875	4.98176594859975e-07	4.57911599976447e-05	5.95219108964646
SOCS3	-0.72254516970324	11.6221964220043	-5.11551548700052	5.0545186432757e-07	4.62216289471243e-05	5.93863942120872
IRF1-AS1	0.234325954493354	11.1262809507937	5.11359137128829	5.10283016331099e-07	4.64179711818729e-05	5.92974801839684
MTA2	-0.130189766104854	13.0769738659085	-5.1125938956361	5.12805087641821e-07	4.64179711818729e-05	5.9251397853815
EPN2	-0.178002512880115	13.6158752815697	-5.10741870960138	5.26085285705631e-07	4.73795596702162e-05	5.90124341468724
NSDHL	-0.335399952672525	12.0562034536066	-5.10307172060937	5.3749699403979e-07	4.81640522498368e-05	5.88118736842721
USP11	0.226569365843117	13.0403832462512	5.09505278694848	5.59180233603091e-07	4.96956821504581e-05	5.84422844837005
EPHX2	0.338278858381859	13.0320700652746	5.09440400682928	5.60971098370273e-07	4.96956821504581e-05	5.84124044235074
CRCP	-0.144593023260207	12.2062185849593	-5.09368936529597	5.62950190354e-07	4.96956821504581e-05	5.83794948678019
PCK1	-1.40814451381717	7.67322482801601	-5.09127088614017	5.69698069850862e-07	5.00436255250275e-05	5.82681524124241
PKNOX1	0.161871778195977	11.4126277978745	5.08867263524649	5.77034768411421e-07	5.03864357626042e-05	5.81485844615314
PPP2CA-DT	0.569911311823569	5.72996926299296	5.08789375106525	5.79251869186511e-07	5.03864357626042e-05	5.81127515452535
LGMNP1	0.516030339820722	5.86662246957108	5.08137315512223	5.98139090990365e-07	5.1776778012331e-05	5.78129544537274
MT-TP	-0.770573930775948	10.1049259027488	-5.07862826715337	6.06266841519183e-07	5.22268131302902e-05	5.76868522209866
CTSK	0.434819165140908	12.0224343687	5.07724796565741	6.1039427155399e-07	5.23295704343786e-05	5.76234623708697
TADA2B	-0.145016650411531	12.8604732860704	-5.07373273130053	6.21028853011799e-07	5.29865383105569e-05	5.74620937457444
TPT1P9	0.312799970822642	10.1010711910877	5.06820480515509	6.38116015403866e-07	5.41851656508654e-05	5.72085268866814
AQP3	-0.613239107952495	11.1011588559412	-5.06511738982521	6.47856500755535e-07	5.47515503387332e-05	5.70670106608069
PDE4C	0.541595696769882	10.3780618359412	5.0603022875101	6.63335451946236e-07	5.57263169416884e-05	5.68464522078944
MATN2	0.464139564567352	13.2697554011742	5.05959449303472	6.65640730629185e-07	5.57263169416884e-05	5.68140465814889
MMRN1	-0.769892475992721	10.123348738658	-5.05735169985455	6.72996795943654e-07	5.57312412037587e-05	5.6711388550522
SOCS2-AS1	0.387571565226482	9.57394704119362	5.05598387779098	6.77521619261034e-07	5.57312412037587e-05	5.66487993795048
MMP25-AS1	0.377682969638315	9.38671500750751	5.05587780965238	6.77873725069211e-07	5.57312412037587e-05	5.66439464969624
FGF10	-0.960932911295086	5.88585055723752	-5.05577928437893	6.7820095004574e-07	5.57312412037587e-05	5.66394387982692
COL8A2	0.559758804420365	9.01947171059241	5.04973023305454	6.98586637845128e-07	5.71431051653868e-05	5.63628300200136
TMEM14DP	0.482232933980864	6.11222781543648	5.04088854945481	7.29453739751136e-07	5.92758480385274e-05	5.59590364942389
KCNJ14	-0.460640264689168	6.24151766289141	-5.04036896288102	7.31308129681248e-07	5.92758480385274e-05	5.5935326398074
GPA33	0.633384334725118	8.39053790872168	5.03609486420254	7.46736288315393e-07	6.02524954445253e-05	5.57403684007595
CASP4LP	0.377649508039427	9.73229567788339	5.02957653643301	7.70873280884063e-07	6.15129377943391e-05	5.54433183925791
SCARA3	0.5014098804526	10.3052481598179	5.02912683053542	7.72566057290342e-07	6.15129377943391e-05	5.54228369098109
OLMALINC	0.343230469871177	8.71659978660672	5.02886850575699	7.73540064875896e-07	6.15129377943391e-05	5.54110724392653
ADRB2	-0.209335264868493	10.5172452024921	-5.02817630682993	7.76155843636513e-07	6.15129377943391e-05	5.53795513166605
WNT9A	0.834324884054084	10.965587243134	5.02602659787842	7.84334123020127e-07	6.17190420390247e-05	5.52816825638141
CCDC80	0.571786276613382	14.9732862393214	5.02566061488016	7.8573473338783e-07	6.17190420390247e-05	5.52650242471341
BCL11A	-0.283798371325561	10.4087450155616	-5.02477347758146	7.89139837645672e-07	6.17190420390247e-05	5.52246491003642
AQP4	-1.0702422928472	10.1409830734767	-5.02200076206023	7.99874628219344e-07	6.22854339319098e-05	5.50984978713176
MID1	0.364489272672087	11.5044615195518	5.0180984604079	8.15222251048774e-07	6.32045355682684e-05	5.49210557210411
COL9A1	0.741765739758808	8.07244949331658	5.01018259634791	8.4723464658782e-07	6.54021134976364e-05	5.45614796914255
PITPNC1	-0.287996048581853	11.8299306532125	-5.00892568187495	8.52428269961283e-07	6.55194004739207e-05	5.4504429982939
ECE1-AS1	0.523981172375911	5.20484046305009	5.00100174053069	8.85886173446165e-07	6.77988079179915e-05	5.41450585845828
AK5	0.639406405733247	7.07330675194236	4.99854902096965	8.96497362713008e-07	6.83176964611041e-05	5.40339214347135
HMGB1P37	0.43557394185861	6.40558760113002	4.99447968045872	9.14374152600497e-07	6.93834888900939e-05	5.3849636674476
DHX58	0.31970555235706	10.3154486306456	4.98891543007064	9.39376821547212e-07	7.09786757704656e-05	5.35978641351436
TRIM17	0.601061086049249	5.42064581072948	4.98559075479241	9.54630145407896e-07	7.18268554975258e-05	5.34475447618046
TENT5C	-0.33211076790289	11.7799959576292	-4.9812653794812	9.7483329787979e-07	7.30387704529093e-05	5.32521107902646
H3P13	0.525921885709577	4.67257571186176	4.97712317062378	9.94567926183624e-07	7.42055868606961e-05	5.30650910161762
PTDSS1	-0.290524313167893	14.8686082290268	-4.97589153135155	1.00050989688195e-06	7.43378853383291e-05	5.30095088662685
SYTL2	0.509915663095253	11.3910714624738	4.97335190766787	1.01287066858633e-06	7.485022248566e-05	5.28949369638444
PI16	0.726511890337038	12.6095395438169	4.9727543494275	1.01580046217641e-06	7.485022248566e-05	5.2867986270569
FOSL1	-0.886325815777387	7.63300067783241	-4.9706734786783	1.02606690881354e-06	7.50055013002539e-05	5.27741581274513
CERS2	-0.128890894494921	13.7893093875974	-4.9706223889278	1.02632022864861e-06	7.50055013002539e-05	5.27718548787448
RPL15P18	0.411878184159801	7.42700223337766	4.96915477784086	1.03362298943429e-06	7.52308781534378e-05	5.27057002327445
SKP1P2	0.551842660481784	5.25810638074109	4.9671198882191	1.04383163709482e-06	7.56650640352637e-05	5.2614002808425
PPP1CC	-0.238580542385842	15.2665952321688	-4.96112684704558	1.07446682215583e-06	7.75704144643026e-05	5.23441305351435
DPYSL3	0.367010643219176	13.8634786127531	4.95936585820839	1.08363257833337e-06	7.79166779711317e-05	5.22648854262473
MTMR9LP	0.333137538594871	11.4714275340634	4.95372779929006	1.11348905863565e-06	7.96506866586718e-05	5.20113354633138
LINC00174	0.340885582100141	9.72033948111316	4.95313353691539	1.11668190133849e-06	7.96506866586718e-05	5.19846254248137
WDR86-AS1	-0.75977816137292	5.31280533582207	-4.95206467224916	1.12244695676468e-06	7.96859288729457e-05	5.19365906737085
SLC16A9	0.623929044762381	10.3019594361176	4.95099113745648	1.12826614203423e-06	7.96859288729457e-05	5.1888355129135
TGFBR3	-0.366406695268367	13.4449678563855	-4.95020158805068	1.13256455194647e-06	7.96859288729457e-05	5.18528852872872
PTPRH	0.598076524479136	8.75680412138694	4.9497462237895	1.13505080382056e-06	7.96859288729457e-05	5.18324306703342
NIFK-AS1	0.201948230311732	10.1631817026576	4.94855053564608	1.14160429199257e-06	7.98317166071038e-05	5.17787290636176
P2RY13	0.462418891586379	8.90976879988645	4.94415599714314	1.16600600145176e-06	8.12196055386238e-05	5.15814554302124
GAPDHP65	0.381022439294053	10.0787560274751	4.93746160545483	1.2041493023816e-06	8.35501570430688e-05	5.12812332624233
LAPTM4BP2	0.638233707203105	5.2731479497579	4.93553932581382	1.21532298617637e-06	8.37590359649867e-05	5.11950906127026
XAF1	0.34873438809869	13.847095220101	4.93532859759642	1.21655396561976e-06	8.37590359649867e-05	5.11856490776271
GUSBP11	-0.509275172195983	5.40803603349029	-4.93347729909284	1.22742031258555e-06	8.41821500539445e-05	5.11027179974673
AZIN2	0.468407500990061	10.0132140001749	4.93121246436475	1.24084149068641e-06	8.46637087982258e-05	5.10012989474584
ADAMTS9	-0.448162563062677	12.9128999488767	-4.93023600446595	1.24667152366267e-06	8.46637087982258e-05	5.09575856994572
ZFP90	0.148995927793308	11.8682971589836	4.92876795125107	1.2554864744363e-06	8.46637087982258e-05	5.08918794559169
LINC01011	0.254865103489648	9.10995635673586	4.92819502520701	1.25894292497945e-06	8.46637087982258e-05	5.08662414025135
HNRNPCP3	0.571858867050842	6.2759174174263	4.92771371971695	1.26185373301695e-06	8.46637087982258e-05	5.08447053145738
TPRKB	-0.260712156460789	12.3734500447221	-4.92753622561882	1.26292881002288e-06	8.46637087982258e-05	5.08367637766062
LEP	-1.44277095861991	8.3917670328489	-4.91953391427746	1.31232841495157e-06	8.76458438030575e-05	5.04789790420897
SLC1A7	1.02572815340485	7.10298657084556	4.91651983470479	1.33141440679488e-06	8.85887376939039e-05	5.03443504687811
KCND3	-0.387638224320256	12.8578649531502	-4.91555018028567	1.33761131865116e-06	8.86702045880578e-05	5.03010546364752
PAQR8	0.235549471402049	10.7730628584217	4.9094927038899	1.37695890499207e-06	9.08074422299335e-05	5.00307521673637
ELK1	-0.171737509771546	12.013055863016	-4.90843855622629	1.38391955280408e-06	9.08074422299335e-05	4.9983742690921
C1QTNF7	0.563061967430711	10.1022706998984	4.90825588153946	1.38512922199091e-06	9.08074422299335e-05	4.99755972499669
RPL3P7	0.497819823295271	7.32929431606925	4.904642530482	1.40926767855031e-06	9.20265456825291e-05	4.98145327512318
GPR173	0.350136836167451	9.50623971785525	4.90393429816072	1.41404629413487e-06	9.20265456825291e-05	4.97829755501404
RPL23P2	0.311771670486123	7.33987650370172	4.90282808985679	1.42154146797548e-06	9.21779180252319e-05	4.9733693413132
KCMF1	-0.1383955866698	13.9133667022712	-4.90164121034567	1.42962588826974e-06	9.23662639116884e-05	4.96808281238798
HLA-DMB	0.407164508699019	11.4808791103959	4.89383355171384	1.48392489998315e-06	9.5461079020968e-05	4.93333424938715
BEX1	0.734132580254112	10.1585282179733	4.89322588102731	1.48823351098189e-06	9.5461079020968e-05	4.93063179457737
GPR68	0.804922844869614	7.7330073518226	4.89107481878113	1.5035825970602e-06	9.60999457733957e-05	4.92106786835977
EHD3	0.263149182228195	12.878979027977	4.88907295927006	1.51800424563137e-06	9.66751846717805e-05	4.9121706178601
PTP4A2P2	0.511185801659269	6.66373856351635	4.88776428873616	1.52750415531821e-06	9.67509374518144e-05	4.90635596049007
CDH23	0.402178455464119	10.6520184271206	4.88741558878202	1.53004510775077e-06	9.67509374518144e-05	4.90480685360496
RAB33B-AS1	0.239256479582604	8.74240973880023	4.88512994547897	1.54680174081327e-06	9.74649068628346e-05	4.89465522552803
ST3GAL5	-0.3112091817238	10.6951715494768	-4.88366886710716	1.55760594254973e-06	9.76623570899041e-05	4.88816805567331
ALDOAP2	0.580657993716484	5.11629550526699	4.8832268355432	1.56088895079759e-06	9.76623570899041e-05	4.88620577505519
ZNF436-AS1	0.303128305710592	9.49244710598126	4.87934229216573	1.59002850886558e-06	9.91377215737449e-05	4.86896806102214
GABARAPL3	0.417593654296249	7.3933773240052	4.87659296515107	1.61096892641689e-06	9.97535978390231e-05	4.85677512993964
CFTR	-0.868350769074565	4.9936251315184	-4.87657658943434	1.61109444692904e-06	9.97535978390231e-05	4.85670252362055
XRCC6P2	0.359948484418515	8.84276421765776	4.87233591981949	1.64391905864511e-06	0.000101433787729272	4.83790750281076
PHYKPL	0.160923568223899	13.1946795729886	4.8684483811318	1.67457664480826e-06	0.000102969140449037	4.82069014866311
CX3CL1	0.398715381258796	12.7109040171015	4.86548011637157	1.69835546084082e-06	0.000104072421229256	4.80755221831634
GATA2	-0.286068214763102	11.5766045809619	-4.8636615946972	1.71308428237745e-06	0.000104615475764914	4.79950666385447
MEAK7	0.131123232942963	10.4440017825224	4.86059115727745	1.73823297990833e-06	0.000105788977807936	4.78592831961616
EIF3CL	0.418524205571158	9.27394603463566	4.85743579512633	1.76444828487196e-06	0.000107019189849785	4.77198222972887
TRHDE	-0.784693632243432	6.33362867023862	-4.8521654578651	1.80908812644195e-06	0.000109064674619024	4.74870603169697
HDAC2-AS2	0.527158989386654	6.64827764812654	4.85162779937361	1.81370287513272e-06	0.000109064674619024	4.7463327311677
PLCD4	0.39746594776246	7.84915667067554	4.85130007360635	1.81652133029666e-06	0.000109064674619024	4.74488621625178
LINC01088	-0.636105538273988	8.62954873994403	-4.84927007632488	1.83407377484183e-06	0.00010974900521134	4.73592812659851
MGC16275	0.392244344254708	8.55349075452163	4.84737196869091	1.85063378217082e-06	0.000110369570580837	4.72755501627034
DHRS7C	-1.03130453306853	10.9973556162273	-4.84273562672611	1.89169222413713e-06	0.000112367927259708	4.70711481692927
TMED4	0.106855266662535	14.069744838285	4.84217185375171	1.89674439800203e-06	0.000112367927259708	4.70463048398225
PRF1	0.685248320761364	7.79843692134203	4.83566967871911	1.95596164256527e-06	0.000115492410629881	4.6759961820146
CCDC30	0.259495162301207	8.53789084095818	4.83368474762875	1.97439156355398e-06	0.00011619587577985	4.66726165026279
EDIL3-DT	0.6223350778633	5.54294022037558	4.82974217927025	2.01149600634789e-06	0.000117890738313336	4.64992200933256
SERPINE2	0.550823608503467	13.4272892402566	4.82922499994652	2.01641291978284e-06	0.000117890738313336	4.647648344952
LBP	-1.09919161548956	5.39445176116011	-4.82843247528949	2.02397008893905e-06	0.000117945864790723	4.6441645997885
PA2G4P4	0.345192069388295	7.13658907017138	4.82692149345355	2.03845391021023e-06	0.000118023647957491	4.63752408039977
RAB40A	0.444256792765036	6.16999923538978	4.82691232014965	2.03854214731423e-06	0.000118023647957491	4.63748377078412
SCAMP5	0.438536193979786	10.3723139001617	4.825869399045	2.04859795541711e-06	0.000118222002398051	4.63290137235664
ANXA2P1	0.533180813820803	6.16452481612301	4.81936290607096	2.11242204088953e-06	0.000121349104837106	4.60433267083678
LINC02731	0.541097945169972	6.29468176805888	4.81896408976552	2.11639589526358e-06	0.000121349104837106	4.60258264781083
PSRC1	0.372464342956237	8.50708835250085	4.81263175115641	2.18046637538973e-06	0.000124341817159151	4.57481309251144
HOTAIRM1	0.554743982528068	8.21728099906089	4.81239715410123	2.18287559623877e-06	0.000124341817159151	4.57378491624447
PLK2	-0.362118151994714	13.4396236788551	-4.8117524832415	2.18950934208016e-06	0.000124341817159151	4.57095972235881
NPM1P19	0.596871730476929	4.87328367531242	4.80826054816198	2.22578098654865e-06	0.000126000401752811	4.5556624993464
LAMA4	0.24062538485056	14.5285362366476	4.80578732108596	2.25182081232066e-06	0.000126372664050245	4.5448338547462
RPL3P9	0.681057170294204	5.11354806529248	4.80569277541143	2.25282206020618e-06	0.000126372664050245	4.54441999805072
GAPDHP63	0.403882106749624	8.98084031271675	4.80513836753549	2.25870193751727e-06	0.000126372664050245	4.54199332100659
HRK	0.793854196834131	6.74780391756494	4.80494988034002	2.26070434230754e-06	0.000126372664050245	4.54116835702895
RPS7P3	0.556470404369055	7.37113251822579	4.80250505901521	2.28683262615527e-06	0.000127433748092502	4.53047052400118
LHX6	-0.339406943963771	10.4788662437573	-4.80129507232369	2.29987145705504e-06	0.000127761083558273	4.52517773879561
PPM1M	0.208731073392245	11.6177245092511	4.80039028420409	2.30966827103258e-06	0.000127906846611966	4.52122073356988
HOXA3	0.813906549958611	5.74995863725887	4.79698506340994	2.34690103362577e-06	0.000129566375330076	4.50633419048208
HCG27	0.305795831936791	8.86798069673786	4.79568099820997	2.36131238307835e-06	0.000129959637083497	4.50063568757047
NLGN3	0.36411947241529	7.53360226756898	4.79353348539542	2.38523085971999e-06	0.000130872112893929	4.49125445255732
NLRC5	0.272285178641837	11.7037146507537	4.78790277556162	2.44905854790654e-06	0.000133962000080581	4.46667467531867
SEPHS2	-0.139092086978815	13.2873873000448	-4.78373829326691	2.49732145426471e-06	0.000136056601798773	4.44851175510814
ACE	0.700350713534437	9.01918023802047	4.78315692111932	2.50413156901015e-06	0.000136056601798773	4.44597727041813
ESR1	0.479670174517114	8.90332793364881	4.78263663954134	2.51024125122231e-06	0.000136056601798773	4.44370933877145
IFI44L	0.502418330504916	12.3739168979081	4.77767625197737	2.56921729509578e-06	0.00013883116001863	4.42209766357187
ADAM19	0.518055447912309	12.481892640539	4.77570025101197	2.59308078081238e-06	0.000139315428631717	4.41349400862495
SLC25A20	-0.249355463115608	14.2621322653139	-4.7756405959604	2.59380452589334e-06	0.000139315428631717	4.41323431474245
GSDME	0.231337082682737	10.9807175479851	4.76461184944014	2.73100546556813e-06	0.000146244112498531	4.36527232736455
PXYLP1	0.313256894699981	12.0404386504237	4.76076803926026	2.78044680027098e-06	0.000148445890246803	4.34857922047315
RPL41P1	-0.273347542493608	11.1929346435717	-4.7567700205639	2.83278626067074e-06	0.000150788789851584	4.33122898221884
DNAJA1P3	0.523204058527948	5.38442929313427	4.75324654750503	2.87969911933229e-06	0.00015282974611885	4.31594876582376
BRSK1	0.424444077896442	9.26090920604744	4.75107430715642	2.90899316190166e-06	0.000153926308792375	4.30653339390078
TIFA	-0.350451441055068	11.2913521987937	-4.74915418231666	2.93512612640833e-06	0.000154783257356487	4.29821394680045
GPAT4	-0.104528000219997	13.6239434180195	-4.74861182718715	2.94254846589553e-06	0.000154783257356487	4.2958645863072
RPL13AP6	0.486720942286287	7.10934821473495	4.74624146010112	2.97520059421155e-06	0.000155618406769765	4.28559946073438
RPL29P33	0.518031255166971	5.73222959612722	4.74619246809552	2.97587913349539e-06	0.000155618406769765	4.28538734325654
TPST2	-0.286671993409472	12.4193813478196	-4.74407578192953	3.00533801053001e-06	0.0001566993783736	4.27622470647466
LINC01686	0.470422946684884	5.37852639253814	4.7431760983448	3.01794420742841e-06	0.000156897904101643	4.27233127752456
CUL7	0.190859287818217	11.5300471470113	4.73934230898159	3.07223583080937e-06	0.000158948937547971	4.25574763717975
IRS1	-0.244649322910435	12.2063834082685	-4.73913324229639	3.07522338795705e-06	0.000158948937547971	4.25484362688493
RPL10L	0.562499899868522	4.39141727108724	4.73402698111834	3.14906661318897e-06	0.000162295248110942	4.23277491351436
DBH-AS1	0.655463200081042	6.50723980979955	4.73319701570825	3.16122921739605e-06	0.000162347641500481	4.22918987189092
TLL2	0.530927117914576	11.5163486124981	4.7327164820942	3.16829179240508e-06	0.000162347641500481	4.22711445655944
MT-TC	-0.740815963128941	7.38455955384867	-4.72805418608904	3.23760887609898e-06	0.000165424187617757	4.2069877294599
IL1RL1	-1.20825127736701	10.770139863047	-4.71477937976977	3.4430654638111e-06	0.00017479696415378	4.14977730773199
LINC01563	0.691508150019448	4.66759432562921	4.71458331179213	3.44619215211979e-06	0.00017479696415378	4.1489333764908
DRC3	0.30153240918413	8.7737726118797	4.71397464399374	3.4559159796032e-06	0.00017479696415378	4.14631369774827
CHST9	-0.789697946710783	9.46969776922311	-4.71312444907326	3.46954257604778e-06	0.00017479696415378	4.14265499644995
ST3GAL6	0.245339275451681	14.1949699687755	4.71309217544686	3.47006086307976e-06	0.00017479696415378	4.14251612263591
PTGER4	-0.279770371984766	11.0935593877196	-4.70873727950355	3.5406846733945e-06	0.000177852081960481	4.12378464366671
SLC1A4	0.263265199753668	11.8647548639682	4.70738845593123	3.56283794787103e-06	0.000178462152489989	4.1179861195039
NTM	0.550592980794562	9.02292059119996	4.70568786171379	3.5909589842985e-06	0.000179366892459414	4.11067743977222
BEAN1	-0.441694279517754	7.99449536186146	-4.69982993027459	3.68947069831522e-06	0.000183294265647059	4.08551952091008
LRRC32	-0.304340933537949	13.1807365899135	-4.69979043446555	3.69014363881191e-06	0.000183294265647059	4.08534999304933
BCL2L13	-0.22631622992245	14.3617569784236	-4.69805808006766	3.71977649263218e-06	0.000184238588307976	4.07791544530217
SUB1P3	0.40044992544084	7.47512100601009	4.69747400831808	3.72981888622586e-06	0.000184238588307976	4.07540939648965
AQP7P4	-0.530244223144543	8.42116493427749	-4.6963389451806	3.74940958505022e-06	0.000184694673261369	4.07054002171386
CREG2	0.73345762016213	5.27649356159842	4.69465377176823	3.77867773663423e-06	0.000185123475852568	4.06331261198228
EI24	-0.130377032483523	13.9567896620994	-4.69464230796561	3.77887759142748e-06	0.000185123475852568	4.06326345360804
C1QTNF2	0.541285781764021	9.03362388586435	4.69287508418841	3.80980855627075e-06	0.000186127414179233	4.0556866204565
PCYOX1L	0.220663426674824	10.7693890281917	4.69106822298059	3.84168515492205e-06	0.000187171939023415	4.04794244880499
PDSS1	-0.203784912865016	10.1080869958045	-4.68801534517062	3.89612806207206e-06	0.00018930723597512	4.03486385758211
MTRNR2L6	0.395754195026428	7.88765049629605	4.68666098689147	3.92051782999768e-06	0.000189974657457931	4.0290641664554
LINC00471	0.437157061418235	6.68535540762242	4.68526938058416	3.94573140144978e-06	0.000190678271952988	4.02310651175661
ART3	-0.418960498957759	14.1013035574506	-4.68216378458484	4.00256354376266e-06	0.000192887332722123	4.00981667052772
PAQR5	-0.578249579352824	8.09534699104244	-4.68159389626987	4.01307763794906e-06	0.000192887332722123	4.00737878088708
WNT9B	-0.639284355603182	6.25915904317477	-4.67954926627853	4.05101899384486e-06	0.000194187555640434	3.99863434333461
PHF23	-0.179379721353021	12.118363385329	-4.67765993820005	4.08638515170241e-06	0.000195357694437419	3.99055709824611
PRKRA	-0.137927009421755	13.5581802670466	-4.67197136532006	4.19467205482408e-06	0.00019964996605722	3.96625474623576
DEDD	-0.110910754528573	12.4708222421086	-4.67176971553743	4.19856086089376e-06	0.00019964996605722	3.96539375074744
PPP2R2B	0.691819399660895	7.49413607261944	4.67103930525091	4.21267584589373e-06	0.000199788392776534	3.96227535156907
WEE1	0.259930469652438	14.0655285491794	4.66932829375089	4.24591966004319e-06	0.000200323085427668	3.95497208028029
KIF5C	-0.421633232007569	8.66081613577958	-4.66930274160643	4.2464180289176e-06	0.000200323085427668	3.95486303158286
FRZB	0.627799438298242	11.3641087024627	4.66801207770121	4.27166447844845e-06	0.000200982377255126	3.94935556106164
HOXA-AS2	0.908124992846212	6.20584730117899	4.66694627262942	4.29262130875055e-06	0.000201436903099052	3.94480861399484
SH3RF3	-0.244655652273083	11.6898273869875	-4.6621282868677	4.38859752019224e-06	0.00020499034153244	3.92426553480642
HAAO	0.557805201062319	9.04613443492569	4.661753720053	4.39614491155292e-06	0.00020499034153244	3.92266923106337
MED12L	0.586950534530999	7.84006425101082	4.66142236380611	4.40283203268979e-06	0.00020499034153244	3.92125717376668
RTP4	0.360903518112799	9.03974666731678	4.65667046815664	4.49981339528527e-06	0.00020896008454356	3.90101698388369
MTFR2	-0.373074100176559	6.45237661851913	-4.65400323395599	4.55514594304982e-06	0.000210980162224583	3.88966418694162
IRF2-DT	0.214104773225147	8.83674484883531	4.65174406164714	4.60252453360907e-06	0.000212622325086313	3.88005276291819
RANBP17	0.344477569364878	9.18939274491455	4.65039198537936	4.6311061618181e-06	0.000213389883921293	3.87430246386023
FOXF1	-0.538612490010032	6.20255289394373	-4.64905209183003	4.65959863232981e-06	0.000214149388689962	3.86860543635603
CROCCP3	0.251190703602971	9.52999926846319	4.64829758022454	4.67571724000628e-06	0.000214273597780864	3.86539800490244
KCTD1	-0.185335176226895	10.6031891395414	-4.64780198772526	4.68633373343073e-06	0.000214273597780864	3.86329149014158
EEF1A1P25	0.502679392410973	4.92107705759586	4.64625072909318	4.71971458602901e-06	0.000215237851564584	3.85669915376075
CXCL10	1.01846472644537	7.73478963074722	4.64570263519693	4.73156335875488e-06	0.000215237851564584	3.85437040151484
AQP10	0.733298160270843	6.03280744376526	4.64292602204167	4.79202948387558e-06	0.000217433765283637	3.84257680845437
CARD8-AS1	-0.227389595763997	9.75536241896682	-4.63869319198266	4.88563972402578e-06	0.000221118597865045	3.82460998176009
RAB9A	-0.15623600655297	12.2512856116279	-4.63445252703173	4.98118532150562e-06	0.00022487214342554	3.80662444872791
ATP5MGP2	0.536906826953389	6.5995766706616	4.63379184054414	4.99623195869835e-06	0.000224981839109871	3.80382365285643
ARHGAP1	0.226920951509557	14.1592184422877	4.62842089663669	5.12018349278336e-06	0.000229982649983156	3.78106816000239
EEF1A1P11	0.419717226657951	7.76570781016062	4.62545974695579	5.18978032901123e-06	0.000232523022178212	3.76853242609642
RDH10	-0.328878677029863	11.8925487753374	-4.6237663747147	5.2299880337763e-06	0.000233737209569671	3.76136689706889
PNP	-0.369511023120353	11.7696085168617	-4.6213112318349	5.28881563009034e-06	0.000235775400789427	3.75098205360569
RPL5P1	0.387465164360986	8.71691279121395	4.6182259495649	5.36364437836445e-06	0.000238514978940137	3.73793875695328
CC2D2A	0.21402690126383	11.0862808792144	4.61542824887796	5.43237733009564e-06	0.000240970528732004	3.72611791116979
IL6	-0.96492397800178	8.79554650703685	-4.61417785289632	5.46336967223828e-06	0.000241743940435119	3.72083679087241
RPL7P16	0.455483349641948	5.64116214524934	4.61079841134369	5.5479853661011e-06	0.000244750112937552	3.70656987031794
AIF1L	-0.312706766253394	13.5747777899463	-4.61037167519122	5.55875929451036e-06	0.000244750112937552	3.70476898591772
LINC01914	-0.598276392996795	5.57771734221541	-4.60962772944127	5.5775900110725e-06	0.000244974347481391	3.70162978745013
EIF4EBP2	-0.198424419182064	15.3399327476144	-4.60801811852609	5.61854246841991e-06	0.000246142092188021	3.69483931334083
BTN3A3	0.265989111462238	11.8538698550097	4.60750007731466	5.6317840742885e-06	0.000246142092188021	3.69265429748248
HNRNPA1P4	0.330839901568438	8.10705796268854	4.60552763704627	5.68247649952141e-06	0.000247590171286806	3.6843368504886
CRISPLD1	0.841989144467307	8.94727290937336	4.6051324467174	5.69268563411791e-06	0.000247590171286806	3.68267077953601
LRRC77P	0.516948103143442	10.6281479068359	4.60319069396171	5.74310446708715e-06	0.000249175277024569	3.67448644508845
SCN2B	0.473367159209687	12.6120578412455	4.60226929891636	5.76717894571509e-06	0.000249612463495125	3.67060390888062
PPP1R26-AS1	0.392266265892198	7.07073500779545	4.60116477446982	5.79616611333164e-06	0.000250259646810968	3.6659506182286
CATSPERB	-0.592126107007534	6.54057744838051	-4.59618446183418	5.92861770374018e-06	0.00025536017123936	3.64498118807443
MTND4P35	0.611189481377452	7.2409603952475	4.59453215659889	5.9731998372753e-06	0.000256660480718779	3.63802866705588
FAP	0.636000054313826	10.5954679319214	4.59381205496713	5.99273009418931e-06	0.000256793818291532	3.63499933883536
CRISPLD2	-0.350208305240322	13.326445378805	-4.59335696595314	6.0051044317838e-06	0.000256793818291532	3.63308508472137
UBE2Q1	-0.0962456165588552	13.5564638459549	-4.58936052589612	6.11483140262597e-06	0.000260860463090015	3.61628197249647
HEY2	-0.330223946368076	12.4748919948449	-4.58834611911413	6.14298820644878e-06	0.000261436194981849	3.61201894476361
BOC	0.371057828288047	10.9968928687817	4.58556741895233	6.22075579334326e-06	0.000264115517397374	3.60034578783505
COL14A1	0.582209634606233	13.0896820071519	4.58276859216718	6.30004242369148e-06	0.000266846452492319	3.5885944270319
SMIM9	-0.531913338180974	4.91240625826907	-4.58100905756431	6.35038351572617e-06	0.000268341324294855	3.58120997673169
FCRL3	0.734995562858071	5.16052384212506	4.57921211470679	6.40219363616452e-06	0.000269891056548666	3.57367112997409
ZNF594-DT	0.245214098021503	8.69857973519136	4.57629399296011	6.48719624421391e-06	0.000272254280833642	3.56143411585886
MT-TS1	-0.622500565478573	10.2959158217628	-4.57623969609963	6.48878809748192e-06	0.000272254280833642	3.56120649004326
CHPT1	-0.239586618005536	14.6902742053238	-4.57344746790097	6.5711572424521e-06	0.000275063089078417	3.54950401562049
MORF4L1P3	0.390650778903157	7.00478937871971	4.57292789836794	6.58659468121715e-06	0.000275063598022164	3.54732715413522
HNRNPA3P5	0.327756703517035	7.59269175524499	4.57195006552499	6.61574255863201e-06	0.000275486854769663	3.54323088422483
EIF1P7	0.322571296022192	8.02526303142785	4.57155253160836	6.62762789906827e-06	0.000275486854769663	3.54156578508363
TSPY26P	0.26943540119435	9.68921343027437	4.56485398035033	6.8310103576489e-06	0.000283008907596114	3.51352777564235
IL17D	0.520071040167897	8.85848572126612	4.56455150534772	6.84033418427126e-06	0.000283008907596114	3.51226257349488
RPL7P26	0.501524431473323	8.04306054755727	4.56158056039743	6.93256589202705e-06	0.000286160914320894	3.4998395702751
PTGFRN	0.238251781802997	14.6820956724566	4.55103530891255	7.26967849007111e-06	0.000299383156662697	3.45580267989239
LINC02827	0.626722635415439	5.57847780144151	4.54652615182835	7.41858333792276e-06	0.000304811470234651	3.43700014226272
OGN	0.638168098382126	13.0033785078687	4.54408341615182	7.50046768557117e-06	0.000307467447745069	3.42682120980894
TPM3P8	0.540033507366827	4.79490947305904	4.5412797682412	7.59551999169815e-06	0.000310649799293489	3.41514434763332
POM121L9P	-0.487622935500614	8.57012409107341	-4.53767185807892	7.71954197179128e-06	0.000314358988427574	3.40012726534586
LTBP3	0.330069787546812	13.5561274599536	4.53761623651392	7.72146909663961e-06	0.000314358988427574	3.39989583673409
IDO1	0.713221830790043	7.84038913662722	4.53347214707975	7.86635605945544e-06	0.000319236765092966	3.38266033103835
HOXB4	0.537725396857668	7.83988078030665	4.53288435574132	7.88711675141256e-06	0.000319236765092966	3.38021680837691
RANP6	0.423119742913014	5.67941812638564	4.53266190760345	7.8949872928442e-06	0.000319236765092966	3.37929213701121
PRDX1P1	0.496517534499683	5.53661625970998	4.52954457348299	8.00607938707866e-06	0.000322314216999217	3.36633826769009
GPRASP1	0.37181476779563	12.5933505316699	4.52951207779341	8.00724529669432e-06	0.000322314216999217	3.36620327585876
VIPAS39	0.125531366102951	12.3169829612045	4.52356071606816	8.22354409620263e-06	0.00033009599517226	3.34149499496802
STX1B	0.375750250184312	8.02464589107945	4.52317944287925	8.23759072743694e-06	0.00033009599517226	3.33991304844853
GAL3ST4	0.367776896004548	9.03233598589813	4.52214621209283	8.27577222946521e-06	0.00033039925528767	3.33562665157497
TLCD5	0.173359106203009	12.4859363175373	4.52197230137856	8.28221551781002e-06	0.00033039925528767	3.33490526218595
SPATA6L	0.311443072039962	8.45951989611183	4.52027139905225	8.34548727056036e-06	0.000332180198679983	3.32785114644288
PDE6B	0.30181532317553	8.84251452128749	4.51912212406166	8.38850141095662e-06	0.00033314867964405	3.32308612133803
GZMB	0.772769403873347	6.46932379226595	4.51496365271899	8.54592602887126e-06	0.000338312752121274	3.30585364537786
GMPR	-0.282562463646006	13.9416145339219	-4.51468764544528	8.55647438350688e-06	0.000338312752121274	3.30471038671484
HSP90AB3P	0.402454127127921	8.75347953335361	4.50930034453721	8.76488380995711e-06	0.000345786301104326	3.28240794656416
PROM1	0.525527643216671	10.950779145372	4.50783424477395	8.82243813148702e-06	0.000347288557970589	3.27634267031751
HERC5	0.288865387787398	10.5218748000091	4.50641296947779	8.87857883736076e-06	0.000348728673629553	3.27046451193075
PLA2G4F	-0.840452343795445	7.201619655727	-4.50415846426127	8.96833603254152e-06	0.000351479929961056	3.26114364282723
MAGED2	0.185387290012441	14.6391239470916	4.50348307147159	8.99539405409766e-06	0.000351767251694451	3.25835215549888
HLA-DOA	0.446111545008943	10.1157255505066	4.50229238569263	9.04328694060884e-06	0.000352107036593607	3.25343180344125
SH2B3	-0.202456058002918	13.6203851037083	-4.50228525167715	9.04357462762853e-06	0.000352107036593607	3.25340232655875
RBMXP5	0.448802615356809	5.23161558003183	4.50087010800224	9.10081580606851e-06	0.000353195248871748	3.24755594891886
DNAAF3-AS1	0.701551486534518	10.2012716876581	4.50061582460769	9.11113809337169e-06	0.000353195248871748	3.24650560260983
NKIRAS1	-0.13939905534655	12.3583856401008	-4.49585359256956	9.30654202183226e-06	0.000359987543022371	3.2268444418315
DIO2	0.503793303575424	12.284024031465	4.49528020027524	9.33033884268935e-06	0.000360126844681464	3.22447840958722
RPL24P2	0.584577002265665	7.41991627461391	4.49288659746759	9.43030962086916e-06	0.000363199311359263	3.21460441165857
FLT4	0.276125895565475	11.2991955078699	4.48798960280588	9.63804749668957e-06	0.000370400135691742	3.19441813728326
GFOD1	-0.251505799771239	13.6056954090666	-4.48672135406767	9.6925599360187e-06	0.00037169404038513	3.1891933950233
NANOS1	-0.389064843634699	11.2443767007048	-4.48617709773642	9.71604398020048e-06	0.000371795056341062	3.18695165293717
STAC	0.399667263460633	7.3894892916879	4.48471989283535	9.77918969378565e-06	0.000371848690136289	3.18095075392957
RTL3	0.68797131009127	7.01980927942229	4.4845882338496	9.7849142795113e-06	0.000371848690136289	3.18040865625199
FHAD1-AS1	0.980762166566112	6.79362186938584	4.48449575335684	9.78893729013563e-06	0.000371848690136289	3.18002788207287
LINC02754	0.607142232682708	6.56026010701191	4.48422195531274	9.8008571312279e-06	0.000371848690136289	3.17890060190226
PRKACB-DT	0.251937056786305	8.47056033959128	4.48361813714254	9.82719367253073e-06	0.000372056300570208	3.17641478135613
SP110	0.176360397814912	11.4602114105581	4.48218317440975	9.89005457253612e-06	0.000372970199251786	3.17050847345349
CCR7	0.694778806505116	5.36143469770058	4.48211241608214	9.89316421299321e-06	0.000372970199251786	3.17021727577024
SLC25A34	-0.477326702305565	11.522202278384	-4.48038322269107	9.96944978272591e-06	0.000375053224737486	3.16310225657917
CD27-AS1	0.226161294280118	11.836891007307	4.4797711425182	9.99658741571076e-06	0.000375282414309377	3.16058435045166
SCIRT	0.478887773640555	8.90641401151096	4.47863784789555	1.00470211217253e-05	0.00037638336269455	3.15592314202703
RPS4XP13	0.486212760284128	7.45079802957765	4.4721674270578	1.03396733637535e-05	0.000386534707384595	3.12933065460573
FAM222A	-0.446835092722749	10.0772288680881	-4.46936445920841	1.04689712922498e-05	0.000390549573396231	3.11782152325467
MORN4	0.2531514853776	11.2814550811353	4.46829218617218	1.05188429144613e-05	0.000390820869588507	3.11342041887232
OSM	-0.738370987765482	5.91403844303713	-4.46826570914279	1.05200772432976e-05	0.000390820869588507	3.11331175683333
LINC00899	0.285409201892815	9.61874771004393	4.46740727050351	1.05601719992228e-05	0.00039149477565518	3.10978902621059
DLEU1	-0.214046676463175	10.7380818203021	-4.46615066272308	1.06191281990651e-05	0.000391502749632856	3.10463343961495
H3-3A	-0.212857922074949	12.5939504912068	-4.4661465078261	1.06193236565835e-05	0.000391502749632856	3.10461639513138
PEX11A	-0.235090101027849	11.5554920157419	-4.46597908039959	1.06272027632508e-05	0.000391502749632856	3.10392957544316
PDE2A	-0.252544821496945	12.755319981594	-4.46553332324592	1.06482073559856e-05	0.000391502749632856	3.1021011055196
POTEF	0.514609746826278	5.05202947203757	4.46464440545513	1.06902130839792e-05	0.000392238435624521	3.09845530320925
RPL10P1	0.387482483589348	7.0622131576439	4.46233938662074	1.07998779383987e-05	0.000395164284898056	3.08900453310709
HPGDS	0.465291287822268	8.43972060638133	4.46203842360565	1.08142760784125e-05	0.000395164284898056	3.08777088141183
PLXNC1	0.37182915776126	10.8497596916571	4.46054308983235	1.08860864753936e-05	0.000395341014257493	3.08164258930617
ITFG2	0.136151692348278	11.6981249577357	4.46040801974644	1.08925954084186e-05	0.000395341014257493	3.08108912505468
GDNF-AS1	0.627589422834118	6.48303817222679	4.46014596870509	1.0905234107451e-05	0.000395341014257493	3.08001538535013
NFIA-AS2	0.669967871642462	7.00818918006283	4.45922795211194	1.09496209528632e-05	0.000395341014257493	3.07625430759577
SEH1L	-0.158538406294321	12.2714674762029	-4.45918759026592	1.09515764502134e-05	0.000395341014257493	3.07608896258324
TGFB2	0.587743539670791	11.0005581976156	4.45917607485171	1.09521344236878e-05	0.000395341014257493	3.07604178916091
HMGN2P3	0.323210664546992	7.67831173964303	4.45608222455738	1.11030367282385e-05	0.000399836332516501	3.06337163358461
ANGPTL4	-0.853446432615645	10.6001347535894	-4.45570618986379	1.11215130623701e-05	0.000399836332516501	3.06183220526936
KIF1A	0.622988485603925	8.18705767370474	4.45486090059965	1.11631537084354e-05	0.000400525869072072	3.05837214465631
USP22	0.119662659783865	15.032326431506	4.45038545342514	1.13861254372937e-05	0.000407705599995625	3.04006237388415
TFRC	-0.403305802769523	14.5724994910184	-4.44740460845653	1.15369961605867e-05	0.000412279991053272	3.02787638900987
FARP1	0.261322609783974	12.4889878898649	4.44675418649973	1.15701699479166e-05	0.000412638541022499	3.02521837092579
TLK2	-0.101263540168086	12.8841811710127	-4.44597650163238	1.16099546002025e-05	0.000413230958943733	3.02204073581629
NCEH1	-0.363206054187707	13.4647110776409	-4.4454539558375	1.16367605085925e-05	0.000413359986831118	3.01990588295957
CETN4P	0.482341764584931	6.66250631187908	4.44158535558237	1.18370679020225e-05	0.000419639353536511	3.00410775656532
WNT5A	-0.38346673087751	9.5252579319993	-4.44073552063469	1.18815109982304e-05	0.000420379174842152	3.00063895040912
MAP2K4P1	0.413066546713247	5.58632760263004	4.440072314871	1.19163051526752e-05	0.000420775353430702	2.99793232871167
ANKH	0.148388700987285	14.8351688429298	4.43900573762426	1.19724664986106e-05	0.000421922969571588	2.99358025836031
EIF5AP4	0.330629195892664	8.26876685760949	4.43076679453301	1.24149221317938e-05	0.000436652645866169	2.9599935324542
RPL21P11	0.328195870696879	8.0856636501517	4.42872980714653	1.25267062283749e-05	0.000439716979260593	2.95169819566934
COL16A1	0.508930718340364	12.795991714917	4.42825161441099	1.25530875125115e-05	0.000439777321263466	2.94975131965618
PSME3	-0.10740634043308	13.6754031421008	-4.42649550278473	1.26504273932212e-05	0.000441658156575429	2.94260324028943
ADAMTS14	0.603387958403188	7.7308323801421	4.42638979169434	1.26563098928917e-05	0.000441658156575429	2.94217303469269
IL34	0.549044842279375	8.23927211813815	4.42583774624048	1.26870721410161e-05	0.000441866934411327	2.9399265603814
MIR22HG	-0.276390289953341	14.0037225307736	-4.42412553294148	1.27829400322479e-05	0.000444337985682348	2.93296053532302
NASPP1	0.380066125736925	6.4485733166277	4.42314665641779	1.28380593360495e-05	0.000445385747238199	2.92897912589823
ING1	-0.166306562071204	10.8227055839579	-4.41945279563982	1.30481138426547e-05	0.000451794108819841	2.91396209640717
PDK3	0.168769757939529	10.4359762848281	4.41828839970293	1.31150079191757e-05	0.000452574077864001	2.90923068746392
HNRNPF	-0.151689283349752	13.9997644161829	-4.4181774398806	1.31213996330018e-05	0.000452574077864001	2.90877987134795
SIDT1	0.318164674771149	8.22925688032815	4.41562101988676	1.32694883058565e-05	0.000456798292413191	2.89839625897314
KMT5A	-0.113032679192578	12.4251350583521	-4.41381401151876	1.33751292887894e-05	0.000459159170101844	2.89105983777415
LINC01426	0.602247282720578	6.40725778019368	4.41318344051993	1.34121828564166e-05	0.000459159170101844	2.88850036400343
MTRNR2L2	0.294571299723847	11.6620782670674	4.41279415516563	1.34351070795789e-05	0.000459159170101844	2.88692042686358
CPT1A	-0.230397276613932	13.7034702583864	-4.41208179737815	1.34771535909799e-05	0.000459159170101844	2.88402960480091
PLA2G2A	-0.900458058734975	12.5214243081146	-4.41183541541916	1.34917254582466e-05	0.000459159170101844	2.88302985846213
PID1	-0.251767273849211	11.6862428862671	-4.41182124138245	1.34925642178873e-05	0.000459159170101844	2.88297234586435
BID	-0.248931796626621	11.3196836696605	-4.40994336075977	1.36041320065163e-05	0.000461283698085253	2.87535411762317
IL15RA	-0.298414899697109	10.5746794008561	-4.40989979308216	1.36067308878894e-05	0.000461283698085253	2.87517740577802
COL22A1	0.999619687175904	7.20825149058219	4.40572782191492	1.38578107013528e-05	0.000468745283319316	2.85826300831322
DEGS1	-0.20182532434902	13.5525189654924	-4.40537243395935	1.38794027362381e-05	0.000468745283319316	2.85682282408787
RWDD4P2	-0.245212856554067	8.96500684179054	-4.40476427505988	1.39164269466927e-05	0.000469107231216304	2.85435854522504
DUOX1	0.37801502903883	8.41472751772364	4.40309954580396	1.40182587308115e-05	0.000471648282429869	2.84761456974152
CSTF1	-0.100132393626359	11.9584707328947	-4.4020486412779	1.40829097566166e-05	0.000472931161544232	2.84335843255134
FAM107A	-0.310461398211011	14.8371562689212	-4.3977863363111	1.43480637596453e-05	0.000480929836394727	2.82610553962043
PRRX1	0.299190666905643	14.1399954263548	4.39648279570726	1.44301058563061e-05	0.000482772322006848	2.82083207940685
PENK	0.973717771465479	9.18055152506765	4.39570874785668	1.4479035156e-05	0.000483502162737439	2.81770133990591
STON2	0.312074876689071	9.36318387082505	4.3947741630417	1.4538324071259e-05	0.000484574569791946	2.81392194587054
G0S2	-0.543286230589944	12.4324137530243	-4.39163101720442	1.47394316592776e-05	0.000490361092067608	2.80121657583178
HSPD1P4	0.421637863312788	6.66088519540291	4.39084173173697	1.47903492837079e-05	0.000491138749398657	2.79802736983975
ATP5MC2P4	0.470643620743145	6.78507131599019	4.38941261164192	1.48829721300725e-05	0.000493295834616084	2.79225414054007
EVL	0.263321614378203	13.0863558344635	4.38843622165977	1.49465720770185e-05	0.000494484737063811	2.78831077823403
SOX7	-0.262538985130973	11.5012357354977	-4.38582350433575	1.5118041143889e-05	0.0004992313142182	2.77776262331382
TRAF1	0.266602423914939	11.0274113250971	4.38503680588243	1.51700389043625e-05	0.000500022428359691	2.77458764013581
SYT17	0.421067244623011	8.09652762000203	4.38401443361127	1.52378696766244e-05	0.000501331535191083	2.7704622802903
GTPBP8	-0.176815219157119	12.1368057757218	-4.38273035365797	1.53234752358641e-05	0.000503219540342412	2.76528212998634
RPS4XP2	0.433703153729316	5.83348450037619	4.38045995833839	1.54759631709095e-05	0.000507292969234667	2.75612638303042
COL8A1	0.342062950273416	13.4760830930219	4.37926824993205	1.55565828452921e-05	0.000508999973022474	2.75132232397629
C1orf105	-0.720301430947778	9.6192172702615	-4.37867505273258	1.55968626415716e-05	0.000509383250228031	2.74893144264809
PLXDC1	0.279420419013478	13.2306153786047	4.37785227358626	1.56528970089805e-05	0.000510015428774709	2.74561571236005
PTENP1	0.257194687657073	8.16396079761274	4.37755160578484	1.56734216559298e-05	0.000510015428774709	2.74440418606885
C11orf80	0.367142602693512	9.22088196023944	4.37673850990022	1.57290555642499e-05	0.000510893476906564	2.74112822970924
FOXJ2	-0.144882530384434	12.9733629961508	-4.37382253652607	1.59301317831024e-05	0.000516483836284149	2.72938428897554
STRADB	-0.216278848589644	13.7017953079322	-4.37148861001102	1.60928422426061e-05	0.000520812273811528	2.71998957494581
NFKBIA	0.23810750443252	14.2855482472571	4.37042844048642	1.61672765557801e-05	0.000520995004169654	2.7157235794918
SLCO3A1	-0.118207553884927	13.5928825564656	-4.36995588489579	1.62005606631113e-05	0.000520995004169654	2.71382237153742
ACTG1P17	0.45372405265636	7.05811411496802	4.36982559317982	1.62097491920771e-05	0.000520995004169654	2.71329820821123
ACBD6	0.229435324164625	9.79559715444194	4.36911114705807	1.6260222616545e-05	0.000520995004169654	2.71042424219605
ANTXR1	0.345123621277228	13.5849942454344	4.36902784313882	1.62661175644717e-05	0.000520995004169654	2.71008916722465
RPS3AP5	0.386627953532949	8.77199139680589	4.36891946879737	1.62737896659094e-05	0.000520995004169654	2.70965325959124
PPL	-0.365592646741824	10.7815300843835	-4.36799471210218	1.63393966007931e-05	0.000522157921479107	2.70593406083412
RNF41	-0.150857906777315	13.4524399280719	-4.36744672793443	1.6378392736802e-05	0.00052246779835895	2.70373050434062
NSA2P1	0.494503253960402	4.74690952893385	4.36542595073286	1.65229683331368e-05	0.000525937425232117	2.69560669094746
HTR2A	0.709875810170651	5.56073052476131	4.36510354851824	1.65461471262459e-05	0.000525937425232117	2.69431090016701
BOLA3P3	0.517563629849588	4.36010934434633	4.36309558138664	1.66912098797962e-05	0.000529604367573891	2.68624246397756
GLP2R	-0.676744678615887	6.06154516873801	-4.36160224759215	1.6799881947912e-05	0.000532105674769389	2.68024409476464
SULF1	0.4309063376353	12.4056352446373	4.35903473715347	1.69883079088252e-05	0.000537119692606687	2.66993532245421
PANK1	-0.261912847443604	12.313688692403	-4.3573763054986	1.71110909999391e-05	0.000539824850581099	2.66327947671122
ATAT1	0.18079172717618	10.643360340894	4.35706257278151	1.71344137185342e-05	0.000539824850581099	2.66202061735608
HNRNPA1L2	0.193766496130113	10.1470519410581	4.35594171357559	1.72179864775864e-05	0.000541501119697213	2.65752381044558
ITGAL	0.545086485119343	8.93750640852423	4.35399921512842	1.7363746204121e-05	0.000545123806887122	2.64973310701859
RNF168	-0.235660569787298	12.1528787420762	-4.35307123500141	1.74337952769524e-05	0.000546361049874543	2.64601239490098
TSPAN11	0.42619878372305	9.61433424726496	4.35250846092316	1.74764081915472e-05	0.000546512317170974	2.64375631398902
TENT5B	-0.526476238857311	11.7295002798249	-4.35219854013443	1.74999177380342e-05	0.000546512317170974	2.64251399770277
FANCI	-0.246565390526218	9.64564434218176	-4.35101399602311	1.75900523891778e-05	0.000548224471845629	2.63776648962795
HNRNPKP2	0.421103250528679	6.99029367308612	4.35067105292322	1.76162305051338e-05	0.000548224471845629	2.63639223232676
CPQ	0.198812424250086	12.9726483554143	4.34952613717138	1.77038963543082e-05	0.000549547491945767	2.63180497834536
PLEKHG4	0.337954459555508	8.30777897797125	4.34886530601016	1.77546858011408e-05	0.000549547491945767	2.62915776607731
MLXIPL	-0.852084140060956	8.86947996096228	-4.34874256163983	1.77641348924445e-05	0.000549547491945767	2.62866610630109
PGD	-0.229452600056861	12.923472508097	-4.3483947814632	1.77909337946173e-05	0.000549547491945767	2.62727312012077
KCNN3	0.398260612712132	10.4020055107252	4.34811094959816	1.78128336891349e-05	0.000549547491945767	2.62613634439276
AKR1C1	-0.39321227043372	13.0510989604505	-4.34608767482693	1.79696943099176e-05	0.000553429341855699	2.61803485335101
ITGB7	0.426454536193254	7.53646858020813	4.34499381933452	1.80550482572219e-05	0.000555099345728933	2.61365630567606
HSPD1P6	0.366745511164319	6.14387697976176	4.34432677982602	1.81072878061403e-05	0.000555747256728217	2.61098672778108
CHAC2	-0.453069814118889	8.98330410028712	-4.34188271855026	1.82999338916847e-05	0.000560233997469551	2.60120842807925
EXT1	0.240390849928689	12.6048111629845	4.34167610833356	1.83163089123345e-05	0.000560233997469551	2.60038204026563
POLE3	-0.126087916872384	13.0123715588547	-4.34014336812559	1.84382255875781e-05	0.000562997326502899	2.59425257688428
GINS3	-0.142508381575892	11.0094830870991	-4.33963197014972	1.84790754346924e-05	0.000563253543217179	2.59220791747418
NAA50	-0.183389199619956	14.2397459218956	-4.3392481663881	1.85097900586175e-05	0.000563253543217179	2.59067354454315
TESPA1	0.407040324498438	7.51220015847351	4.33843076766246	1.85753667602457e-05	0.000563988868363749	2.58740614973323
TMED5	-0.322283107939885	14.1486143409955	-4.33815910523357	1.85972103296256e-05	0.000563988868363749	2.58632035374448
PA2G4P1	0.419470319103143	5.66267723900029	4.33509170102259	1.88455622086904e-05	0.000570550195764631	2.57406461868747
HADHA	-0.186744857246929	16.923852556502	-4.33012860882279	1.92541291482866e-05	0.000581931577919062	2.55425122173387
SNAP47	0.326493565615619	12.9179787523166	4.3286353755079	1.93787022409601e-05	0.00058470561482369	2.54829400859896
EREG	-0.966560410585487	7.36115469817886	-4.32804283232831	1.94283484902913e-05	0.000585213361957558	2.54593058612277
MIEF1	-0.105523938865543	12.7441822655306	-4.32602989009592	1.95979129097279e-05	0.000589325435086455	2.53790392237331
BFSP1	0.317603582097203	7.60044442718638	4.32482918012103	1.9699730080659e-05	0.000591389876764835	2.53311765704133
CACNA2D2	0.296344135600215	9.37436597345988	4.32368307762329	1.97973883589936e-05	0.000592680026916088	2.52855018283638
RPL7AP34	0.511343394044123	5.05271154359847	4.32354505981541	1.98091799036557e-05	0.000592680026916088	2.52800022454977
SLC2A3	-0.430412336484466	12.2516523736013	-4.32288746743606	1.98654535580134e-05	0.000593368120345887	2.5253801391703
WBP1P1	0.493283739161616	5.40461815179188	4.32020532130396	2.00965661525033e-05	0.000598627506212359	2.51469721506893
LNP1	0.191561769415037	10.3984650025407	4.31980905066127	2.01309288246922e-05	0.000598627506212359	2.51311938439583
RPS6P26	0.641195718840655	4.9970558971567	4.31895608688869	2.02050844136335e-05	0.000598627506212359	2.50972358074825
ECHDC3	-0.31964093662962	13.4124074249249	-4.31886159631502	2.02133153545448e-05	0.000598627506212359	2.50934743374646
CD74	0.362106677689846	15.6251014328279	4.31866431409027	2.02305106666628e-05	0.000598627506212359	2.50856211878091
RPL5P29	0.507580163302019	4.36171086350715	4.31852163177529	2.02429557114206e-05	0.000598627506212359	2.50799416802631
EMILIN3	0.463650847946672	10.4148062548693	4.31787116656756	2.02997834279454e-05	0.000599314135905832	2.50540518791895
SRSF6P2	0.448443122292467	6.29171055819966	4.31547911391337	2.05100790737406e-05	0.000604137074385142	2.49588736421642
ZNF462	0.174804853224749	11.7354366568545	4.31524352204593	2.05309032681357e-05	0.000604137074385142	2.49495021611471
DDX50P2	0.508747931679996	4.70434851216046	4.31433920335243	2.06110247397016e-05	0.000605495540623326	2.49135340351239
FCN3	-0.722562153634753	11.6002947506589	-4.30964959793597	2.103133502536e-05	0.000616826918046415	2.47271197868918
HLA-DPA1	0.320639931294032	14.0008115295852	4.30845593675437	2.11396190580202e-05	0.000618984707787547	2.4679700277712
GFRA3	0.596474336880778	7.75735119714103	4.30549882879625	2.14101759826649e-05	0.000625879111676853	2.45622768429207
HADHB	-0.210865032661307	17.4923787319554	-4.303945869163	2.15535844423565e-05	0.000628735461371596	2.45006396353073
ACSL1	-0.295688492731092	16.4157496115979	-4.30345405342784	2.1599192398252e-05	0.000628735461371596	2.44811235679988
OR7E47P	0.57257357602534	7.06331091874654	4.30329821684503	2.16136629554054e-05	0.000628735461371596	2.44749401319472
HOXA4	0.755953232093798	5.56506624792827	4.30273093471666	2.16664175154543e-05	0.000629243578396711	2.44524326611227
CCDC69	-0.20872188025341	15.1670287739766	-4.30137294339387	2.17932046935925e-05	0.000631896627798605	2.43985638891034
DSTN	-0.143850018531211	17.0718939955921	-4.30018727930212	2.19044823141137e-05	0.000634092091924148	2.43515435139025
F2RL2	0.582730162031375	8.80154430316452	4.29956171662504	2.19634116080886e-05	0.00063476751344479	2.43267400193531
SEPTIN7P9	0.341275886353342	6.78125684412793	4.29729706249748	2.21780163834659e-05	0.000639490274446808	2.4236973905203
KLHDC8A	0.627845528175805	4.99372197975255	4.29706607252502	2.22000178997185e-05	0.000639490274446808	2.42278203441892
FCGR2B	0.356431296835266	11.0548920152459	4.29670545097139	2.22344083757863e-05	0.000639490274446808	2.4213530690609
TBX3	-0.25590795680778	12.2753662741508	-4.29599923501253	2.23019038084739e-05	0.000640336652170759	2.41855499649155
COL1A2	0.41275945841717	15.9511846104083	4.29564685773409	2.23356548704695e-05	0.000640336652170759	2.41715901024975
LINC01798	-0.394270379745673	6.38987815260889	-4.29518040547071	2.23804072327243e-05	0.000640589762076951	2.41531126049405
FHAD1	0.553958457960265	5.09358166499381	4.29479852166434	2.24171097100306e-05	0.000640612019790489	2.41379864497846
XG	0.751622592391788	7.83547829391616	4.29344016291542	2.25481269634421e-05	0.000643088930492753	2.4084192614147
ASB16-AS1	0.206305950442594	9.42463134447133	4.29315305875003	2.25759124320583e-05	0.000643088930492753	2.40728246540375
ENO2	0.247399475011894	12.2505289469891	4.29187917360242	2.26995920841613e-05	0.000645580743293085	2.40223931205366
GARNL3	0.275612194014149	12.1862633080743	4.29067584074786	2.28170163889329e-05	0.000647887000394031	2.39747670517121
LINC02447	0.3902890463067	7.59817781681886	4.28934087942273	2.29479644422477e-05	0.000650569319450176	2.39219454118231
GAREM1	-0.221170025916091	11.5884127086613	-4.28787647917722	2.30924351650298e-05	0.000653625879147321	2.38640191811076
LYVE1	-0.574675726848996	13.4610170407792	-4.28352803612386	2.35265712725686e-05	0.00066357126623932	2.36921160091592
HSP90AA4P	0.510450145470712	4.55398485779183	4.28339690351578	2.35397835379294e-05	0.00066357126623932	2.36869345013528
GPR157	-0.188328462564925	12.3169128490836	-4.28324160006874	2.35554403056017e-05	0.00066357126623932	2.36807981041578
CCDC74B	0.433145834561111	6.52369483215275	4.282666334501	2.36135218772203e-05	0.000664158236773805	2.36580697829782
AMD1	-0.298750189049638	14.4448796436777	-4.28142439853552	2.37393806002507e-05	0.000666646669076646	2.36090111871883
NOD2	-0.335651293207519	8.17277980603467	-4.277592374169	2.41317729251305e-05	0.000676600274844226	2.34577205287111
DNAH8	0.629841089203219	4.8040819013145	4.27691467486809	2.42018097804156e-05	0.000677498700163847	2.34309772590314
HTRA1	0.304585688836321	14.182628025666	4.27602846605686	2.42936880807124e-05	0.000678260105888067	2.339601158324
PLIN1	-1.01682105283356	10.8833817222779	-4.27591879750331	2.43050811834048e-05	0.000678260105888067	2.33916850267959
MARVELD2	-0.378938831843302	7.37742052421627	-4.27309367832293	2.46003388809137e-05	0.00068491591993017	2.32802651691442
BACH2	0.319890757857802	9.8171074984253	4.27290283383186	2.46204073954262e-05	0.00068491591993017	2.32727408492911
LAMB4	0.599242177558292	6.08887666762074	4.27116573719384	2.48037945667705e-05	0.000688942779929365	2.32042672399828
GAPDHP1	0.30988710387367	11.7792762730247	4.26864933799394	2.50717691634035e-05	0.000695073096016436	2.31051192971185
LINC01359	0.402082596476952	8.05289439212585	4.26836277516578	2.51024603989785e-05	0.000695073096016436	2.3093831858167
SMTNL2	-0.412796699700502	10.8193393091743	-4.26747859999631	2.51973829894842e-05	0.000696619741811602	2.30590093426523
FUT4	0.216118438998311	9.62449042338459	4.26630717927266	2.53236715503913e-05	0.00069902741654269	2.30128839196706
PRRG3	0.430043194242193	8.85370798150531	4.26359879728367	2.56179755496775e-05	0.000706058330760198	2.29062834329363
TC2N	-0.482039794972598	10.6033898230859	-4.26289710341586	2.56947556302885e-05	0.000706948342734359	2.28786750951866
RTKN	0.20232073750684	11.5263018933771	4.26218761448468	2.577261206924e-05	0.000706948342734359	2.28507642276286
SLC4A9	0.479395344047379	5.00494594361161	4.26182889442223	2.58120622550062e-05	0.000706948342734359	2.2836653991934
ASRGL1	-0.303912596306171	9.99982647903485	-4.26169432403147	2.5826876483268e-05	0.000706948342734359	2.28313609487887
NECTIN1	-0.33914562757414	11.2207881887124	-4.26118090711443	2.58834707808447e-05	0.000706948342734359	2.28111681601865
CMTM8	-0.218264971934007	10.0590159259984	-4.26111005893224	2.58912897171558e-05	0.000706948342734359	2.28083818595938
PCOLCE2	0.24977297421105	14.442874014896	4.26077966478297	2.59277824219533e-05	0.000706948342734359	2.27953887485374
KIRREL3	0.551383741010059	7.07042535388841	4.26031216449791	2.59795027104615e-05	0.000707277087531222	2.27770053423154
MIR9-3HG	0.4653162418363	6.35010179936381	4.25957622610436	2.60611204029657e-05	0.000708417529002569	2.27480698946725
RWDD4	-0.153406421553408	12.0275094412006	-4.25682539720517	2.63683687512893e-05	0.000715678465103486	2.26399534203949
ZBTB18	-0.238696393686093	12.6136348094022	-4.25580790526002	2.64828893871959e-05	0.000717694351903462	2.2599978667618
RAB6D	0.40288276459668	6.82067618520089	4.25312277407621	2.67873908222984e-05	0.000724767866356381	2.24945278974184
ST3GAL1	-0.277767783213854	15.3107798947596	-4.25279149007471	2.68251902083452e-05	0.000724767866356381	2.24815218390368
RUSF1	0.197175291657253	12.8309894391287	4.25215561871877	2.68978856388889e-05	0.000725632521501766	2.24565603831099
PPEF1	-0.768551598642935	5.59384375569843	-4.248609516797	2.73067525451198e-05	0.000735549866139844	2.2317418137779
HMGN1	0.183061476739947	14.1236452834872	4.24784166766398	2.73960640521014e-05	0.000736338594557873	2.22873030152568
RARRES1	-0.700308863079414	10.2650124192131	-4.24764812499798	2.74186197166009e-05	0.000736338594557873	2.22797130274736
WLS	0.131832742004516	14.143937372224	4.24678430103896	2.75195069948758e-05	0.000737936614635527	2.22458410316338
ADAMTS7P4	0.503824779034482	5.99617752599497	4.2459718232511	2.76147208286979e-05	0.000738167172602871	2.22139880835833
GDF6	0.64203238241236	7.83012741331152	4.24593184896319	2.76194135019867e-05	0.000738167172602871	2.22124210456745
FCN1	0.654500222087208	9.16670424658982	4.24541568654659	2.76800754131208e-05	0.000738167172602871	2.21921880840361
MTHFD2P1	-0.46509470577343	6.40417400782082	-4.2453000104387	2.76936876666286e-05	0.000738167172602871	2.21876540209314
RPL23AP37	0.380526210186101	5.86817933767573	4.24474882704427	2.77586363135135e-05	0.000738794033944138	2.21660512624383
FMOD	0.550768493453379	13.5184528925551	4.24352481484709	2.7903388091016e-05	0.000741539815855435	2.21180871063961
ZC3H12D	0.405941800865361	7.69986626787456	4.24179383533799	2.81093244458188e-05	0.000745457073870618	2.20502782521929
MNS1	0.358307647749099	8.85435651708231	4.24158389710888	2.81343994344395e-05	0.000745457073870618	2.20420558963607
SFRP1	0.471630824739524	13.6568136322774	4.24040366848608	2.82757636683948e-05	0.000748091124235631	2.19958383816284
EHBP1L1	0.239656888746101	14.3493309277111	4.23984459733555	2.83429639482088e-05	0.000748758123147348	2.19739493236705
ARHGEF2-AS2	0.322682969293328	7.26429659692379	4.23941377683741	2.83948524917845e-05	0.000749019245019973	2.19570833837768
RBM22P2	0.450880714186956	6.49572139783342	4.23873970978922	2.84762199122137e-05	0.000750056061262325	2.19306978332956
MTCO1P40	0.447377986297729	11.084608637612	4.23812594742233	2.85505014307425e-05	0.000750903453558998	2.19066761346137
LINC00857	0.340810632749045	6.43105283288659	4.23752969533378	2.86228408313799e-05	0.000751697345662985	2.18833427703589
CYP4Z1	-0.716193543523461	6.79494128965159	-4.23579181743276	2.88346857291897e-05	0.000756064146636546	2.18153506424208
TM9SF1	-0.179387188458307	8.74185913543229	-4.23547132197657	2.88739167709448e-05	0.000756064146636546	2.18028144423578
GPR83	0.451548831878178	6.06500280677255	4.23391120374642	2.90656156196641e-05	0.000759967826583359	2.17418025603693
NPM1P39	0.400606454319123	5.59081684822914	4.23166386213839	2.93438931847048e-05	0.000766120502591005	2.16539509889343
ARMC9	0.21766306972459	9.25002763540746	4.23128697177101	2.93908099870439e-05	0.000766223572644689	2.16392219707659
ZNF536	0.351329847856622	9.29839370134576	4.23067785150163	2.94667870709939e-05	0.000767082842408705	2.16154198267007
SLFN13	0.307435358486545	9.93125805664336	4.22903733377759	2.96723462842545e-05	0.000771307986794208	2.15513299273014
BMP4	0.31926112877191	10.8558008005006	4.22776570701548	2.98326237007046e-05	0.000773339393141594	2.15016669017362
CD163L1	0.425662949525938	9.78487139154778	4.22772924991138	2.98372309601512e-05	0.000773339393141594	2.15002432788571
ABHD15	-0.17999962565451	10.9883427572088	-4.22480470504863	3.0209039920478e-05	0.000780888637977436	2.13860781221502
EEF1A1P38	0.42964799707677	6.74359316530819	4.22356759005558	3.03676463101094e-05	0.000780888637977436	2.13378064870394
LGALS8-AS1	0.53196956572051	5.58396731379989	4.2235575486138	3.03689369350828e-05	0.000780888637977436	2.1337414727077
ZNF821	0.245197138743363	9.62532526852403	4.22336480796002	3.03937200084495e-05	0.000780888637977436	2.13298952458996
LINC02137	-0.709265728587239	9.20308641205661	-4.22305929053945	3.04330437444629e-05	0.000780888637977436	2.13179765876872
CEROX1	0.527152770393901	9.74251067827718	4.22291074814933	3.04521804574834e-05	0.000780888637977436	2.13121820247237
WASF1	-0.37075205887905	8.8796212267915	-4.22290862074908	3.04524546137991e-05	0.000780888637977436	2.13120990372623
KCNA5	0.362652796752789	9.79515404143708	4.22270404020219	3.04788297460911e-05	0.000780888637977436	2.13041187596594
VPS35L	0.0922082047692161	12.6364545432665	4.22053760598504	3.07594738059032e-05	0.00078694825955074	2.12196319488888
NUDT19	-0.181606777872965	12.2191815764463	-4.21934063116333	3.09155879824011e-05	0.000789809118771027	2.11729690233383
RPL23P8	0.409329050990579	7.17884797850181	4.21830702778681	3.10510026061934e-05	0.000791863785480646	2.11326846082585
SELL	0.453742543078992	9.68196394811224	4.21798278311334	3.10935990889948e-05	0.000791863785480646	2.11200490979513
TMEM70	-0.209517596519477	12.7841691991859	-4.2177118498676	3.11292347253215e-05	0.000791863785480646	2.1109491757505
DBF4B	0.223658830289523	10.1982208759531	4.21506252865912	3.14797574968045e-05	0.000799639651970112	2.10062891068798
ZCCHC17	0.119565078389508	12.0461328330613	4.21376034959384	3.16534216439801e-05	0.000802907275612308	2.09555850342508
ZMYND12	0.367286625255009	9.20271268009899	4.21107975680511	3.20137986214376e-05	0.000810894967354367	2.08512530867437
RPS8P10	0.511731589547271	5.53189201492016	4.21058967438864	3.20801067667744e-05	0.000811421934560455	2.08321849740545
RASL11B	0.485139192150806	11.4935209915722	4.20935692700466	3.22474772327125e-05	0.000814500019849475	2.078423015061
P3H2	0.55478967894609	11.0630276551289	4.20814632190017	3.24126519077854e-05	0.000817495837727245	2.07371490426541
OVCH1	-0.62551032084013	5.35925963397385	-4.20781662346462	3.2457775522145e-05	0.000817495837727245	2.07243290093639
ANP32BP1	0.343768579558998	6.44402240142581	4.206462718006	3.26437045611306e-05	0.000820888543216534	2.06716931170385
EXOC3L4	0.727035121159976	5.92691213619124	4.20616628589582	3.26845483223272e-05	0.000820888543216534	2.06601707470565
SYPL1P2	0.456691096359583	5.27842305847413	4.20561211544495	3.27610352247343e-05	0.000821652292724981	2.06386320116958
CDIN1	0.305512542858063	14.9845932114109	4.20479519313641	3.28740987007266e-05	0.000823329955100221	2.06068856813169
ABCG2	0.448459384192638	10.16469700958	4.20114235533779	3.33842264738805e-05	0.000834933417226139	2.04650014150059
KRT7	-0.841288703911663	6.18270191771258	-4.19897310226534	3.369073184127e-05	0.000841418949850879	2.03807956660039
PPP1R3D	-0.190360707289962	11.5407991360908	-4.19678668956067	3.40023764898938e-05	0.00084801451408082	2.02959636520087
C16orf72	-0.16063057169227	13.4895948838199	-4.19516075203811	3.42359131233747e-05	0.00085264637264807	2.0232903802318
HNRNPA3P12	0.439497742045806	5.05285297857366	4.19451783619863	3.43286777439761e-05	0.000853764269917129	2.02079752595646
CDC42EP4	-0.235715580404975	13.485543494167	-4.191771135751	3.47276982786489e-05	0.00086248511936611	2.01015131248193
LINC00632	0.432799130566043	6.2085313567688	4.18714217318456	3.54101860754805e-05	0.000878212014044463	1.99222373831912
CASC15	0.28414188874773	8.45675819821502	4.18637192824755	3.55249837924723e-05	0.000879835431926896	1.9892423867225
ATP1B2	0.391473823506194	10.0630818727312	4.18467795675552	3.57787038517676e-05	0.00088296375789882	1.98268735696264
FADS2	0.326625285018281	11.7830096610641	4.18467603705524	3.57789923587384e-05	0.00088296375789882	1.98267992981087
OPA3	-0.143642164493821	13.2392947079016	-4.18453733903848	3.57998428084818e-05	0.00088296375789882	1.98214332753087
DNM1	0.295960225712246	10.6683600628451	4.18402795315657	3.58765181506033e-05	0.000883144432133799	1.98017272650966
EDNRB	-0.452763390324439	13.4857429342251	-4.18383091105233	3.59062199022546e-05	0.000883144432133799	1.97941051126976
GAPLINC	0.58778984670765	4.8525184717147	4.18319797340623	3.60017864049945e-05	0.000884275282608626	1.97696234732383
RPS6P25	0.2376263653019	7.35504086500084	4.18261833079676	3.60895186481312e-05	0.000885210861806706	1.9747206196336
PLXNB1	-0.234524268122307	13.2223745029828	-4.1813095199344	3.6288365028471e-05	0.00088827907022244	1.96965991923771
ATP2B4	0.256923162943698	15.5283335676493	4.18113974480049	3.63142352059308e-05	0.00088827907022244	1.96900356504859
SLC37A1	0.199330788438541	10.0488405809551	4.1802306149574	3.64530670103099e-05	0.000890191146086947	1.96548926102648
RPL15P2	0.371450815272544	8.91466595982376	4.17997465247266	3.64922458383557e-05	0.000890191146086947	1.96449994531804
CATSPERG	0.277053273612499	7.71588913182328	4.17918935782087	3.66126974154257e-05	0.000891909317365943	1.96146506046071
LINC00893	0.287983129326202	10.1951409526347	4.17877149364088	3.66769454686546e-05	0.000892255513774963	1.95985037443826
MTRNR2L10	0.351317890858404	9.22678390830493	4.17614069991014	3.70839141721511e-05	0.00089893110891682	1.94968797686404
GBP1P1	0.311957466004511	8.7853237870333	4.17564672675376	3.71608074652488e-05	0.00089893110891682	1.94778047255148
KIAA1755	0.489111569397744	10.5907016212713	4.17556862686122	3.71729786266218e-05	0.00089893110891682	1.94747890427165
CAPN5	0.28505713383071	9.95510864643949	4.17494961118399	3.72695811260838e-05	0.00089893110891682	1.94508887060722
FAM136A	-0.127350458215842	12.5773595320279	-4.17484640225421	3.72857109883795e-05	0.00089893110891682	1.94469040980428
COL10A1	0.873147588887091	5.40892995269495	4.17481385836738	3.72907984437091e-05	0.00089893110891682	1.9445647688132
ZMAT1	0.356152577362183	12.6500848956572	4.17472796166744	3.73042295086612e-05	0.00089893110891682	1.94423315483481
LINC02798	0.431011870913983	8.94698002085419	4.17339143903999	3.75138071839478e-05	0.000902737381091917	1.93907415382837
APOA1	0.70290536843321	12.4416739052576	4.17276867317826	3.76118448353305e-05	0.000902737381091917	1.93667077787274
MYL12BP2	0.469348507006067	5.23414318951359	4.17275463521326	3.76140575454965e-05	0.000902737381091917	1.93661660635072
GZMH	0.801702480469685	6.49578316937177	4.16935720736055	3.81532357297268e-05	0.000914446907973775	1.92351102801362
HSPE1P4	0.428056908151653	7.05303739000664	4.1661669980839	3.86662279586926e-05	0.000925498224106586	1.91121360435873
SCG5	0.577344471905748	6.19047069062826	4.16478505559248	3.88904818001132e-05	0.000929618058256861	1.90588922586187
DRG1P1	0.407595584574982	6.06096542284558	4.16441915184042	3.89500658233717e-05	0.000929795948811732	1.90447973196961
PRXL2A	-0.189582153163768	14.3818138756483	-4.16225473366701	3.93043044838861e-05	0.00093699780422013	1.89614449658553
ALPL	-0.354120338537903	11.4722260530184	-4.15990270237054	3.96927290155714e-05	0.000944243364079745	1.88709121266883
ADGRA2	0.247307602623561	12.426166834742	4.15959812015865	3.97432957315037e-05	0.000944243364079745	1.88591917425837
NPPC	-0.723476083226309	6.26971089469769	-4.15918043034768	3.98127403843243e-05	0.000944243364079745	1.88431202209744
TCEAL7	0.303184447655326	9.99781749583124	4.1591365465285	3.9820043168908e-05	0.000944243364079745	1.88414317807932
MYO10	0.257552231255891	11.3328758866432	4.15625379456214	4.03025730614195e-05	0.000953699275691315	1.87305526174263
PPP6R3	-0.109941983436221	14.3502063732148	-4.15611599927551	4.03257769106803e-05	0.000953699275691315	1.8725254349415
GRB14	-0.35716683767642	11.6191898355039	-4.15241283320517	4.09541556250005e-05	0.000967277487556303	1.85829262395656
TMEM178B	-0.458131515951665	13.6416597525322	-4.15156021478222	4.11001493622379e-05	0.000968855591600214	1.8550172858951
TBX21	0.593364101960741	5.72857214252894	4.15138835562278	4.11296367676852e-05	0.000968855591600214	1.85435716193945
ADAMTS1	-0.378123874111269	14.5643539049212	-4.14954072921934	4.14479262753667e-05	0.000975065199660078	1.84726185598994
ANKLE2	-0.0856571902299095	13.2159661194145	-4.14895622115695	4.15491067997128e-05	0.000976157671215386	1.84501780866766
TMEM231	0.204221551235877	10.6871110070955	4.14842682656098	4.16409500170469e-05	0.000977028185136816	1.84298560086718
BSN-DT	0.414209191678004	6.48497201971279	4.14739349907515	4.18207766645188e-05	0.000979405962035994	1.83901960397228
CHAC1	0.527162305310402	8.22977453680232	4.14721371696902	4.18521390237454e-05	0.000979405962035994	1.83832967684051
HCN2	0.577606361842795	9.97752765862475	4.14578094482168	4.21028831515035e-05	0.000983982453941822	1.83283227769434
ENC1	0.309460031781191	11.8710283647833	4.14541944862804	4.21663729758323e-05	0.000984176391236965	1.83144552635118
INTS3	0.146050324594551	14.065260293558	4.14428149403187	4.23668286949317e-05	0.000985356162684821	1.82708088542569
DNAJC27-AS1	0.491905615905683	8.40720720334045	4.14426579057385	4.23696012679336e-05	0.000985356162684821	1.8270206621974
SSTR2	-0.480291109005682	7.68981558408808	-4.1438668095987	4.24401026084935e-05	0.000985356162684821	1.82549062777071
SYTL3	0.192833975915851	11.3012364106479	4.14367748680306	4.24735956930217e-05	0.000985356162684821	1.82476464895606
TRANK1	0.311762421700541	11.3977786614338	4.14356669112789	4.24932082270428e-05	0.000985356162684821	1.82433980487333
MTFMT	-0.110296654642157	11.8657292549462	-4.14167481109393	4.28294342613969e-05	0.000991862950323675	1.81708701494254
MEDAG	-0.398208728849115	11.5258236084816	-4.14093039800277	4.2962425270022e-05	0.000993652357217942	1.81423402613774
UBN1	-0.228178717426232	13.310738480019	-4.13982461142585	4.31607027782161e-05	0.000996945145001489	1.80999692028026
OAS1	0.340289761067721	10.8408455672439	4.13684817863727	4.3698743774254e-05	0.00100611388685271	1.79859705570487
HLA-DPB1	0.363884059315044	13.4149563329708	4.13666362205272	4.37323150022135e-05	0.00100611388685271	1.79789044117933
ATP5PBP6	0.404959007822253	6.06530349184734	4.13644426584506	4.37722483028897e-05	0.00100611388685271	1.79705062604435
RNF216P1	0.123233975299589	10.8820468735205	4.1363834161791	4.37833319985252e-05	0.00100611388685271	1.79681766751683
PKHD1L1	-0.692396390891798	9.13046229323508	-4.13568142783875	4.39113918019693e-05	0.00100759114519883	1.79413038111101
SLC39A1	-0.143673240883304	13.4821538147262	-4.13541204979047	4.39606275776521e-05	0.00100759114519883	1.7930992830824
ASCC1	-0.157293532112513	13.002567289352	-4.13360497155284	4.42922796200824e-05	0.00101344844842038	1.78618390849854
LINC00377	0.706798616650291	6.89358290349905	4.13340110342913	4.43298446482669e-05	0.00101344844842038	1.78540391285777
CYS1	0.471927753857644	9.71162084064314	4.13051522172228	4.48648668020103e-05	0.00102372063616549	1.77436633033352
HIGD1AP14	0.395991773137297	6.11127900814053	4.13024797786692	4.49147218276083e-05	0.00102372063616549	1.77334456145937
CIDEC	-1.19420405427232	9.27281670673534	-4.13005157980176	4.49513940173609e-05	0.00102372063616549	1.77259369966037
SH2D1B	0.609526027431228	4.75400361323291	4.12865558548698	4.52128822018678e-05	0.00102836239212208	1.76725752032271
LCN6	-0.750450498555749	8.60752883121409	-4.1278855732497	4.53577348538219e-05	0.00103034283810618	1.76431485453745
CD38	-0.456060938173042	10.8520128544056	-4.12702888978171	4.55194111723176e-05	0.00103269992369563	1.76104155325019
MOB3B	-0.336782692431212	9.93293025354598	-4.12517873210323	4.5870453776532e-05	0.00103934171758973	1.75397439243542
RPS3AP47	0.334242539341203	9.5614127232817	4.12439771816452	4.60194131434663e-05	0.00104139362331763	1.75099196955977
SPEF2	0.289999787841534	10.0985901317744	4.1236242447154	4.616738821678e-05	0.00104287979304287	1.74803884676785
ZNF135	0.172933708678451	10.954284252202	4.12324721144227	4.62396835016973e-05	0.00104287979304287	1.7465995155634
ILRUN	-0.168932987830136	15.2557716174067	-4.12313855490056	4.62605381503426e-05	0.00104287979304287	1.74618473948041
PRPF4	-0.114759815699708	12.0094019434337	-4.12005135574423	4.68568257514592e-05	0.00105498853131316	1.73440408158584
PRKAR2A-AS1	0.244610018871216	7.73155260256683	4.11791113972923	4.72744923274267e-05	0.0010618893245535	1.72624178794435
SARDH	0.515340018271897	6.94760186850533	4.11779031758137	4.72981763461947e-05	0.0010618893245535	1.72578111485967
ADRB1	-0.329030472577896	11.9805776773702	-4.11756705822481	4.7341970223196e-05	0.0010618893245535	1.72492989946655
IMPA2	-0.311171008830572	11.9400089708483	-4.11636753576226	4.75779265673135e-05	0.00106584118913107	1.72035722797655
ABCF2	-0.104233089364556	13.5898404828182	-4.11541245545077	4.77665992108847e-05	0.00106872521597051	1.71671725441287
TIMP2	0.212514592743101	15.1706568352428	4.11415272081542	4.80165447134417e-05	0.00107297120968683	1.71191736526834
LOXL2	0.352869857289029	11.0886528953043	4.11186685766376	4.84732682135217e-05	0.00108182142526097	1.7032110922559
DYNLL1P1	0.457248281340607	6.9562955251421	4.11121127306389	4.86050175096801e-05	0.00108340584029077	1.70071494827397
FAM81A	-0.34675422176386	9.11599422989441	-4.10912725470534	4.90260991780482e-05	0.00109142746634576	1.69278243340349
NSG1	-0.490516049627752	9.53235128052416	-4.10825485554756	4.92033988784778e-05	0.00109383408692479	1.68946285759588
NKG7	0.739965765557423	7.41992730095387	4.10796905860603	4.92616146497683e-05	0.00109383408692479	1.68837550778477
MTND5P11	0.326290112809346	12.4599869988691	4.10769144637942	4.93182259918984e-05	0.00109383408692479	1.68731936357377
PSMC1P9	0.458059629418051	5.45523080410297	4.10617297631029	4.9628973287329e-05	0.00109935882193745	1.68154366462243
DOK5	0.349708312949621	11.2502953931116	4.1036571659359	5.01479266447492e-05	0.00110879340916289	1.67197872476095
SMARCAL1	0.134540788905918	11.1143973363105	4.10350613725328	5.01792441226139e-05	0.00110879340916289	1.67140469357144
C9orf147	0.375037754130313	5.28040213770542	4.102360083571	5.04174983695051e-05	0.00111079369659438	1.66704938827442
NSMCE2	-0.133134480758535	12.0481697527566	-4.10227131784136	5.04359968195425e-05	0.00111079369659438	1.66671210132124
DZANK1	0.188394463437405	8.56351879649322	4.10217227294895	5.04566450337284e-05	0.00111079369659438	1.66633576402541
INHBB	-0.47415261332692	9.9843486759597	-4.10182977433857	5.05281088717799e-05	0.00111099536054449	1.66503444812641
LPCAT3	-0.225548133129111	13.0290515576062	-4.10109928196404	5.06808512638927e-05	0.00111298145287898	1.66225928858246
ZC3H12B	0.336021977785049	7.87116169747875	4.09874335055242	5.11764644733542e-05	0.00112248304365173	1.65331210626209
FXR2	-0.137804960760294	14.4023991015745	-4.0978920305109	5.13566869766433e-05	0.00112491298497397	1.65008017592257
PDE5A	0.395268910665692	12.4194447643725	4.09762463403987	5.14134187277809e-05	0.00112491298497397	1.64906516458457
YBX1P6	0.336451060977526	6.9240527459209	4.0937176068802	5.22491788956492e-05	0.0011405992814397	1.63424133542072
BPI	0.610042572816385	5.50131030912475	4.09362648172607	5.226882508432e-05	0.0011405992814397	1.63389574683668
RPL10P12	0.492143722945709	6.96325945808762	4.09303110508924	5.23973588024387e-05	0.0011405992814397	1.63163797644445
OFD1	0.123676040909375	12.0892896645648	4.09275170094154	5.24577819902525e-05	0.0011405992814397	1.63057853095335
TMEM62	-0.133304552321206	11.6091045829101	-4.09274416953768	5.24594116286196e-05	0.0011405992814397	1.63054997426408
ANKRD29	0.296833441168616	11.3839137191844	4.09249140534358	5.25141324619779e-05	0.0011405992814397	1.62959160051581
HAX1P1	0.40557971712462	6.35867202831796	4.09151483431518	5.27260606844281e-05	0.00114380914127095	1.62588936664017
GAPDHP60	0.410029738369703	6.25477174042782	4.08925838685277	5.32188548954545e-05	0.00115309674422326	1.61733812602572
SNTG2	-0.434071733163976	6.68522850993254	-4.08878407092351	5.33229984665707e-05	0.00115395110273773	1.61554116070966
IL1B	-0.78336391701749	7.06557307754143	-4.0876257014566	5.35781524146418e-05	0.00115806741073684	1.61115342773947
HS6ST1	-0.232400493485789	11.857243666285	-4.08643634667204	5.38413398481225e-05	0.00116234718180596	1.60664950399102
ENPP6	0.435415659303599	5.91575500432175	4.08504089997412	5.41517006313745e-05	0.00116763376742282	1.60136665896655
CNKSR3	0.18618529284711	12.3018059428421	4.08314332274772	5.45764717637386e-05	0.00117537155131762	1.5941854960995
ZNF133	0.125274841630723	11.6651925436964	4.08260746871042	5.46969949862353e-05	0.00117624830225652	1.59215816791482
NMRAL2P	-0.61868601585882	6.53880803996658	-4.08237611937203	5.47491078327115e-05	0.00117624830225652	1.59128296516175
CYP46A1	0.278282272827994	9.86139046703096	4.08197242678886	5.48401551760465e-05	0.00117653473800823	1.58975588990531
SERTM1	-0.686785757600503	6.92539052448946	-4.08173222458918	5.48943978254174e-05	0.00117653473800823	1.58884732600921
STEAP3	-0.296209518752656	11.3126345459881	-4.08103209669195	5.50527925810878e-05	0.00117851308199995	1.58619937256431
FAF1	-0.0939729011695771	13.8530757529948	-4.07911495256679	5.5488749476357e-05	0.00118623259617597	1.57895065866394
AEBP1	0.539731109172212	13.7987489461031	4.07886230505609	5.55464455925826e-05	0.00118623259617597	1.57799563069296
RAB11A	-0.107446814395978	14.6854470093314	-4.0782187343631	5.56936732185847e-05	0.00118795404405957	1.57556312483846
GSTM5	0.531195863280544	9.55194499269164	4.07778742447425	5.57925502672256e-05	0.00118864128597989	1.5739330972591
PPP2R5D	-0.103472855059863	13.1114274956911	-4.07561945962521	5.62920865850817e-05	0.00119785261096083	1.5657421947994
AMOT	0.22318947409862	10.8604327950898	4.07481115686009	5.64794198093714e-05	0.00120040645296867	1.56268931834358
SLC26A11	0.236154484505146	9.98647791309605	4.07260731258854	5.69932023170581e-05	0.00120934867892994	1.55436842588501
ZNF19	0.170563936193904	8.68170969433143	4.0723707550069	5.70486144286918e-05	0.00120934867892994	1.55347551644023
PAAF1	0.145903937319193	12.1402879797335	4.07191506604892	5.71555011210353e-05	0.00120934867892994	1.55175560755808
PLPP5	0.179518891246206	11.450319232504	4.07184722683647	5.71714298080946e-05	0.00120934867892994	1.55149957670069
EIF1P3	0.396522649782756	6.34484541428386	4.07112617475936	5.73409943756488e-05	0.00120973551923368	1.54877850594479
LINC00865	0.538749886842525	7.46587675294183	4.07090518618326	5.73930583312336e-05	0.00120973551923368	1.54794463801176
PIK3CB	-0.209439277408443	13.1427996076819	-4.07077682261322	5.74233208725295e-05	0.00120973551923368	1.54746029585923
ARHGAP22	0.366228852828556	9.62280907405832	4.07061674973649	5.74610803494239e-05	0.00120973551923368	1.54685632745533
TMEM183A	-0.115463316327268	12.2424393855032	-4.06931895015022	5.77680903423106e-05	0.00121476484314161	1.54196041915343
LPP-AS2	0.282012228770244	10.5881112950589	4.06813892023185	5.80485939682276e-05	0.00121922559203938	1.53751002730511
PIPSL	0.335515575067033	8.94226674124071	4.0672196017732	5.82680212531549e-05	0.00122239453527795	1.53404370325174
ADAMTSL1	0.479084720720916	8.69146113098133	4.06674928138699	5.83805843069828e-05	0.00122331677950895	1.53227061882703
RPL12P6	0.469311382757103	6.77009111760814	4.06541768729116	5.87004008985058e-05	0.00122857458781943	1.52725158832589
NGLY1	-0.131040158404252	13.0707590119247	-4.06499228018806	5.88029240073168e-05	0.00122927753915413	1.52564846387796
MELTF-AS1	0.506058119316847	7.48622003336795	4.06352592637169	5.91576217714017e-05	0.00123408121135725	1.52012375728093
NR2F2	-0.2111264224833	12.7419706330248	-4.06347028318547	5.91711213386299e-05	0.00123408121135725	1.51991414903879
TMTC1	-0.382202818360986	14.1116954599046	-4.06191871400484	5.95487285453463e-05	0.00124050575633249	1.51407043085864
EIF3LP3	0.40239458071038	6.4641906568846	4.06014109102958	5.9984166879785e-05	0.0012481186275383	1.50737781903589
RERE-AS1	0.288854366110709	6.93680624472648	4.05965734359398	6.01031864138145e-05	0.0012491375526004	1.50555700966192
CXCR4	0.378777480088454	11.1335418504642	4.05877839703213	6.03200141856741e-05	0.00125218450868328	1.50224918968195
USP10	-0.145794631686149	13.3812816579755	-4.05798441585225	6.05165209583687e-05	0.00125480302526701	1.49926168870918
PLCXD3	-0.307684563992366	15.2461322409194	-4.05709441263083	6.0737516205636e-05	0.00125792263528328	1.49591352010889
SGCE	0.22282964581218	12.4990017654107	4.05654064079779	6.08754093742659e-05	0.00125931589322727	1.49383058283267
RAD51B	0.225176493045943	8.15725497400614	4.05561107466882	6.1107547367446e-05	0.00126121607899945	1.49033472900514
CGNL1	0.296080954810025	13.0363249522401	4.05560638816732	6.11087198438496e-05	0.00126121607899945	1.49031710615469
IQSEC3	0.378862243206374	8.69351276163858	4.05482404680756	6.13047473152742e-05	0.0012628791239445	1.48737549486791
CHD5	0.618731613201664	6.19397575006806	4.05471969270401	6.1330939958274e-05	0.0012628791239445	1.48698316149306
RPL23AP49	0.41889403210704	5.59244922700464	4.05355850660218	6.16231137644717e-05	0.00126661534999098	1.48261814605916
PGAM1	-0.146516549071457	13.9423912109907	-4.05343428430974	6.16544483957026e-05	0.00126661534999098	1.48215124942247
INTS4	0.105558886510689	11.6132012583257	4.05066832638164	6.23560873684674e-05	0.00127955552353799	1.47175861519616
ODAD2	0.587042390181268	6.31753120409077	4.0498226910007	6.25721097816922e-05	0.00128251248462889	1.46858256924763
DGKE	0.204291902712013	11.3493996514154	4.04716592579001	6.3255433378197e-05	0.00129502972215845	1.45860819617745
ATP5PDP2	0.452622876585547	7.06012682920713	4.04662749496502	6.33947801989002e-05	0.00129537191565352	1.45658747640279
KCNS3	0.275452372579837	10.2337959911742	4.04654006801367	6.34174339594841e-05	0.00129537191565352	1.4562593879879
GNB3	0.374453736030169	11.2027161919925	4.04528379603801	6.37438055120775e-05	0.00130054867264458	1.45154567112722
RPL19P16	0.40097419601048	7.58879501955301	4.04433920624177	6.39902547571003e-05	0.00130408482608984	1.44800231041281
ETFDH	-0.232282956839292	15.3995420361902	-4.04362485218465	6.41772352050015e-05	0.00130640234951551	1.44532311479499
HTATIP2	-0.227579479280651	11.7823400184536	-4.04293969010334	6.43570625021927e-05	0.00130856914314607	1.44275380954082
ABCA4	0.351628243066004	6.16675525372903	4.04181959733136	6.46520732473567e-05	0.00131307035324244	1.43855440252544
FERMT1	0.525041808685231	7.60865123791978	4.04141889348925	6.47579226581257e-05	0.00131372386443652	1.43705235738583
LINC02006	-0.680854176876664	4.94605023749602	-4.04009574005537	6.51086161928723e-05	0.00131835617953551	1.43209345886483
RPL7P44	0.344718202129433	6.67058730204466	4.03999974443555	6.51341293276574e-05	0.00131835617953551	1.4317337452468
MACORIS	0.547824906257673	5.02303929159349	4.03794468739967	6.56825941261188e-05	0.00132534075679012	1.42403493007756
PMP22	-0.135726242712501	15.2975563475034	-4.0377944724724	6.57228559540138e-05	0.00132534075679012	1.42347232329144
SNAI3	-0.531904036275987	7.4097679408353	-4.03761240678232	6.57716861214575e-05	0.00132534075679012	1.42279044998563
SLIT2	0.27642688190825	11.3527060611579	4.0372393963132	6.58718355260803e-05	0.00132534075679012	1.42139353694329
HSPA5P1	0.454112547319307	5.96649670795496	4.03716643335502	6.5891442253708e-05	0.00132534075679012	1.42112030661231
FYN	0.127314753469765	13.0351238514178	4.03690130967048	6.59627334287328e-05	0.00132534075679012	1.42012751427553
ARHGAP19	0.137271074689821	11.0972505612869	4.03674590534371	6.60045553768177e-05	0.00132534075679012	1.41954560890519
ARMCX2	0.177848813426104	12.9805118365589	4.03648882222802	6.6073796141006e-05	0.00132534075679012	1.41858301617734
BCL2L1	-0.204223234065351	13.8409341264487	-4.03550371704767	6.63397561966497e-05	0.001329180373594	1.41489501820927
C15orf62	-0.461741706843364	4.74007156277365	-4.03463613410286	6.65748296020501e-05	0.00133239322274271	1.41164767531949
TCEAL1	-0.165006121836647	12.1432700970039	-4.03369413374189	6.68309627286958e-05	0.00133510210456801	1.40812251091776
CNTN3	-0.626609528494791	9.48384951933911	-4.03358783361023	6.68599248193827e-05	0.00133510210456801	1.40772476050833
ATP1A4	0.567468456300877	6.29036521844365	4.03078159022842	6.7628829359782e-05	0.00134894550910921	1.39722790761682
SSTR5	-1.03964607551796	7.99996890892807	-4.02896069377682	6.81322374443857e-05	0.00135746822135004	1.39042034519074
HOXB3	0.414120565952782	9.47017820275212	4.02803607062316	6.83892211911688e-05	0.00136106762531353	1.3869646442605
MLIP	-0.210062159266233	15.672972295252	-4.02721360704726	6.86185850146661e-05	0.00136243129991747	1.38389136428792
SCRG1	0.48376952665912	8.97549543258868	4.02716377273493	6.86325059715591e-05	0.00136243129991747	1.3837051680043
WDR5B	0.198169046834931	10.680990972371	4.02696895662776	6.86869525922952e-05	0.00136243129991747	1.38297729541812
SYTL5	0.828218728215417	7.54098756464469	4.02600011535861	6.89583314516592e-05	0.00136629440716221	1.37935798466132
TPTE2P1	0.412689897835043	6.01151612779636	4.02567641965382	6.90492275529481e-05	0.00136657694309009	1.37814892823557
CHDH	-0.448613247098566	9.80949215717937	-4.02501336258291	6.92357742807983e-05	0.00136874980817649	1.37567257853973
ZDHHC3	-0.117824576014373	13.7230694381792	-4.0232867393678	6.97237975803747e-05	0.00137602382699876	1.36922582625623
NPM1P24	0.330089720734033	6.80796764956742	4.0231659876673	6.9758049551754e-05	0.00137602382699876	1.36877506593455
UAP1	-0.233163001003771	12.9254616126213	-4.02219399479835	7.00343441383922e-05	0.00137924480020275	1.36514711275271
UNC80	0.808962270500659	6.66522723983514	4.02191231171843	7.01146082591696e-05	0.00137924480020275	1.36409588313427
ACACB	-0.257857866544969	15.1182847893924	-4.02177636139991	7.01533778479079e-05	0.00137924480020275	1.363588546202
LINC02019	-0.267545838450433	8.2277525040796	-4.02078796879514	7.04358552106715e-05	0.00138327331510649	1.35990055116696
WDR5	-0.112989427342733	12.4063160101898	-4.01825786401825	7.11638765844639e-05	0.00139603327530711	1.35046372636758
CETP	0.596971425046436	6.72940411460675	4.01375059283365	7.24785557354399e-05	0.00142026110535644	1.33366586954173
ZNF385C	0.394690376849577	6.34303971551338	4.01277314298114	7.27666856091625e-05	0.00142434197341667	1.33002534607953
UBBP1	0.508458508016151	6.22435585554122	4.01202405156808	7.29882365731405e-05	0.00142605681716963	1.32723589426703
PEBP1P2	0.439764386746506	7.24666993440247	4.0119084129422	7.30224948318285e-05	0.00142605681716963	1.32680532380329
EXTL3-AS1	0.359634250127458	7.74000480973433	4.01162063659355	7.31078156601453e-05	0.00142605681716963	1.32573386254416
TSPAN9	0.27074477540951	15.3173414756753	4.01109317742949	7.32644442414262e-05	0.00142605681716963	1.32377018613307
SNCAIP	0.343453378100628	9.0990851519195	4.01074580470284	7.33677702860373e-05	0.00142605681716963	1.32247708183956
FER1L5	0.44578925453647	5.02718771860697	4.01069187382153	7.3383824435913e-05	0.00142605681716963	1.32227633185793
NDC80	0.360406272949229	8.2118055213697	4.01059021302214	7.34140959040892e-05	0.00142605681716963	1.32189792079464
GPR84	-0.670395476163876	5.50830322464464	-4.00963509671431	7.36990799079796e-05	0.0014294231715742	1.31834312781266
RYR3	0.592236341133603	7.40100366077791	4.00947243594181	7.37477185872739e-05	0.0014294231715742	1.31773780699647
HSPA8P7	0.581830273008047	5.61550901375472	4.00855135738731	7.40237142015864e-05	0.00143321484434602	1.31431055650053
TTC12	0.20152461190731	11.13314198668	4.00771549237726	7.42750247728273e-05	0.00143652086957598	1.31120100032085
FMNL3	0.241899699724831	12.5126713536428	4.00723674165759	7.44193303143933e-05	0.00143661999742813	1.30942023514799
CLSTN1	0.135402339405324	13.8656241748252	4.00712870521784	7.4451931568329e-05	0.00143661999742813	1.30901840877367
PTP4A2	-0.156227817580175	15.4084873398419	-4.00689718018788	7.4521842621188e-05	0.00143661999742813	1.30815731724129
COQ8A	-0.277845424260168	15.6199775499443	-4.00515847292714	7.50488562256557e-05	0.00144521728317051	1.30169214185894
MCEMP1	-0.781558670827903	5.69445554078058	-4.00324472922408	7.56330151610977e-05	0.00145457110321524	1.29457907734996
PALLD	-0.339421790917811	17.0330356744487	-4.00283258505617	7.57593834811197e-05	0.00145457110321524	1.29304761295937
RPL34P34	0.450922622843311	8.07519906214052	4.00276767372333	7.57793043341724e-05	0.00145457110321524	1.29280642555044
BCDIN3D-AS1	0.258470188812431	9.3457106685277	4.00236095568087	7.59042366312924e-05	0.00145540252431097	1.29129528739345
ADAM18	0.746708565380689	5.22130817735937	4.00107701590183	7.62999110271064e-05	0.00146141784472112	1.28652580124278
ARHGAP26	-0.212102990687637	13.7014571464705	-3.99992892947331	7.66553769407223e-05	0.00146665094593021	1.28226215715711
CCDC191	0.246727159866129	9.63470263822123	3.99869853987581	7.70380703630563e-05	0.00146981472353384	1.27769410506494
TTLL3	0.248514123993379	11.9992353905803	3.99863404269876	7.70581811504248e-05	0.00146981472353384	1.27745468261801
B3GALT5	0.631525903073878	6.26512890748846	3.99860252428108	7.70680106832741e-05	0.00146981472353384	1.27733768317316
PRDM1	0.337366673013603	9.36365329413875	3.99790067231895	7.72872033042976e-05	0.00147242030910495	1.27473255842556
NDUFA9P1	0.404044804779033	6.61348859748775	3.99727201711349	7.7484038497379e-05	0.00147459485003763	1.27239947915461
SLC41A1	-0.250557875242215	16.243449182121	-3.99513160351259	7.81577877141379e-05	0.00148583120524361	1.26445844211465
COX6CP1	0.504157967447802	6.56656596495767	3.99471265605569	7.82903111758172e-05	0.00148676304228672	1.26290458177729
LSM3P3	0.435852009797986	5.70538705659036	3.99444983603382	7.83735565135438e-05	0.00148676304228672	1.26192986822331
ATP1B3	-0.242071890592873	13.4896734520785	-3.99044853757127	7.96513472963901e-05	0.00150939726353797	1.24709759844169
SEMA4F	0.179846736351099	9.85970315683916	3.99005138812488	7.97792477989911e-05	0.00151021607935415	1.24562616055137
GRSF1	-0.114176071849338	15.0002142482537	-3.98779229708547	8.05104958781447e-05	0.00152085333601979	1.23725877920166
RPS10P5	0.457634203047171	6.76619121617798	3.9877884354004	8.05117513011823e-05	0.00152085333601979	1.23724447972753
SAMHD1	-0.295447745374702	13.9193618281289	-3.97944396926866	8.32683493132697e-05	0.0015712605343431	1.20637523811204
EIF2S1	-0.121770115992724	14.042006117449	-3.97682830341747	8.41507141304476e-05	0.00158623206593461	1.19671110215306
RDH14	-0.146340396206961	12.9674861306618	-3.97574134151609	8.45199915259616e-05	0.00159151054793131	1.19269679852774
GLI3	0.20443651941101	10.1593164283763	3.97516763840367	8.4715517131448e-05	0.00159350960072572	1.19057843665755
ZBP1	0.530278614082711	6.16064133962244	3.97393598419849	8.51367318622419e-05	0.00159974520818493	1.18603157713595
RPS4XP14	0.398570603493281	5.44339716814449	3.97268369471948	8.55670405255549e-05	0.00160505201856963	1.18140986035041
ESRP2	-0.481314770157999	4.96261600882362	-3.97257873458565	8.56032002424891e-05	0.00160505201856963	1.18102255355268
ATP5F1AP3	0.320378165964156	7.1196838429562	3.97214577145476	8.57525132691882e-05	0.00160505201856963	1.179425002438
TNFRSF10D	-0.229381143005854	10.6994915781306	-3.97206848287155	8.57791932310935e-05	0.00160505201856963	1.17913983910736
CASP1	0.220874300420371	11.2168268960341	3.97052577296762	8.63133858887779e-05	0.0016116867352985	1.17344893091617
CTNNA1P1	0.4079416575632	6.11737371236092	3.9705224570721	8.63145374725249e-05	0.0016116867352985	1.17343670107514
NOP14-AS1	0.151323229386451	10.1878528273545	3.96900562121907	8.68428535211102e-05	0.00161985540166154	1.16784321582576
COL5A1	0.339131993294995	13.1059081929284	3.96857334400991	8.69939770924952e-05	0.00162027232865444	1.16624950801428
UBL5P2	0.417029684972573	7.2571133434436	3.96827246240748	8.7099312149051e-05	0.00162027232865444	1.16514031967546
LINC02028	0.500338292844406	7.64260224977055	3.96816262471099	8.71377951536345e-05	0.00162027232865444	1.1647354264444
RPL3P2	0.455569208265253	6.53698942297508	3.96788032069387	8.72367779002968e-05	0.00162042314949801	1.16369481996598
SERPINB8	-0.339852168272682	10.1234340691599	-3.96556549853685	8.80524443441775e-05	0.00163387220348114	1.15516466264328
PODXL	-0.204965641209871	15.0547026279913	-3.96518605195715	8.81868369320682e-05	0.0016346649440464	1.15376683031257
SLC25A19	-0.231153320266628	10.5884597931683	-3.96332808642932	8.88477058268439e-05	0.00164520487051327	1.14692409151426
CYP11A1	0.480710039024932	8.12488781013705	3.96239805606582	8.91802745687118e-05	0.00164965005820463	1.14349996606991
RPL7AP31	0.371109574103784	5.91935110414018	3.96088262964418	8.97247053816852e-05	0.00165800098069037	1.13792214283597
SPTSSA	-0.232650631450051	12.9046341450096	-3.96037136155388	8.99090932442438e-05	0.00165968835479436	1.13604076119351
CDC45	-0.523947247063993	5.7994907728804	-3.95970201272065	9.01510359419419e-05	0.00166243358109277	1.13357800466239
TP63	0.428997172506945	7.58330339525711	3.95909552813649	9.03707888670355e-05	0.00166476436681506	1.13134687556536
NYNRIN	0.181094577614749	11.8751866204798	3.95847635189657	9.0595664533252e-05	0.00166718461295867	1.12906937922407
CDADC1	-0.110911828558439	11.4712533773649	-3.95792376858311	9.07968027104119e-05	0.00166916349065161	1.12703710486021
APEX1	-0.118507009520634	13.8882613221679	-3.95755452633974	9.09314414310519e-05	0.0016699170582889	1.12567926153328
RPS3AP25	0.461640979162598	7.65078860124863	3.95700285431648	9.11329533114837e-05	0.00167189590889957	1.12365077097843
NPM1P46	0.349530456832539	5.76415380504917	3.95659959186949	9.12805227855051e-05	0.00167288209898369	1.12216814418716
MFF	-0.0914767987383254	14.2225901200624	-3.95607687140939	9.1472143897303e-05	0.00167454245130725	1.12024652625623
IL17RB	-0.537862964404987	7.43246409175719	-3.9558404627774	9.15589328187846e-05	0.00167454245130725	1.11937752034363
YBX1	-0.107798959879105	16.6972757053584	-3.95453901210631	9.20381136292186e-05	0.00168158160065187	1.11459441626428
DCHS1	0.251849413781624	12.1347929663559	3.9540702673685	9.22112824622287e-05	0.0016830210735583	1.11287203399457
KLRC1	0.614030839244641	5.18621441189551	3.95343486638637	9.24465126196933e-05	0.00168418308533224	1.1105375789726
CTHRC1	0.541113364720498	9.40869733706945	3.95338811560923	9.24638425605803e-05	0.00168418308533224	1.11036583078479
ADAMTS9-AS2	0.372132239096732	8.44165688519164	3.9523388573743	9.28536011942093e-05	0.00168803701917088	1.10651166317295
THBS2	0.36334624933156	13.0443916596438	3.95230889134049	9.28647552605784e-05	0.00168803701917088	1.10640160477306
TUBA3E	-0.787728415485537	12.0107610527841	-3.95187415074618	9.30267189901964e-05	0.00168925911714173	1.10480498777755
TM6SF2	0.440508467540395	6.11012362418313	3.95135958338386	9.32187685533963e-05	0.00169102449729823	1.10291540887404
ZMYND15	0.427362608496375	7.42321394761375	3.94960054998824	9.38781276319628e-05	0.00170125484952557	1.09645764040335
ACP1	-0.100059393910019	13.9353893552486	-3.94879973423604	9.41797695183227e-05	0.00170498847720886	1.09351855548464
RPL35AP36	0.366446702274033	5.67361722602335	3.94634251797696	9.51110715142372e-05	0.00171925963940289	1.08450369873234
MAILR	0.208777028804224	8.25502294849863	3.9462116766247	9.51609053438008e-05	0.00171925963940289	1.08402382156904
TPT1-AS1	0.231754883002598	11.5259573086207	3.94507241215722	9.55958669536552e-05	0.00172536993878298	1.0798460412302
BEX2	0.41178512974907	8.61137413803857	3.94477809506215	9.57085407535491e-05	0.00172540778320499	1.07876693481233
SSXP10	0.710672337024606	6.82008386158518	3.94439472990209	9.58554937681374e-05	0.00172540778320499	1.07736144641809
HEXIM1	-0.141567449649649	12.3027872169587	-3.94416408518631	9.59440084334847e-05	0.00172540778320499	1.07651592001717
HMOX2	-0.298900632766303	13.9094050414843	-3.94384867044809	9.60651807998114e-05	0.00172540778320499	1.0753597063159
TK2	0.113236643252661	12.3028400573156	3.94380554598395	9.60817591253113e-05	0.00172540778320499	1.07520163183642
RERE	-0.15348718217877	14.9406355971969	-3.9431615960357	9.63296355071044e-05	0.00172811877300069	1.07284139539707
QPCT	0.34242113093789	9.84845629017222	3.94195425650748	9.67960129119504e-05	0.00173474020326221	1.06841714766581
RPS12P23	0.564181564205219	4.79223009823264	3.94093839757542	9.7190081716449e-05	0.00174005375217642	1.06469553435508
CHST6	0.60200490608823	6.04166467402223	3.94032197924119	9.74299417140149e-05	0.0017424588614184	1.06243770555708
TCEAL6	0.405524361855051	5.99084039859187	3.93979380306864	9.76359113497358e-05	0.0017424588614184	1.06050334920032
SCN11A	0.430887919873508	6.02952336844002	3.9397546823235	9.7651183435537e-05	0.0017424588614184	1.06036008550251
RPS27AP11	0.440375663191632	6.17533019979114	3.93959055841452	9.77152793527591e-05	0.0017424588614184	1.05975906314378
LRR1	-0.169368273495651	10.0383130607621	-3.93912174524149	9.78985864384124e-05	0.00174398360976001	1.05804239391215
GOLGA7B	-0.474508135560385	8.17941585776045	-3.93707808199213	9.8701478281979e-05	0.00175653169732959	1.05056122851105
ANO1	0.234741605967256	12.3375193486913	3.93527626263495	9.9414531056349e-05	0.00176745754516133	1.04396832288624
PKD1L1	0.325958166130608	10.0472608533486	3.93425997835525	9.9818866774168e-05	0.00177287851824399	1.04025093096841
DNAJC14	-0.102462416386128	11.9097049689794	-3.93366109232931	0.000100057867129264	0.00177535511109357	1.03806072155749
MRPS25	-0.215479559564194	14.8852184228128	-3.92985440428622	0.000101589748344999	0.00180036703338872	1.02414627785164
MEG3	0.302632915233302	14.3088517865841	3.92954385520719	0.000101715694799521	0.00180036703338872	1.02301168415042
LAP3P2	0.462465214450899	4.63696850686816	3.92940905365135	0.00010177041103947	0.00180036703338872	1.02251921109609
MADD	-0.170237952826895	13.4865624228219	-3.92868974057039	0.000102062853645241	0.00180375104678092	1.0198915928646
LINC01128	-0.305286163930333	14.2220650228155	-3.92795185277586	0.000102363675382384	0.00180727629645413	1.01719658015975
PFKFB4	0.24020654876929	8.45627564280839	3.92720653647164	0.000102668378461966	0.0018108630313885	1.01447490706541
CYYR1	-0.204059785147109	13.2866835262741	-3.92577748163236	0.000103255015794715	0.00181941051546577	1.00925774857524
NT5E	0.369038893371849	11.0270987579022	3.92512623381214	0.000103523410101153	0.00182233904138575	1.00688076626387
ITGAX	0.407255627611327	10.017490081208	3.92386735826109	0.000104044097091489	0.00182969855950239	1.00228703488081
EIF4BP7	0.252475274648418	8.93742774968061	3.92223086488596	0.000104724682254472	0.00183985274281946	0.996317367129942
LRRC8C-DT	0.211939033569205	9.28152256296565	3.92186268819789	0.000104878379872837	0.00184073943887051	0.99497463166998
CCDC168	0.535051019197717	7.67040063396082	3.92125405084497	0.000105132928096556	0.0018433926979526	0.992755192795888
ZCCHC18	0.241343535900461	7.91619458467897	3.92062203992024	0.000105397871260591	0.00184622282938984	0.990450854785274
RPL12P42	0.348102396448768	7.72597593149432	3.9198108665252	0.000105738847671015	0.00184810958847114	0.987493782025404
JARID2-DT	0.430089087095267	4.79965905699448	3.91967927500219	0.000105794260550718	0.00184810958847114	0.987014127724183
TPT1P4	0.213775480570467	9.1661067452569	3.91962647208925	0.000105816503467308	0.00184810958847114	0.986821663973317
RBM48	-0.162833403840912	11.8178551951951	-3.91865810005553	0.0001062252111123	0.00185343245064044	0.983292422062158
BTG2	0.355272637418429	14.6204487292844	3.91801614960947	0.000106496974353664	0.00185635781688615	0.980953267731266
MAP6	0.185984877508471	10.6818483718811	3.91775642095833	0.000106607114926039	0.00185646296226673	0.980006962131809
RPS18P12	0.322029630632445	8.30358598074239	3.91742446667239	0.000106748040631966	0.00185710347370656	0.978797590551931
SH3D21	0.267519300942476	8.82704824623638	3.91671964667826	0.000107047845761011	0.00186050407954225	0.976230110994426
MBD2	-0.149245656917714	13.254822338583	-3.91616899257729	0.000107282629166289	0.00186276907818235	0.97422451326084
POM121	-0.106656860778781	12.0779161266848	-3.91418603206229	0.000108132155801202	0.0018756931928473	0.967004297505063
TRAF3IP2-AS1	0.171984775314016	9.40170512663059	3.91250058028753	0.000108859232418217	0.00188647019677517	0.960869986328513
COG2	-0.0915890449949686	12.7898136005845	-3.9104698490377	0.000109741409046037	0.00189862349509427	0.953482226788489
CD1C	0.665608563146239	7.76222095883671	3.91036321766624	0.000109787917761695	0.00189862349509427	0.953094401213225
ATP5PDP4	0.35548263358913	8.20683654949005	3.91015231681558	0.000109879960012185	0.00189862349509427	0.952327368992517
B3GNT9	0.185219765759941	11.0989061831609	3.90913081121727	0.000110326805231041	0.00190449911992249	0.948612758808617
EFNA5	0.166220225022265	12.0982921426894	3.90752094443099	0.000111034517570284	0.00191417228695326	0.942760435022125
ATP1B1	-0.215748560999359	15.6530375175166	-3.90736827063599	0.000111101857166702	0.00191417228695326	0.942205537145339
WDR20	-0.130916572662345	11.7692046905513	-3.9055914161418	0.000111888421936384	0.00192586326251892	0.935748964484052
CHST5	0.475992167050372	4.60753109804806	3.90358541226436	0.000112782762769885	0.00193513556351213	0.928462967599256
SLC19A3	-0.755816719538142	8.6756757546538	-3.9035472976007	0.000112799820873084	0.00193513556351213	0.92832456476323
MTRNR2L8	0.26978079521281	11.8526969545275	3.90345275164964	0.000112842145178565	0.00193513556351213	0.927981252701985
LINC02593	0.68974435049593	7.11907354169437	3.90341018861793	0.000112861203793888	0.00193513556351213	0.927826701750587
MX1	0.327730084020416	12.1449479217003	3.90219665342725	0.000113405877556982	0.0019426067325611	0.923420875338411
CCT2	-0.199442795685588	14.3470584336858	-3.90181213804235	0.000113578979215039	0.00194370475754565	0.922025126949423
CBWD5	-0.26037529921248	9.05022371369495	-3.90148974874374	0.000113724305694052	0.00194432580933493	0.92085498666247
OSBPL10	0.242923791184918	10.2039507202606	3.90108467524111	0.000113907154168528	0.00194545763746305	0.919384862564577
GZMA	0.560483943506696	7.75248683804944	3.90085996998797	0.000114008705201261	0.00194545763746305	0.918569405275728
MKS1	0.149831938992131	10.9698918794205	3.89779313477139	0.000115403298959126	0.00196737249238924	0.907444142993197
SELE	-0.784331373827635	9.38199798560877	-3.89624951948007	0.000116111329961686	0.0019775522787744	0.901847556887421
LONRF3	-0.458219812427552	7.91830919909169	-3.89449312672048	0.000116921961174603	0.00198851466735963	0.895481992015224
CLEC7A	-0.414292431334705	10.2746752145041	-3.89434664722323	0.000116989807678084	0.00198851466735963	0.894951236183127
PARG	-0.129612518184413	11.6470060894091	-3.89389779294139	0.000117197940612323	0.00198851466735963	0.893324965490346
GARS1-DT	0.196969323363305	12.6095514096214	3.89380316546215	0.000117241863933379	0.00198851466735963	0.892982136993252
ATG16L2	0.209699045722223	12.3609562896543	3.89365094669876	0.000117312552156928	0.00198851466735963	0.892430675494474
DPT	0.396128095948669	14.6138629110412	3.89278726987292	0.000117714396049925	0.00199343125390529	0.88930210269857
ZSCAN26	0.152386206992055	12.1006451282697	3.89198077427325	0.0001180908116214	0.00199644193920054	0.886381237747747
MRC2	0.445380741489272	12.8827518226307	3.89172406787609	0.000118210863074726	0.00199644193920054	0.885451647169238
HLA-DRA	0.285011423609195	14.8581327838318	3.89168732521324	0.000118228055618874	0.00199644193920054	0.885318598474378
SCML4	0.540068249588845	5.79368497299361	3.89094140199296	0.000118577598662367	0.00200045008452916	0.882617788524189
OAS3	0.386760752208037	11.6131079311882	3.89007947340989	0.000118982720866425	0.00200538740878081	0.879497542756897
CTLA4	0.412645910514666	7.00665683235041	3.88682186487668	0.000120525723304065	0.00202834410806364	0.867710489240224
RPL23AP81	-0.481396301999143	4.68327010480602	-3.88672420533948	0.000120572272013653	0.00202834410806364	0.867357266261987
CERCAM	0.413177413347789	11.4539880220669	3.886027227569	0.000120904975915723	0.00203202406270421	0.86483661684474
HMCN2	0.497996331792168	10.4825919868316	3.88552246807639	0.00012114646641416	0.00203416552645697	0.863011392075114
AHCY	-0.190540683545512	13.7479381549651	-3.88509916217479	0.000121349339293254	0.00203428252616348	0.861480873673278
PRELID3B	-0.185490334470089	13.3642973859285	-3.88503191984814	0.000121381595325142	0.00203428252616348	0.861237764252942
DPEP2	0.401723877989774	9.25047308296552	3.88421767589507	0.00012177283156143	0.00203892312901729	0.858294235029271
SULT1B1	-0.602926205111469	8.365804590653	-3.88359661949224	0.000122072045253037	0.00204201567631534	0.856049468550165
KIF5A	0.416409331214633	5.69352128884663	3.88185592998841	0.000122914391158009	0.00205417940312054	0.849759620508117
PDLIM1P1	0.409269314468803	5.10418739063652	3.88123452491003	0.000123216428881657	0.00205729902604654	0.847514848184628
C19orf54	0.174664146650054	10.8358965821498	3.875104721984	0.00012623374108939	0.00210425298599052	0.825389151736936
TPO	-0.354537256099574	10.7982696203813	-3.87504271088876	0.000126264619504815	0.00210425298599052	0.825165485082108
SAMD9L	0.350215072014789	11.908975297444	3.87346512279685	0.000127052587704832	0.00211411357317585	0.819476418171881
COMP	0.909086004960075	9.46660772898013	3.87314744728867	0.000127211821048213	0.00211411357317585	0.818331080490232
SKP1P1	0.261491391135198	8.84509336132646	3.8731471486267	0.000127211970839933	0.00211411357317585	0.818330003743982
CYP2J2	0.286618077367459	14.8841573008906	3.87274614427536	0.000127413242271238	0.0021154869051962	0.816884358104078
TDRD9	-0.478306872950627	9.61425858464088	-3.87234946228213	0.000127612640712592	0.00211682661319715	0.815454430143886
SEPTIN6	0.202653081852828	12.2547414151762	3.87191038772277	0.000127833692766303	0.00211852268532409	0.813871845727154
NSA2P2	0.426269503355978	5.93139381062206	3.87156414166731	0.000128008265808345	0.00211944605004124	0.812623965284134
DCUN1D5	-0.171475594765178	12.4276884867745	-3.87120134613733	0.000128191424917964	0.00212038042100148	0.811316550080575
PHACTR3	-0.554332609683778	9.36237433811428	-3.87098153850315	0.000128302516501828	0.00212038042100148	0.810524478651582
FAM102A	0.221422981878865	11.6854169530152	3.86993225272871	0.000128834086006091	0.00212719390894501	0.806743972556673
BEGAIN	0.408628513453245	7.5778134639015	3.86836531924509	0.000129631777801134	0.00213838470097116	0.801100169899137
WFDC3	0.580604006615486	6.13280179137851	3.8662812897477	0.000130699955287631	0.00215401257180133	0.79359713825213
CXCL11	0.803652124121475	5.88401105692521	3.8656030179864	0.000131049398756028	0.00215777735791089	0.791155990385566
SEMA3F	-0.305082614101726	11.4479066725222	-3.86508035771597	0.000131319274524841	0.00216022629458207	0.789275167770056
ST13P15	0.309586084356738	6.51678290650784	3.86475663935649	0.000131486690201378	0.00216098678310689	0.788110366119831
SSUH2	0.36622314325284	9.15671124799847	3.86402034688327	0.000131868226919073	0.00216464458821795	0.785461376446182
ATP6V1E1P1	0.479940193384924	5.04823468257686	3.86383311932629	0.000131965412596096	0.00216464458821795	0.784787854153635
TUBBP2	0.445593286647102	6.37244058686295	3.8635626028568	0.00013210595140024	0.00216464458821795	0.783814765810832
CAPN6	0.837360518081126	5.80010513792035	3.86339169234124	0.000132194815868626	0.00216464458821795	0.783200007314712
COL1A1	0.547479714942593	14.1050218926237	3.86213300839513	0.000132851009352313	0.00217339376033987	0.778673339916774
AKAP8	-0.111450232856354	12.5213210472396	-3.86162484244904	0.000133116805253671	0.00217574598651096	0.776846181758175
EFCAB1	0.506873209048538	4.72191217080893	3.86127411003727	0.000133300549000751	0.00217675401994633	0.775585219497038
L3MBTL4	0.29955495485587	8.47683660904882	3.86075795824496	0.00013357139005645	0.00217918117793836	0.773729728666999
EGLN3	0.244943141902429	14.8970599429972	3.85869345857722	0.000134659912269483	0.00219493195209271	0.766310431881446
FAM186B	0.36647662511494	5.66071131042665	3.85714616348061	0.000135481230545865	0.00220625877789696	0.760752231189901
H3P47	0.428342416438337	5.30975041139683	3.85691889192051	0.000135602266743779	0.00220625877789696	0.759935997858264
WNK3	-0.51838801560349	8.06821026039812	-3.85444846726579	0.000136924536742907	0.00222574142133046	0.751066456220577
CCN2	0.366450618939957	14.7838002343349	3.85315137680991	0.000137623664953475	0.00223506848219524	0.746411617061871
PCNT	-0.290689690477571	13.5836044813964	-3.85128924433508	0.000138633254590105	0.00224941601078322	0.739731543244625
SLC6A12	0.311985412046416	7.33875833195662	3.85091824725916	0.000138835232579972	0.00225064533396914	0.738401011025926
PLA2G12A	-0.186776996314483	13.5641210126817	-3.84991237383977	0.000139384250713161	0.00225749315051507	0.734794171377322
OXER1	0.507985673434201	7.10628473982287	3.84751399954278	0.000140701609449313	0.00227676143348471	0.726197628121635
DNAJC16	-0.133715825764529	12.0359012355792	-3.84704751195039	0.000140959201889427	0.00227886172991139	0.724526159254005
PABPN1P1	0.451758730781012	4.30109508840393	3.84660005621596	0.000141206704033809	0.00228079524124173	0.722923058485649
LOXL3	0.229441196427942	10.547948676859	3.84601318344359	0.000141531945260926	0.00228397977184872	0.720820727961589
STAMBPL1	0.262401549870219	10.1641103397121	3.84474115948806	0.000142239326441443	0.00229331977314993	0.71626502103933
RWDD1	-0.165419608769698	14.1207243587047	-3.8427528879845	0.000143351718684168	0.00230916698064688	0.709146876945255
SNCA	0.337779322231441	11.0455358731922	3.84092257782155	0.00014438300264518	0.00232368023751702	0.702597239428932
ADIPOQ	-1.14330771166869	11.2714700842956	-3.8404793289339	0.000144633803231538	0.00232561765484652	0.701011535943517
RPSAP8	0.468393163919455	6.95634576901407	3.83958845593678	0.000145139126496917	0.00233164045377749	0.697824986110381
TMEM44-AS1	0.284676804639821	9.67729977269391	3.83845621726701	0.000145783767009476	0.00233988850883256	0.693776080762588
HEMK1	0.187181798664129	12.0427157657748	3.83809301008605	0.000145991131995317	0.00234110959149325	0.692477478285201
SRRD	-0.101008246900792	12.6473881928452	-3.83766066278669	0.000146238334540157	0.00234296673991023	0.690931821253225
FBXO45	-0.142992765806943	11.5321742729293	-3.83574248891066	0.000147339866479252	0.00235849595965712	0.684076213593591
EPHB6	-0.349892743622306	9.45047141399462	-3.83398581074016	0.000148355535146608	0.00237156166421454	0.677800563238599
SLC36A4	-0.27970464997558	11.2499804198637	-3.83387108574828	0.00014842209607803	0.00237156166421454	0.67739080562176
TMEM176B	0.374800820542042	13.2194428337303	3.83268425667506	0.000149112327044559	0.00238045748957796	0.673152528756118
MTRNR2L9	0.352288629573108	8.79232116946164	3.83182982985206	0.000149611118375728	0.0023862839560608	0.670102038936657
STIP1P3	0.419935518045251	5.64112797579233	3.83157811238395	0.000149758364758	0.00238649790917307	0.669203472138173
BZW1	-0.184729319871645	13.7058360048414	-3.83025577918599	0.000150534138639979	0.00239671853591795	0.664483974223211
EML2	0.180472882769003	12.0364437124591	3.82865188456037	0.000151480194627914	0.00240777452572567	0.658761576735604
CHST2	-0.296998283964323	10.0085862056689	-3.82862077667519	0.000151498599027827	0.00240777452572567	0.658650611401925
MMRN2	-0.128844006794095	13.8407477708102	-3.82830431992914	0.0001516859449136	0.0024086053158498	0.657521821677316
GGCT	-0.17730303077767	12.2941648202272	-3.82797188171304	0.000151882987847297	0.00240942016922799	0.656336119138585
PRPF3	0.101461262040873	13.0976726548653	3.82776202759777	0.000152007497217446	0.00240942016922799	0.65558768432949
DDX58	0.190955756957122	11.416328581516	3.8272705109367	0.000152299498616167	0.00241190467080239	0.653834861172955
RAB29	-0.158743702698418	12.36561881175	-3.8267660004454	0.000152599770765542	0.00241451562758753	0.652035915553196
NLRC3	0.279663817300431	9.28404049435135	3.82424951706518	0.000154105894260977	0.00243618466884906	0.643066088768629
THBS1	-0.47636737547856	14.4092895374273	-3.8227378203634	0.000155017392958668	0.00244813393261766	0.637680364960099
NTNG2	0.43793354805991	8.25475577110284	3.8225411578497	0.000155136347232949	0.00244813393261766	0.636979859292733
PSMD7	-0.108665381549217	15.0028683284076	-3.8206650076796	0.000156275510140332	0.00245398475746642	0.630298740008317
TUBA3D	-0.754623769790582	12.5512648537807	-3.82057655124083	0.000156329413876682	0.00245398475746642	0.629983814186203
XRCC6P4	0.482699362508115	4.73972487826481	3.82055669536896	0.000156341516096424	0.00245398475746642	0.629913123513632
TRARG1	-0.910821583106925	8.41495101604242	-3.82036387869035	0.000156459084555107	0.00245398475746642	0.629226677134816
FAM222B	-0.137722453906965	11.620556431019	-3.82033525273866	0.000156476546125966	0.00245398475746642	0.629124768645372
TBC1D4	-0.241852268008051	15.0186179322657	-3.82029988291436	0.000156498123941492	0.00245398475746642	0.628998852916772
CCNG1	-0.252307081012193	14.0706202461032	-3.82024482667254	0.00015653171730405	0.00245398475746642	0.628802856148747
CARNS1	0.383652129654461	11.5337669875303	3.82011977493379	0.000156608044750829	0.00245398475746642	0.628357689465175
GDPD1	-0.23965152829973	8.60332328783478	-3.81917150247653	0.00015718798455188	0.00246090969317746	0.624982408985103
CBX3P9	0.310952310028545	7.08656599126216	3.81820719843117	0.000157779809692468	0.00246676770545068	0.621550857062183
RGMB	-0.152486535330738	12.3322955087933	-3.818111225723	0.000157838826375013	0.00246676770545068	0.62120937428412
FIBIN	0.285381517066707	12.6674112358683	3.81640621174134	0.000158890777427736	0.0024788763692582	0.615144041200266
SMO	0.226036337300448	10.8503061823925	3.816404821175	0.000158891638069881	0.0024788763692582	0.61513909548613
TMEM71	0.301183288752753	13.5199825729959	3.81594547822009	0.000159176173420736	0.00248114468919456	0.613505478606898
SPC24	-0.384180601691677	8.67630372025206	-3.81471893706035	0.000159938302992127	0.00249084700345469	0.609144269491397
ACR	-0.437507504321494	6.03636888570767	-3.81401999692342	0.000160374140681559	0.00249355478142735	0.606659627552217
FABP5P9	0.481675615549092	5.93268894771625	3.8139312901507	0.000160429535692617	0.00249355478142735	0.606344316419277
NMNAT2	0.333870466105907	9.73731610221019	3.8131860461194	0.000160895635163336	0.00249355478142735	0.603695588843082
PSMC1P4	0.430546300202113	5.31211366147552	3.81317642052764	0.000160901663677644	0.00249355478142735	0.60366138092613
SMC5-DT	0.33449478041852	5.86459505411532	3.81310214481301	0.000160948189783311	0.00249355478142735	0.603397418793543
EXOC6	-0.193419714477205	11.9405937786045	-3.81283124776146	0.000161117986704255	0.00249355478142735	0.602434740986333
CIAO2A	-0.143716377349563	13.201408943349	-3.81262244021584	0.000161248981723987	0.00249355478142735	0.601692751581398
TTL	-0.101434743518762	13.5644552824218	-3.81247780119507	0.000161339779726816	0.00249355478142735	0.601178804452395
SP140	0.305377993631464	7.381938700318	3.81242857284511	0.000161370694132299	0.00249355478142735	0.601003885012148
MTND4P12	0.262441473322708	14.2822019148552	3.80846828901974	0.00016387608935291	0.00252953118930475	0.586938919614427
RPL29P12	0.346465275755598	6.10241332018078	3.80830116869488	0.000163982618597818	0.00252953118930475	0.586345687203909
SERTAD3	-0.201406567713414	12.0554960491115	-3.80654274040391	0.000165107484501292	0.00254468164531291	0.580105191501132
MACO1	-0.0966090737371523	12.1690905563516	-3.80590572435548	0.000165516779043339	0.00254878687728913	0.577845137075873
FAM180B	0.635730115197927	5.91034800317418	3.80518263529833	0.000165982538500096	0.00255375377612918	0.575280128588728
GNMT	-0.690437569220427	7.73305316669984	-3.80446300966062	0.00016644729606323	0.00255869670982716	0.572727851755253
NT5C3A	-0.159052634121689	12.4102524171499	-3.80396654875731	0.000166768642864998	0.00256142845785413	0.570967326568331
GPX8	0.260407619628353	11.4036769302344	3.80323275443727	0.00016724468307591	0.00256652942221138	0.568365569062299
RPL10AP2	0.497723353387241	5.87088830220455	3.80186819748357	0.000168133337569858	0.00257794813030586	0.563528595400668
STX16	0.149794632702086	13.8986608558081	3.80142237193657	0.000168424642457316	0.00258019606898528	0.561948614936401
ISLR	0.530633318346617	11.9849175308682	3.79988901883978	0.000169430187400245	0.00259337261950315	0.556515802205721
BTN3A2	0.255513509574314	12.376073155799	3.79743847151965	0.000171048991994552	0.00261590533897672	0.547837479366633
ASB8	-0.139767666350613	14.0153675742572	-3.79399718043271	0.000173346945127107	0.00264795907956787	0.535659267320391
ZNF571-AS1	0.24204895138776	9.72238590363822	3.79385588946395	0.000173441913690852	0.00264795907956787	0.535159477349493
PARVB	-0.249617472582463	14.1795671322023	-3.79323655676711	0.000173858777453225	0.00265180952508084	0.532968908011832
MME	0.393604352266486	11.636051779208	3.79303960616409	0.000173991540171859	0.00265180952508084	0.532272366137926
HSPA9P1	0.311357646525376	6.91236292727467	3.79280822977315	0.000174147631317296	0.00265192191430403	0.531454115505188
SUPT3H	0.164576399114495	9.79277411281845	3.79185649621961	0.000174791081525749	0.00265944928819724	0.528088843030016
RPS27AP12	0.402468058928813	5.0777305332054	3.79033137174213	0.000175826874475924	0.0026720538350426	0.522697718572724
GPRASP2	0.183632113951276	12.3961319354316	3.79019583937753	0.000175919201566847	0.0026720538350426	0.522218725351829
XPC	0.137384051925126	12.3537856044934	3.78981370967272	0.000176179761761163	0.00267303382596378	0.520868302423802
SSTR5-AS1	-0.899452861714467	8.6793262251188	-3.78966168535173	0.000176283522842833	0.00267303382596378	0.520331092711741
MAFF	-0.397194762201693	11.0553579014996	-3.78784439985609	0.000177528349620911	0.00268759691635764	0.513910873183151
SHISA4	-0.274935871741169	13.5647020213762	-3.78781962521151	0.000177545377269476	0.00268759691635764	0.513823367394519
TVP23C	0.167861920041798	8.92710365971269	3.78738224105588	0.000177846246063518	0.00268986790483855	0.512278582680348
SMU1P1	0.33272731234916	5.88019469443001	3.78567526003045	0.000179025059547331	0.00270540242529492	0.506251318616914
HNRNPA1P10	0.254857032168353	8.31058608025584	3.78484230234106	0.000179602961107882	0.00271183742800657	0.503311096694412
NDUFAF4	-0.146038002035995	13.9043403989872	-3.78346468300456	0.000180562612832499	0.0027240207377573	0.498449606403319
COL12A1	0.34588379044698	13.532903049507	3.78249576281964	0.000181240461492031	0.00273193567990354	0.495031355150132
HNRNPA1P12	0.3931002852414	5.12841793088765	3.78112038576261	0.000182206790358756	0.00274303281655973	0.490180552426116
DLAT	-0.230940893823487	15.2278376152144	-3.78101034480184	0.000182284314021045	0.00274303281655973	0.489792520438042
FDX1P1	0.399501102795412	5.0862328304052	3.78057716450206	0.000182589791416266	0.00274385192080703	0.488265119426502
BNIP3	-0.201485510938827	14.7426901887958	-3.78049683709764	0.000182646491139409	0.00274385192080703	0.487981901392665
NSMAF	-0.123617911460856	12.7539596859598	-3.77841032732124	0.00018412510630877	0.00276373644419022	0.480627238620526
NUP62CL	0.4082030851586	7.9379371408323	3.7761829224178	0.000185716032885901	0.00278527190783969	0.472780073549202
JAK1	-0.205255289815552	15.2350279918468	-3.77519645079416	0.000186424759097666	0.00279244393851834	0.46930609032086
RNF7P1	0.443883353007848	4.41924105971551	3.77508159367569	0.000186507443403732	0.00279244393851834	0.468901661039464
APOBEC3D	0.254001202606821	7.82540912456341	3.77335657208932	0.000187753437570387	0.00280874102244559	0.462828964947192
MAN1C1	0.1562937201192	11.8484876020505	3.77231876853496	0.000188506830307222	0.00281764777706487	0.459176757273837
KLRB1	0.543376272650156	7.12760672630423	3.77013951261996	0.000190098155338561	0.00283905385761912	0.451510601456341
CEBPZOS	-0.139103433209433	13.7438287354414	-3.76975960636502	0.000190376862903494	0.00284083700359422	0.450174591045791
RAB37	0.263724704029007	9.33877839199357	3.76938498228971	0.000190652072917194	0.00284256502028378	0.448857278066108
CBWD2	-0.176314987084606	12.3845643361329	-3.76906672000065	0.000190886172800422	0.00284367772211957	0.44773824832089
RPS3AP20	0.353907033519263	9.4598093825221	3.76741251433457	0.000192107309754869	0.00285948042366345	0.441923364242789
RPL31P2	0.400891948832785	7.73315989354784	3.76661057785566	0.0001927019498893	0.002864195915392	0.43910523522784
TRIM50	0.496408042046431	4.97105611360914	3.76655213828165	0.000192745350968506	0.002864195915392	0.438899891158623
HNRNPA1P66	0.707221954044835	5.83402200645984	3.76625980716198	0.000192962593830196	0.00286503661380521	0.437872746750001
ZNF337	0.134063233577706	12.5262615354924	3.76589891907788	0.000193231102770703	0.002865235413638	0.436604819791442
STK24-AS1	0.363408217205725	5.8161839565315	3.76575519699812	0.000193338133393181	0.002865235413638	0.436099904725559
SLC2A9	-0.212210363902852	9.5671125808654	-3.76550701930903	0.000193523084391296	0.002865235413638	0.435228064880868
GGH	-0.305834752434047	9.58294740110118	-3.76537880350217	0.000193618700843079	0.002865235413638	0.434777667857908
ATP5MGL	0.43920506018677	6.55967897077969	3.76509120077287	0.000193833341652843	0.00286603329050871	0.433767427278298
HLA-DOB	0.392658961916896	6.72913209950799	3.76454241602921	0.000194243528305906	0.00286971880426754	0.431839949819445
MTCO1P53	0.406880455986951	8.90009796902844	3.76223753173744	0.000195975263964766	0.0028929063799832	0.423747417587879
CHMP5P1	0.453315100443071	5.41178464089154	3.76171392423209	0.000196370692881803	0.0028963459019589	0.421909650449117
CHST11	0.198836141339632	10.6581318613434	3.76004675467896	0.000197634761115328	0.00291258104149464	0.416059761446633
RPL23AP3	0.372386914661704	6.11321497607494	3.7593293842233	0.000198181039011349	0.00291565042222922	0.413543335188304
IFIT3	0.323246535544383	11.786009549615	3.75928401573746	0.000198215634981686	0.00291565042222922	0.413384204357278
THBS3	0.254336240571119	11.8276572784622	3.75902819308368	0.00019841082051836	0.00291565042222922	0.412486934699356
EPHB4	-0.228383678929314	12.7794860171748	-3.75891523487745	0.000198497062168365	0.00291565042222922	0.412090764230007
VSIG4	-0.491269384641731	13.0750133226734	-3.75854392802668	0.000198780797817423	0.00291741496846114	0.410788582959833
LPIN1	-0.226939895030142	13.8658049809753	-3.75781458852802	0.000199339239837079	0.00292224199527505	0.408231119125582
TANC2	0.239726942725509	11.1091411225546	3.75768653020969	0.000199437444383677	0.00292224199527505	0.407782123804336
TMSB4XP6	0.268806639621149	8.84659659943052	3.7568126606411	0.000200108811290282	0.00292967185790501	0.404718558291573
LIG1	0.1989991385402	9.7688855109639	3.75485977387629	0.000201616867494238	0.00294932894270489	0.397874609811328
CEACAM16-AS1	-0.567637352672827	6.8213722288295	-3.74923913039534	0.00020601728685594	0.00301122972066813	0.378195243122893
SYAP1	-0.108042920698097	13.2524198679576	-3.74770086134281	0.0002072372979894	0.00302658107923586	0.372814100268102
PTN	0.401985716142372	13.1774519439435	3.74577921166199	0.000208770944169649	0.00304648402326774	0.366094688693531
FOXK2	-0.147851692217477	12.7267765486712	-3.74537787627922	0.000209092593482768	0.00304819752869301	0.364691745514937
ATF4	-0.190429889637313	15.3806166755622	-3.74520629732142	0.000209230247595348	0.00304819752869301	0.364092001432787
CEBPG	-0.146114940936073	12.9632975558713	-3.74233859697043	0.000211543630483524	0.00307938450512833	0.354071882420183
CILP	0.435203236322398	13.1334520995271	3.74069977601474	0.000212876480873917	0.00309625889636517	0.348348812695092
SETBP1-DT	0.295725642063698	7.47029384207557	3.73792993988204	0.000215147201507631	0.00312673585760724	0.338681292168379
ALDH1A2	0.285594507723694	11.5942367412108	3.73685956990629	0.00021603079652415	0.0031360486575353	0.334947167537075
NOP56P1	0.572529619364905	6.08510635128597	3.73672788677405	0.000216139737556689	0.0031360486575353	0.334487842108422
MYL1	0.686687250030301	6.27110265890125	3.73638136964311	0.000216426657592852	0.00313765866519979	0.333279223245332
STRBP	-0.233108050475275	11.8261953954057	-3.73601883780804	0.000216727222324369	0.00313946371120077	0.332014857494116
CTH	-0.308990246180063	8.69422159839282	-3.73564705505843	0.000217035865412545	0.00314138275327639	0.330718346024304
GSDMB	0.243877145488968	11.0806972544395	3.73524917436894	0.000217366633256059	0.00314361865711439	0.329330955766348
SLC25A42	-0.18650726396204	12.1511352112864	-3.73490528406825	0.00021765290041137	0.00314520787693318	0.328131937360083
RN7SL832P	0.347327603317487	6.04424279744415	3.73440042116989	0.000218073811165439	0.00314873862405029	0.326371851840599
MEIS1	-0.199879864897193	12.6593990501124	-3.73386453371461	0.000218521426982865	0.00315180474647896	0.324503847119619
LSS	-0.196211982011432	13.3366810161638	-3.73372315380408	0.000218639663043656	0.00315180474647896	0.324011064165282
AGPAT3	-0.148454492849908	13.6664462806011	-3.73312296051188	0.000219142276662997	0.00315397351630219	0.321919268559491
SGPP2	-0.70307324359575	10.2177233671252	-3.73312108017971	0.000219143853000135	0.00315397351630219	0.321912715708204
ERBIN-DT	0.439736516408747	5.71401406844141	3.73266248296778	0.00021952862776015	0.0031569632985637	0.320314621452062
KLB	-0.894949135323632	5.88741379935621	-3.73166225690703	0.00022037005337796	0.00316650990478306	0.316829718434001
RPS26P39	0.499755379792641	5.80446203597909	3.73087035412471	0.000221038385391312	0.00316819984655947	0.31407125010529
HYAL4	0.527836600806165	5.42597457054787	3.73086599977239	0.000221042065554273	0.00316819984655947	0.314056083902459
GBP4	0.263953894977266	12.5169839644843	3.73072382306181	0.000221162260618078	0.00316819984655947	0.31356089161429
SGIP1	0.315078203527801	11.3964579544232	3.7306811589146	0.000221198340565643	0.00316819984655947	0.313412298551615
OAS2	0.246667735912176	11.8076339221951	3.73026306515559	0.000221552205183234	0.003170721446892	0.311956221500434
CDC123	-0.0968434737513171	13.2230277422093	-3.72986138125545	0.000221892683441681	0.00317304757909547	0.310557436449441
TRIM37	-0.190717527892179	12.6546313174645	-3.72846755019499	0.00022307796169871	0.00318744087581041	0.305704774344655
FATE1	0.636695803655568	5.69948456743537	3.72816374795071	0.00022333709827163	0.00318858857996774	0.304647300844268
RMI2	0.409407183359444	8.08607116053576	3.72599781883287	0.000225192826619735	0.0032125107874265	0.2971104530908
RPL17	-0.217367966921678	10.2526077374773	-3.72492573746732	0.000226116734104747	0.00322311239213097	0.29338139811861
JUN	0.241031325507283	13.7334160163535	3.72432151501907	0.000226639019030516	0.0032254720792412	0.291280149019322
ANXA4	0.16718556419635	12.4553224574934	3.72431571310507	0.000226644039664043	0.0032254720792412	0.291259973761967
RASGRP1	0.494662769904235	7.30656860990937	3.72158329104595	0.000229020200735732	0.00325668917027078	0.281761629191702
PCSK1	-0.616884275886851	6.41144259876683	-3.71972595583627	0.000230648752666305	0.00327401622042636	0.275308909662393
TBL1X	0.117919069105028	11.7518678165166	3.71957635484156	0.000230780399861469	0.00327401622042636	0.274789298300725
HSPE1P7	0.400580793560617	5.13042987025549	3.71956601501732	0.000230789501406232	0.00327401622042636	0.274753385549379
PPIAP11	0.328618512822029	8.22836696654217	3.71870136513969	0.000231551800238885	0.00328221915887107	0.27175057066614
EEF1B2P2	0.459567019108143	6.83549382312926	3.71784709858596	0.000232307274409729	0.00329031240450698	0.2687844497969
LHFPL6	0.15237642671315	14.4023731788668	3.71756187933959	0.000232560025986756	0.00329127808206018	0.267794273068142
LINC01531	0.627169001007291	5.52573121852029	3.71688842106686	0.000233157850381863	0.00329712195718428	0.265456551499921
ADORA2B	0.275882989532655	7.60276676024352	3.71656684721587	0.000233443819851057	0.00329748731696593	0.264340436228939
ARHGAP15	0.245905447264532	10.0370024535591	3.71642798974967	0.000233567405272415	0.00329748731696593	0.263858518751166
DLK1	-0.730085869548395	9.98789936004457	-3.71623592688674	0.00023373844597605	0.00329748731696593	0.263191974550162
SPTAN1	0.119854961668777	15.5002042349906	3.71561344314768	0.000234293607471017	0.00330270640982069	0.261031896020384
LTV1	-0.168139425483675	12.164447829982	-3.71411997065074	0.000235630629766084	0.00331893000789005	0.255850767525361
PSME4	-0.200013236074357	14.8213210351775	-3.71317457336212	0.000236480703102448	0.00332649851777522	0.252572007832434
GSTO3P	0.441366146088774	5.21062172960802	3.71293109060604	0.000236700103040604	0.00332649851777522	0.251727703283663
TRIM16L	-0.293800942103172	11.197388732432	-3.7129005869159	0.000236727603132389	0.00332649851777522	0.251621931829013
GAPT	0.432040408150259	7.40474420876159	3.71263088099801	0.000236970882994893	0.00332729510674405	0.250686762339864
RIMS4	0.529312700949036	5.27612553655916	3.71183865801736	0.000237686845981907	0.00333238011705244	0.24794019768752
TNNI1	0.782187201272411	11.4444465360542	3.71172968695742	0.000237785486692964	0.00333238011705244	0.247562447409159
F3	0.295965747375579	13.4040785206932	3.71140898052841	0.000238076014288404	0.00333238011705244	0.246450771927191
TNFRSF11B	0.559314883028794	10.802815136992	3.71132141798434	0.00023815539519724	0.00333238011705244	0.246147266379857
MIR3142HG	0.46996826304126	5.98875453000824	3.71119789279725	0.000238267420886152	0.00333238011705244	0.245719119921461
ZFP82	0.127820414648772	10.7679124234163	3.71094674607479	0.000238495340358498	0.00333295369065262	0.244848669443999
ST8SIA2	0.387350694148019	10.1227851870171	3.70830846023483	0.00024090206912269	0.00336395121111652	0.235707917137111
WDR27	0.200070627944653	10.8455261312376	3.70686610722197	0.000242227484084556	0.0033798125948324	0.230713203620301
MYH6	-0.671008222397653	17.02199899281	-3.70521057202627	0.000243757263947327	0.0033984984602883	0.224982479447808
EIF4A2P4	0.520453723777862	7.0406371166632	3.70475056981128	0.000244183936980125	0.00340178747205437	0.223390577601847
TUFMP1	0.480391855157695	4.81617897597255	3.70338732933093	0.000245452539950816	0.00341425256614723	0.218673967983064
CNST	-0.197689607504525	12.6779957643639	-3.70337758491492	0.00024546163020417	0.00341425256614723	0.218640259533418
GRM2	0.428850341047041	6.84629732825132	3.70286618506373	0.000245939143974246	0.00341822822708398	0.216871310676234
UBAP1	-0.106998235809845	13.586226146183	-3.70259259554278	0.0002461949641709	0.0034191188482052	0.215925048382916
LRRC38	0.752203980332236	6.46540325806682	3.70091710620264	0.000247767107818356	0.00343376943385696	0.210131455976809
NIPAL1	-0.449501908419006	5.95344071484527	-3.70080775700101	0.000247870040245922	0.00343376943385696	0.209753427106675
FBXO16	0.301844498322335	7.81253611858511	3.70075556298417	0.000247919185638207	0.00343376943385696	0.209572991892389
TRIM13	-0.132571484280131	12.6591578013087	-3.70064838299548	0.000248020134074011	0.00343376943385696	0.209202477033219
ZNF789	0.175960633977164	10.6459576852932	3.69997796299305	0.000248652454108642	0.00343810489986307	0.206885100253336
C5orf15	-0.147732154951974	13.7676704282032	-3.69990761287994	0.000248718894169098	0.00343810489986307	0.206641950267501
RPS6KA2	-0.195185764653845	14.7513251630152	-3.69918864142382	0.000249398864499366	0.00344282420211354	0.204157225920493
ARRDC2	0.295099480772183	13.0051136211629	3.69896166317038	0.000249613893485129	0.00344282420211354	0.203372894851209
SETSIP	0.491546240736029	6.10607744635449	3.69893463830749	0.00024963950725285	0.00344282420211354	0.203279512486843
CNOT8	-0.140983557129209	13.2474739700483	-3.69869698009536	0.000249864862831257	0.00344326911437943	0.20245832975414
JAML	0.379215406920057	10.6734489481616	3.69847358305907	0.000250076870150065	0.00344352953553356	0.201686468333962
TSPAN32	0.415371609196661	10.909229875881	3.69818990839038	0.000250346326034919	0.00344458000451749	0.200706403233821
BECN1	-0.0936432491494976	14.3710863102229	-3.69658231218117	0.000251878516268202	0.00346298974718163	0.195153647969538
PTGDR2	0.383658300489657	9.91239229710258	3.69509881993446	0.000253300254231458	0.00347985372377146	0.190031539807486
NUP210	0.224467781723247	10.2005887583945	3.69479699810831	0.000253590435534028	0.00348115831134934	0.188989661528469
PREX1	-0.240428965936786	12.1521026200408	-3.69393693011035	0.000254419050704362	0.00348840810762693	0.18602116936347
C2orf92	0.204065217218339	9.61872697431422	3.69384288513754	0.000254509810903019	0.00348840810762693	0.185696615503555
CHTOP	0.0979190710908107	14.3898995010734	3.69159283870338	0.000256690380189477	0.00351559359411578	0.177933875013593
HSP90AB2P	0.427671630034001	5.51271307334198	3.68986125511371	0.000258380460445289	0.00353602484317759	0.171962832068894
ST13P7	0.289152254010009	6.96909831415029	3.68938174988476	0.00025885032168915	0.00353854743503432	0.170309806393542
ST6GALNAC1	-0.241385561259014	10.1174333310674	-3.68926824177237	0.000258961664576031	0.00353854743503432	0.169918532535239
SULT4A1	-0.449687134332484	5.60164539682011	-3.68809941574751	0.000260110820372509	0.00355152844477992	0.165890120322784
RPS21P4	0.506193494647059	6.22660846586957	3.6877230333662	0.000260481889327239	0.00355387379532007	0.164593152895999
TMEFF2	-0.67182706320723	5.23468097337229	-3.6856750612757	0.0002625096986046	0.00357880194611408	0.15753824100701
POLR1G	-0.208690936162828	9.94407670362805	-3.68540916780509	0.000262774061598813	0.00357966926388849	0.156622549910646
CHRNA1	0.536174795193268	6.60386916419978	3.68519043074219	0.000262991727485749	0.0035798996065083	0.155869303192566
REV1	-0.249640756040906	13.799541910503	-3.68461503619145	0.00026356511502919	0.0035849680634634	0.153888062336155
CLP1	-0.113991018878332	10.8279330557037	-3.68412038937079	0.000264058976963798	0.00358894792470918	0.152185087052289
RPL12P17	0.472947779931467	5.00362295067598	3.68339647720586	0.00026478331096383	0.00359605179063749	0.149693176374415
TIGD6	0.116548954360827	9.79829064156892	3.68310334211424	0.000265077148539287	0.00359730267332767	0.148684251398348
MITF	-0.217832603606844	14.0174526356322	-3.68274526358015	0.000265436501670069	0.00359944007435792	0.14745190220535
PCNX2	0.268295854666171	8.65663116801383	3.68215200120181	0.000266032885209627	0.00360478602512012	0.145410397683326
LINC02328	0.281726077453065	6.9617048705818	3.68161734746377	0.000266571432079137	0.00360934075689838	0.143570835255153
SEPTIN8	0.127020673962154	13.4153365990659	3.68122218094804	0.000266970135374736	0.00361102750956842	0.142211360148318
INSYN1	-0.358482703093092	12.3417217675877	-3.68109258420995	0.000267101014194748	0.00361102750956842	0.141765543257651
FAM160A2	0.121275618676425	12.2977097119129	3.68077176012776	0.000267425271995649	0.00361267231077758	0.140661960783872
SLC25A33	-0.181081086338562	11.6967974454375	-3.68054772408594	0.000267651925520279	0.00361299707485058	0.139891366206477
ZNF610	0.238116460656078	9.53133077239172	3.67998149447178	0.000268225576805824	0.00361601971540493	0.137943955989914
RNASET2	0.316110165893354	10.9535199551427	3.67992644559301	0.00026828140889865	0.00361601971540493	0.137754643450033
MEF2C-AS1	0.26727807998671	7.95706726771797	3.67840010720065	0.000269833826764666	0.00363419697799662	0.132506625943485
DPY19L2P4	-0.400940069423838	9.43814426802285	-3.67770224146523	0.000270546429416592	0.00364104447498617	0.130107822377033
IL1R1	-0.316531677630627	13.6417682040863	-3.67689214539578	0.000271375853633809	0.00364945265610716	0.127323773572819
CD247	0.414950274744827	7.48786105277386	3.67638224618929	0.000271899145136366	0.00365373440547978	0.12557169963069
SCUBE2	0.520527961354212	10.001862211962	3.67516001831919	0.000273157343186873	0.00366475634383558	0.121372896821924
LDHBP2	0.322888651985883	8.71874051040028	3.67510138482469	0.000273217839782355	0.00366475634383558	0.121171501694724
MAP3K7CL	0.526520851454917	10.8052741095845	3.6749869865076	0.000273335909449379	0.00366475634383558	0.120778573364733
RUNX2	0.302918677431769	9.24850053963932	3.67441720008407	0.000273924697360752	0.00366848495083701	0.118821674671317
MTCO2P2	0.3597924961859	11.3453230993284	3.67426372698524	0.000274083492465878	0.00366848495083701	0.118294628206832
EPS15L1	-0.14729127893585	13.2513339903494	-3.67412106222858	0.000274231182114498	0.00366848495083701	0.117804717281117
LAMP5	0.662659363971112	5.78289981974039	3.67259025763583	0.00027582062433784	0.00368246763864513	0.112549042013534
TMEM167B-DT	0.230963185365942	8.35150130494747	3.67248905833885	0.000275926004988062	0.00368246763864513	0.112201668377979
UBE2V1P2	0.374123180904935	5.48966006790166	3.67241342173671	0.000276004791482814	0.00368246763864513	0.111942046265272
BORCS5	0.132216616333148	9.40298867673438	3.67216416823597	0.000276264575017626	0.00368246763864513	0.111086520421248
LINC01134	-0.491779696470281	6.34536445096973	-3.67212158689192	0.000276308978269806	0.00368246763864513	0.110940371625754
SCN4B	0.245824883172942	12.622210014796	3.67066871615908	0.000277828042174093	0.00369994745933415	0.105954731913862
YEATS2	0.161585916723409	12.2497808571261	3.66879476436775	0.000279798977861831	0.0037233791652568	0.0995268197584842
PSMD12	-0.134984399192758	13.6054908979955	-3.66857538024624	0.000280030574213073	0.0037233791652568	0.0987745009963481
PLA2G7	0.556455112068008	6.88785568358912	3.66837474369292	0.000280242537289063	0.0037233791652568	0.0980865084742053
WDR55	-0.0946359544775834	12.1595335461366	-3.66820428689157	0.000280422735472178	0.0037233791652568	0.0975020311935166
LINC01852	0.301527665676863	6.87945826909871	3.66760084253059	0.000281061542391064	0.00372908439279572	0.0954330903647103
C11orf65	0.334899532997528	7.17861990599687	3.66688035271803	0.000281826047009904	0.00373644763589637	0.0929632662482893
PHKA2	-0.183466199977195	13.3844082519346	-3.66580971376199	0.000282965705999358	0.00374617258835565	0.0892939689005967
ITPK1	-0.23261721532297	13.8033194995773	-3.665796567988	0.000282979726139247	0.00374617258835565	0.0892489218331738
PROS2P	0.567368434776968	5.25165188617853	3.6651204312857	0.000283701716672207	0.00375294437069643	0.0869321832895711
PLCE1	0.32674530958105	13.0311776311009	3.66401064592332	0.00028489052268821	0.00376587679805498	0.0831304344751427
MAN2A2	-0.215673292070139	14.3359204671441	-3.66353010359231	0.000285406733923202	0.00376990583653225	0.0814845903140293
HSPA14	-0.147182075829161	11.9801940943449	-3.66252028784019	0.00028649437337814	0.00378147125542486	0.0780266514834924
IFI30	-0.495190421270491	4.84185356560328	-3.66004147823084	0.000289180773790654	0.00381410618212644	0.0695421454765164
CD48	0.427851452864276	8.61946350797205	3.65947561401384	0.000289797340075541	0.00381941328028607	0.0676060437661823
CHL1	-0.477332374860191	10.5795674769203	-3.65896233478679	0.000290357679016321	0.00382397203265808	0.0658501014148669
SREBF2-AS1	0.451958825017263	6.74281938898431	3.65654764198732	0.000293007462988904	0.003856021461268	0.0575924354473702
UNC13D	0.359771154435402	10.1875175494273	3.65552488802475	0.000294136633504009	0.00386802687953059	0.0540963879608469
LMO3	-0.405829266087224	10.2845920052941	-3.65515879079975	0.000294541816533467	0.00387050086398289	0.0528451898292639
BHMT	-0.438096747754528	4.75455110444602	-3.65388326762277	0.000295957623374092	0.00388624178203742	0.0484867851004962
FOSB	-0.852983925992714	9.09034457441158	-3.65291916632062	0.000297032002247322	0.00389747951734675	0.0451934309144946
VPS26C	-0.122415861700782	13.6488100144707	-3.65225176431181	0.000297777891484104	0.00390439364775334	0.0429140687486225
ZNF132-DT	0.269516040199024	6.50326554390561	3.65109220503684	0.000299078006626224	0.00391855915808878	0.0389547721940211
SYTL4	-0.203280555613386	10.6611827838663	-3.65075358100117	0.000299458682814043	0.00392066610274597	0.0377987658413028
AMHR2	0.549149365844853	5.39605683996193	3.6496261298958	0.000300729433553164	0.00392951615640326	0.033950551363275
EIF4A2P3	0.440619175305494	4.69018021765287	3.64957899144926	0.000300782673598305	0.00392951615640326	0.0337896824971358
TPT1P6	0.249453608211336	8.25575730025248	3.64956742780769	0.000300795735390896	0.00392951615640326	0.0337502196771675
METTL21A	-0.116552396259094	11.2628584735729	-3.64721443781599	0.000303464696767472	0.0039614805803496	0.0257226690963268
SIGLEC9	-0.428905296983308	8.19604290537105	-3.64514602770676	0.000305829238541603	0.0039894271994688	0.0186699687436267
PPIAP22	-0.165826005203208	12.033837721689	-3.64463353243097	0.000306417779093789	0.00399418262924009	0.016923076855444
ID2-AS1	0.277423232414995	6.81429085373022	3.64368058805139	0.000307514955551749	0.00400555638232198	0.0136754755382054
FGFBP3	0.25712494845573	7.6666333604793	3.64114880937024	0.000310447898734573	0.00404080797827366	0.00505108942967425
NFIL3	-0.224159059879222	12.9902455745331	-3.64071995502532	0.000310947302828685	0.00404435616633195	0.00359076797518831
RIBC1	0.2756853435758	7.35320767270952	3.6395287881757	0.000312338390570232	0.00405948846986033	-0.000464518935249458
MT-TK	-0.494170449002972	4.97502658498919	-3.63919414907479	0.000312730245584559	0.00406162107739538	-0.00160356477598533
RUNDC3A	0.420606115353348	6.55884166664934	3.63850966709481	0.000313533198730535	0.0040690858804679	-0.00393310442243244
RHEB	-0.131526155632292	14.2679313788491	-3.63803130504464	0.000314095506430284	0.00407341896048351	-0.00556090202838533
ZNF480	-0.130122607368014	12.1484888358265	-3.63536394043412	0.000317248375005016	0.00411131760398943	-0.0146339205033348
TP53RK	-0.113675449703358	11.3365154212768	-3.63511366300368	0.000317545728618823	0.00411218259457578	-0.0154849201578813
COP1	-0.0962217248010617	12.5559162010016	-3.63404264849625	0.000318821158253922	0.00412570311609865	-0.019125996541697
APCDD1L-DT	0.527606174531642	5.20738487365387	3.63261249442118	0.00032053178180452	0.00414483156862814	-0.0239864696346039
AKIRIN1	-0.20098279863304	13.8184724327662	-3.62940395401855	0.000324400989576868	0.00419182496096718	-0.0348844446350132
MKKS	-0.125481293928564	13.8487279591688	-3.62866602020362	0.000325297057723311	0.00420035998068218	-0.0373896109093108
TTC23L-AS1	0.268895575781769	7.43327494367132	3.62847176950309	0.000325533321498166	0.00420036916711671	-0.0380489820771155
OPCML	0.525021612434628	6.55729240038513	3.62720757713661	0.000327074880976965	0.00421720844365961	-0.042339398896222
TTC19	-0.100694208319858	13.4240954052497	-3.6262164589102	0.000328288247529502	0.00422979481932521	-0.0457020858300226
PCF11-AS1	0.223813853454892	8.78157273369319	3.62580411366332	0.00032879430192412	0.00423075131817886	-0.0471008481990598
HMGN2P4	0.427796279901206	4.57739447442486	3.62576935213682	0.000328836996803269	0.00423075131817886	-0.0472187599058804
PURPL	-0.548149098268634	5.28035893726986	-3.62396364562802	0.00033106198314047	0.00425630662102442	-0.0533423046155876
FCGR3B	0.647080610912635	9.19149574668739	3.62204555950816	0.000333440932213169	0.00428073348559749	-0.0598438507066765
CTNNBIP1	-0.184036325992849	13.3194445078738	-3.6220446533646	0.000333442059864004	0.00428073348559749	-0.0598469214162121
TAGLN2P1	0.35832133124336	6.49439317894358	3.61996701222777	0.000336037024894283	0.00430933729809545	-0.0668856873774741
ZBTB7B	-0.210243608079484	12.3362320366196	-3.61987415717787	0.000336153442219088	0.00430933729809545	-0.0672001801159698
EFNB1	-0.231615324175417	12.4069923767309	-3.61843442609838	0.000337963365189082	0.00432909204402876	-0.0720754771846224
MLLT11	0.335184449887134	13.8153038855755	3.618262610375	0.000338179969567747	0.00432909204402876	-0.072657168792003
MDH1B	0.297846127454884	8.48445344491687	3.61801232263766	0.000338495735296342	0.00433002579039051	-0.0735044858263505
OGDHL	0.509299670521735	10.0376158984947	3.61736553034481	0.000339313018671096	0.00433736899565805	-0.0756938660646869
VDAC3P1	0.345185348762339	5.99341953089631	3.61694309209501	0.000339847809789952	0.00434109322648598	-0.0771236156484383
S100A9	-0.553098529947965	12.4802124537133	-3.61589623114446	0.000341176511187296	0.00435494598961479	-0.0806660662994085
FAM124A	-0.195565699602593	10.7280740943925	-3.61363872194507	0.000344058422444876	0.00438859069315953	-0.0883019621936514
RPL39P5	0.422111981001026	5.21542988195699	3.61290940007143	0.000344994342895365	0.00439738321837752	-0.0907679050233412
DBIL5P	0.392616119060439	5.93086772474455	3.61060306758306	0.000347969763460866	0.00443214058716726	-0.0985629058842061
RPS26P58	0.500184346677811	6.04376305334782	3.6101692914605	0.00034853206793453	0.00443613407238297	-0.100028476723296
DCAKD	0.145374491606235	11.8779682247723	3.60946985803372	0.000349440542030233	0.00444452478279823	-0.102391261853379
TMEM92-AS1	0.423536181038492	4.78228021730656	3.60896688678392	0.000350095211172898	0.00444674828062977	-0.104090107021923
RPL12P12	0.303196657753773	8.18058989553714	3.6089523898769	0.000350114097465466	0.00444674828062977	-0.104139068786841
RPS3P6	0.442145883647885	5.61392032810779	3.60855411987809	0.000350633330375087	0.00445017334323741	-0.105484111970369
DNMT3B	0.218746957126571	8.84247454309051	3.60737379141007	0.000352176399953157	0.00446657863724374	-0.109469524210453
SRP19	-0.177524006792169	11.2736786432672	-3.6064286387664	0.000353416614425871	0.00447784070712258	-0.112659985223671
BTLA	0.459662156521333	4.87595028675134	3.60605576915948	0.000353907015323356	0.00447784070712258	-0.11391843166031
SMAD6	-0.248635008419589	10.9770759463726	-3.60599058372126	0.00035399281329391	0.00447784070712258	-0.114138422110801
PHF5A	-0.11138429639224	11.7412786653671	-3.60593284116987	0.000354068831148656	0.00447784070712258	-0.114333290919684
DHCR7	-0.195227486096581	11.8691224785955	-3.60525628349396	0.000354960659624803	0.00448593797479056	-0.116616312911145
NIP7	-0.142297034660473	11.3264426588411	-3.6044119781922	0.000356076569424435	0.00449685367278791	-0.119464835464173
FOXO6-AS1	0.495334787539875	4.72464909991221	3.60420156896391	0.000356355177500228	0.0044971872081982	-0.12017461894045
C10orf71-AS1	0.39102475314208	10.3587291571172	3.602813213527	0.000358198671084826	0.00451556347938807	-0.12485705920287
PRDX6	-0.222090369006501	16.0384117861112	-3.60254282897765	0.000358558734760504	0.00451556347938807	-0.125768777243826
GYG1P1	0.407461563509328	5.06312056122061	3.60239437793167	0.000358756567427936	0.00451556347938807	-0.126269316884573
DESI1	-0.13522274440427	13.6786860806668	-3.60234363167707	0.000358824217714944	0.00451556347938807	-0.126440416112803
VSTM2L	-0.581625069979639	10.1300388868413	-3.6021053803817	0.00035914199281477	0.00451637518749857	-0.127243689052292
HSPD1P1	0.301094696337113	6.78321318292331	3.60114163362819	0.000360430118369871	0.00452937975389115	-0.130492492574386
ITGB2-AS1	0.429142456139058	8.18414454762531	3.59965881941352	0.000362420494097207	0.0045511846836207	-0.135489501686059
MDK	0.572953806926181	9.62580299825113	3.59726641450115	0.000365653580130822	0.00458855358261282	-0.143547752637287
LINC01160	0.291854405811982	7.69600090688828	3.59580364349787	0.000367643680999885	0.00461028278452177	-0.148472297973356
NREP	0.286847253540463	13.1207073977013	3.59522696788302	0.000368431039394606	0.00461445886001906	-0.15041321469685
ZNF790	-0.151262746990833	10.3097827283552	-3.5949954931948	0.000368747526078548	0.00461445886001906	-0.151192207503421
CAHM	0.285312357000631	8.0002189320784	3.59481901667551	0.000368988987261357	0.00461445886001906	-0.151786081023756
SRGN	-0.269067664378497	14.10143426515	-3.59480235256427	0.000369011795333511	0.00461445886001906	-0.151842157193565
TAF8	-0.110572175364222	12.5433069670532	-3.59458305627864	0.000369312068215725	0.00461497743547498	-0.152580085569893
RPL30P4	0.400378306509288	7.024763682594	3.59372329149335	0.000370491520614698	0.00462647394649951	-0.155472776172456
FTLP2	0.487798297117626	5.15963675296948	3.59347001529074	0.000370839646543942	0.00462758052986115	-0.156324804816155
TSC22D3	0.286575464664384	15.1341435477611	3.5926778646354	0.000371930433718041	0.00463794649934273	-0.158989262700609
CRTAM	0.482734710433999	5.36146101802944	3.59204912425379	0.000372798348901992	0.00464552072510155	-0.161103689153872
ZNF850	-0.205326600069974	9.23268673717002	-3.5912247434027	0.000373939207390876	0.00465648320264951	-0.163875524634429
FAR2P2	0.259121424552097	8.62794830602347	3.59041201316783	0.000375067149870103	0.00466658927419086	-0.16660760790391
PLA2G4C	0.229923776198129	13.2290274808931	3.59026309482458	0.000375274171107542	0.00466658927419086	-0.167108151184837
RRS1	-0.196293206757995	10.7093088117285	-3.58981738895404	0.000375894417356433	0.00467104477372817	-0.168606139250113
CCDC115	0.123135998895231	12.1372201918992	3.5894391605376	0.000376421516246714	0.00467433738002186	-0.169877204398541
CYP4F3	0.623300367126418	6.40679496219638	3.58883778246514	0.000377261024965995	0.00468150215531915	-0.171897924393673
RUNDC1	-0.110564214936613	11.7312179571522	-3.58810951530321	0.000378280020202215	0.00469088269836294	-0.174344589154388
SOCS2	0.193157110194917	12.7583184666003	3.58763758668621	0.000378941723918814	0.00469370289350753	-0.17592981998807
RPL15P20	0.383809116953168	5.51279106351296	3.58757192138461	0.000379033881036947	0.00469370289350753	-0.176150377515212
ZMPSTE24	-0.206371405072494	13.4110492043498	-3.58675401426398	0.000380183526266206	0.00469937106641123	-0.178897260719004
TPPP2	-0.353190265363679	6.66478491163971	-3.58667478773367	0.000380295060268369	0.00469937106641123	-0.179163306474838
GPD1L	-0.261529225426852	16.1244649184808	-3.58650041423465	0.000380540649022634	0.00469937106641123	-0.179748840184138
C7orf31	-0.182843296081238	8.646513724513	-3.58649679331177	0.000380545750330743	0.00469937106641123	-0.179760998702986
ATRNL1	0.584540453774066	9.49640617561075	3.58608745390282	0.000381122858771437	0.00470324070422995	-0.181135425784448
LINC02308	0.474375840894062	5.19018908848588	3.58523657325538	0.000382325104621964	0.00471160568482426	-0.183991936270783
CALM2P3	0.408817901093801	7.42177847535591	3.58523371349284	0.000382329151297706	0.00471160568482426	-0.184001535780767
RND3	0.230018306739007	13.2315142954203	3.58440787392415	0.000383499429842345	0.00472276369678777	-0.186773375385437
EMC7	-0.104742565086889	13.4842966924637	-3.5839264908183	0.00038418313687325	0.00472791835522691	-0.188388810810276
ANKRD22	0.60809661234562	5.17278216960504	3.58368827292675	0.000384521899974633	0.00472882380713631	-0.189188152720863
RABIF	-0.126712644514294	10.6878626191693	-3.58328758053123	0.000385092345951787	0.00473158043590806	-0.19053256757202
C2orf88	-0.214245268206914	12.6225454342505	-3.58300410891674	0.000385496390016792	0.00473158043590806	-0.191483595382321
LINC01267	0.566746364971013	5.92094359244469	3.58297207090677	0.00038554208015783	0.00473158043590806	-0.191591076305377
TAF5	-0.137488626305359	9.99092051821697	-3.58173730129676	0.000387306890394078	0.00474751790757308	-0.19573279284002
IL18R1	-0.423831197614772	10.5224967319473	-3.58169102358606	0.000387373180547265	0.00474751790757308	-0.195887993682419
NLRP3	0.319664039045618	8.68794634868973	3.58095077420942	0.000388434993339184	0.00475726153930243	-0.19837030302206
GLRX3	-0.127985182404405	13.6954789186199	-3.58046503294583	0.00038913322330529	0.00476254196155109	-0.199998900276889
TMEM204	0.298821763666112	12.4898786194277	3.57928252618164	0.000390837946823746	0.00478012501218179	-0.203962759441876
LYPD1	0.763657492835042	6.42330246182733	3.57812245534133	0.000392517133165529	0.00479289240092264	-0.207850227991651
MTND1P23	0.744587352428889	11.8645848072824	3.57800969052211	0.000392680719124246	0.00479289240092264	-0.208228047303664
RPL5P18	0.404834185894873	4.38397109594738	3.57800454191547	0.000392688189644907	0.00479289240092264	-0.208245297481666
LCN12	0.529421381635142	9.24793734393979	3.57759166233996	0.000393287703568935	0.00479692635433738	-0.209628556993527
HSP90AA2P	0.455975657580652	9.37840297628857	3.57562678989391	0.000396152544867799	0.00482856608344675	-0.216209382092943
RNF32-AS1	-0.420409445716039	4.56345806253847	-3.57433874119914	0.000398041168517086	0.00484442967207572	-0.220521538291992
GPD1	-0.535733448196369	11.8273659001779	-3.57419662518545	0.000398250065181124	0.00484442967207572	-0.220997228692544
FPR1	-0.445111405601512	10.6764801978568	-3.57418370533632	0.000398269061196894	0.00484442967207572	-0.221040473109738
CPLANE2	0.266282961371711	8.55293612033484	3.5736110982628	0.000399111817833075	0.00485137146257628	-0.222956917471125
OPN3	-0.200997791983301	10.5010742856167	-3.57330364607498	0.00039956501248031	0.00485357173198153	-0.223985803663036
LINC02248	-0.708902923559986	5.93493381989035	-3.57130485958285	0.000402523080671846	0.0048861753400547	-0.230672717624843
ADGRD1	-0.279612260193593	13.1946431386326	-3.57078660915115	0.000403293402831705	0.00489219589067685	-0.232405949258407
RSAD2	0.327080362393616	11.0772583218332	3.5703487621065	0.000403945291636148	0.00489677256319225	-0.233870098182344
KRT80	0.554649050855614	5.81916328708581	3.56965766384411	0.000404976245223316	0.00490593505762376	-0.236180772485827
STRAP	-0.104679107395235	14.7541694201822	-3.56790014727422	0.000407609169890728	0.00493447842328002	-0.242055121344057
CAMSAP3	-0.591276609135395	5.51441930802344	-3.56736636973816	0.000408411991786679	0.00494084303767982	-0.243838694100064
BGN	0.406607705277191	14.4312268602482	3.56696496626162	0.000409016694720386	0.00494333326993229	-0.245179786459763
UBE2D3	-0.127226654098731	15.7680773109258	-3.56686178543618	0.000409172269314719	0.00494333326993229	-0.245524491765654
H2AZ1	-0.187208134482971	13.6100343376263	-3.56484831134845	0.000412219287982396	0.00497677342132843	-0.252249225071315
VNN1	0.364494980592942	8.86337184869497	3.56180327588394	0.00041686783443082	0.00502743803419034	-0.26241252046337
EDA2R	0.378714628420539	9.80866213472506	3.56173043358433	0.00041697963506996	0.00502743803419034	-0.262655544337004
TTLL4	0.142569151336675	10.7792221639256	3.56115816502576	0.000417858949396139	0.00503323892386198	-0.264564643831805
RPL22P2	0.320395338399615	7.82671984840051	3.56105004010508	0.000418025282987864	0.00503323892386198	-0.264925318680655
CRYM	0.349886366955527	14.8016325924148	3.55736417375767	0.000423732695435927	0.00509524307995849	-0.277214252460166
TBRG1	-0.110152088770505	13.2095229811845	-3.55735539087403	0.000423746382210545	0.00509524307995849	-0.277243521052542
OSGEP	0.127043639752397	12.7003712680192	3.55561790968967	0.000426462146360143	0.00512444271825746	-0.283032281213104
PCNA	-0.120475426919727	12.4652641617023	-3.55506713902866	0.000427326427156139	0.00513137026871938	-0.284866732293807
NUDT5	-0.132123309762216	11.8488394404582	-3.55474365477081	0.000427834810584613	0.00513401772701536	-0.285944037516768
NUDT4	-0.311063933272651	14.8027724344606	-3.55297323673854	0.000430627233743034	0.00516405166920362	-0.291838474381318
MTMR10	-0.142596825888432	13.4149401799426	-3.55193937887757	0.000432265796952313	0.00517723946968037	-0.295279340212288
HROB	-0.265615326429339	7.28647916977331	-3.55191303537683	0.000432307625075935	0.00517723946968037	-0.295367003960668
RGS11	0.346310467925019	11.5162229789548	3.55132427998141	0.000433243439512234	0.00518496443851151	-0.297326058056186
NRN1	0.16948507030483	11.6143681633917	3.54862611035764	0.000437556467607304	0.00523256152353076	-0.306300213192586
PRR5L	0.328529454182616	8.79825107640056	3.54835696887009	0.000437988891097231	0.00523256152353076	-0.307195033621912
RPL34P18	0.37893679782111	9.47712879623318	3.54812777813256	0.000438357442382257	0.00523256152353076	-0.307956979107876
CFAP251	0.324926878909393	9.2567326409476	3.54793517845398	0.00043866737798781	0.00523256152353076	-0.308597242031337
CLBA1	0.220853895157681	9.62753062743318	3.54792254011139	0.000438687723064069	0.00523256152353076	-0.308639254791953
TMSB4XP2	0.252328642281801	8.1107677531243	3.54695434462672	0.000440248946149605	0.00524767326720572	-0.311857345121648
UBE2D2	-0.105530463749503	14.1727542078726	-3.54635203961258	0.000441222793744323	0.00525576810824901	-0.313858875115226
TXNRD1	-0.301778094084719	14.8578531774707	-3.54568142890983	0.000442309457907085	0.00526519509572707	-0.316087020387644
PTGS2	-0.484438845798612	8.43200555203285	-3.54543263466335	0.000442713244066212	0.0052664860361499	-0.316913554738403
BEX4	0.123922544362143	13.5648037347339	3.54474111107408	0.000443837383051759	0.00526946772356816	-0.319210623125776
APLP1	0.302301944780773	10.6605642546987	3.54457589463009	0.000444106354120104	0.00526946772356816	-0.319759369051456
PTCH1	-0.210868440627431	10.7895371011893	-3.54455352789195	0.000444142778731513	0.00526946772356816	-0.319833655566765
CCDC192	-0.384697453339515	5.94292685853731	-3.54455160101872	0.000444145916808151	0.00526946772356816	-0.319840055258986
CYTH1	-0.106344993069474	13.1464735286131	-3.54198208763019	0.000448349127323941	0.00531579896172907	-0.328371253860427
HS3ST1	-0.255999848623913	8.77719137200316	-3.54064918552876	0.000450544144434888	0.00533481891344323	-0.332794433268184
INTS6P1	0.402070000981633	4.57521398309955	3.54047017708499	0.000450839700573874	0.00533481891344323	-0.333388347096529
TMEM38B	-0.258308429022485	13.6015623287344	-3.54046343505012	0.000450850835719995	0.00533481891344323	-0.333410715258579
ZNF618	0.203853477951577	10.1212284620877	3.53949689819934	0.000452449837638516	0.00535018932677057	-0.336617000099767
ZSCAN16	-0.133725169977156	9.23745614680565	-3.53908435741109	0.000453133946290704	0.00535231507871519	-0.33798526993559
HSPB1P1	0.578244889955743	9.20379552293187	3.53902653424648	0.000453229910770522	0.00535231507871519	-0.338177039563616
ATP6AP1L	0.214062974285339	10.2492675327174	3.53638888076797	0.000457627715376292	0.00539678396972123	-0.34692167230355
CCDC180	0.303007425813691	8.7614115658025	3.53614209948366	0.000458041216987782	0.00539678396972123	-0.347739517383514
YES1	-0.232404463124912	13.0037180944621	-3.53605731866259	0.000458183354748414	0.00539678396972123	-0.34802047283975
ST13P18	0.233152580936371	7.19783774930456	3.53604376229875	0.000458206086258296	0.00539678396972123	-0.348065396738697
C1QTNF3	0.319251906233017	8.8231813615692	3.53551889887109	0.000459086997804752	0.00540359032663652	-0.349804597532862
PPP1R13B	-0.173779142044509	13.7639835239645	-3.53440772783413	0.000460957184619383	0.00542202408715886	-0.353485808293717
STX12	-0.143769560123172	13.3015833403842	-3.53382180343086	0.000461946212571416	0.00543007571692385	-0.355426489468721
CXCL9	0.692970082174881	8.79968599067199	3.53296514341862	0.000463395815250685	0.00544352712618592	-0.358263353289591
PPARG	-0.215446192704663	11.8395671590229	-3.53192285336947	0.000465165279740951	0.00546071577902609	-0.361714073979565
ST7	-0.117275430717056	12.7516385493128	-3.53047990616582	0.000467625376704688	0.00548343386189062	-0.366489688291386
CISD2	-0.131276544232465	12.2830805711414	-3.53042717677226	0.000467715506052918	0.00548343386189062	-0.366664168369486
LINC00894	0.268174301429308	9.92675037600235	3.52913605871811	0.000469927473511709	0.00550574685128831	-0.370935683752812
NAV2-AS6	0.273048346531041	8.37617103931893	3.52794266907014	0.000471980721866045	0.00552617218142831	-0.374882580765878
SAMD12	0.288696430988022	11.3797426244452	3.52726659085666	0.000473147652273452	0.00553620008880591	-0.377118021772231
VILL	0.275780798811272	9.90292908066114	3.52695620087348	0.000473684298939301	0.00553884486471188	-0.378144187156104
SHISA3	-0.463879150356849	10.9815476794769	-3.52640527836296	0.000474638216930499	0.00554636217844341	-0.379965358240428
YY1	-0.111700696011384	13.978053046527	-3.52573155762606	0.000475807204651581	0.00555638118752259	-0.382192099947987
PDLIM1P4	0.422107418783265	6.43305144514191	3.52532489677316	0.000476514115375049	0.00556099457157583	-0.383535979252647
RPL23AP65	0.339036750722657	8.41132729633374	3.52474653539547	0.000477521192741555	0.00556910262195384	-0.385447022951644
GLYATL2	0.417925370747311	6.01068284736901	3.52454210824024	0.000477877630072272	0.00556961692774428	-0.386122429025681
RPL5P17	0.483091069863729	6.60624506620626	3.52429591155961	0.000478307227119319	0.00557098267406382	-0.386935788794275
AGTR2	0.694048457030396	6.24835760243373	3.5234998591358	0.000479698763125709	0.0055781219714978	-0.389565343983857
PDE9A-AS1	0.354521254779975	7.0950606308052	3.52339399672809	0.000479884100819183	0.0055781219714978	-0.389914991598502
TERF1P4	0.400735773247336	4.77040505257062	3.52327175976655	0.000480098189545213	0.0055781219714978	-0.390318709718437
ADGRL4	-0.204848969520572	13.3474670867767	-3.52322994465059	0.000480171446066012	0.0055781219714978	-0.39045681159339
NXPH4	0.473881903053321	7.89369190027403	3.5229876870311	0.000480596066830686	0.00557941996336249	-0.391256880496864
RTRAF	-0.109109848346314	14.7441515917477	-3.52208491972804	0.000482181504984137	0.00559289148691793	-0.394237866670461
PHYHD1	-0.28030131788865	11.5994007032044	-3.52186425091273	0.000482569787387379	0.00559289148691793	-0.394966418626061
HID1-AS1	0.418680782699854	5.8661033331786	3.52179176358774	0.0004826973978447	0.00559289148691793	-0.395205730796387
C22orf46	0.16326161919922	11.6304372893705	3.52158604035475	0.000483059735859478	0.00559345533106896	-0.39588488760435
PPIAP31	0.344110836979755	8.83018890981161	3.51967323145792	0.00048644096032825	0.0056289521119879	-0.402197897670974
ABCB1	-0.354968899165907	10.6473296057151	-3.51918174639413	0.000487313318088159	0.00563461517328286	-0.403819472235907
PRKAG1	-0.108893993309486	14.4923407981307	-3.51904161268572	0.000487562315633437	0.00563461517328286	-0.404281781795189
RNY1P16	-0.535667802112162	4.98042898584199	-3.51870682766384	0.000488157663082772	0.00563784161145854	-0.405386188286394
CD3D	0.530856789224539	6.90532149638434	3.5185277938525	0.000488476317788351	0.00563787035521158	-0.405976754258779
EP300-AS1	-0.523337114114685	4.77427137354795	-3.51823490512755	0.000488998038028117	0.00564024127691939	-0.406942824838699
RPL21P120	0.426980754753959	5.88927122292189	3.51801457174171	0.00048939085989705	0.00564112334433367	-0.407669527871788
RPL37P6	0.507398531154314	5.54456678988823	3.51739834791245	0.000490491065315797	0.00565015289193236	-0.409701730456069
GLB1L	0.189666591537923	9.17188154228887	3.51705837933108	0.000491099035755989	0.0056535041998714	-0.410822747578501
ACSM3	-0.357188669346902	10.9269580947832	-3.51537414483141	0.000494121395805802	0.00567813030930947	-0.416374875452214
POLA2	-0.166727332596762	10.7305347022058	-3.51535640457799	0.000494153323189973	0.00567813030930947	-0.416433343512344
KLHL6	0.271135328743632	9.62255136570988	3.51533408995697	0.000494193485870811	0.00567813030930947	-0.416506887313672
PDE4A	-0.194683023869056	11.7210166955956	-3.51481397481625	0.000495130474609716	0.00568523285463004	-0.418220942514055
USP30-AS1	0.445904298373345	4.73926460206598	3.51325327403233	0.000497952074451685	0.00571395198946103	-0.423362859369978
RBM3	-0.179188659554006	15.0670369003989	-3.51298996598193	0.000498429592136608	0.00571575336783279	-0.424230149489706
ARHGAP33	0.340807908451238	9.74369030491307	3.51262722403467	0.000499088138565879	0.00571962704814058	-0.425424857971895
GADL1	0.583133662773814	5.22163698048779	3.51200431701679	0.000500220907176979	0.00572655756497131	-0.427476164474465
PEG10	0.247618305705817	9.1548863269924	3.51194155948537	0.000500335166342827	0.00572655756497131	-0.427682813633972
FAUP1	0.393485573708717	8.19917310482207	3.51123079165584	0.000501630928505259	0.00573757069317071	-0.430023002666676
NDP	0.557698470492179	5.5826658698016	3.51099667066315	0.000502058429105763	0.00573757069317071	-0.430793744672226
QRSL1	-0.126923904910699	12.8978335122423	-3.51088488630719	0.000502262665547301	0.00573757069317071	-0.431161729358221
TRAF5	0.216949844218888	11.3133509395084	3.51019961482918	0.000503516396743013	0.00574804953618445	-0.433417346497392
HNRNPKP4	0.36554977804415	7.32995902009802	3.51003136452944	0.000503824664931376	0.00574804953618445	-0.433971090869416
MORC4	0.172722840385642	10.9952333269534	3.50954575099798	0.000504715397151639	0.00575447426302304	-0.43556920033392
CKMT2-AS1	0.197046936013312	8.57762667037522	3.50930370067704	0.000505159926060471	0.00575447426302304	-0.436365688647776
RYR1	0.212871627848925	8.49878650241357	3.50919704551845	0.000505355916099937	0.00575447426302304	-0.43671663075806
C1orf162	-0.283066544097112	11.8114743524101	-3.50618427872832	0.000510921683440879	0.00581413877416576	-0.446625840486861
GALNT15	-0.53279648226269	11.8898713197396	-3.50461250116114	0.00051384810010014	0.00584371130164904	-0.451792379626182
SHQ1	-0.158121535530599	12.0407151658043	-3.50433325319105	0.000514369656754103	0.00584591441634108	-0.452710060468533
S1PR3	-0.321356234870709	12.7110837484564	-3.50387496433067	0.000515226685358654	0.00585192500211179	-0.454215967979883
ANPEP	-0.426911535704921	10.2517697498444	-3.50359238307555	0.0005157557957287	0.00585420582395556	-0.455144420092052
LINC00115	0.259223513546558	7.0249319870815	3.50161589981358	0.000519470841560649	0.00589262343938263	-0.461636422006402
RPL26P36	0.372885671359743	8.20900005269152	3.50119278928047	0.000520269377928953	0.00589792978209096	-0.463025736277005
LIPH	0.451176392571742	7.23789393466354	3.50097194700158	0.000520686629618406	0.00589890977087384	-0.463750825769382
SLC5A1	-0.325584997342741	15.5118336188059	-3.49997592919074	0.000522572364953141	0.0059165145472028	-0.467020511866564
RTRAFP1	0.36570188042552	5.33271603159274	3.49915435615047	0.000524132636381195	0.00593041444920652	-0.469716884449808
PTPMT1	-0.106620498826906	10.4134011188014	-3.49892336966322	0.000524572093499966	0.00593162306359632	-0.470474867236553
CALB2	-0.738475298967339	7.19017910552046	-3.4986781572355	0.000525038993079798	0.00593314025639985	-0.471279481386049
MTMR11	0.222920118326037	10.4597985700147	3.49801496465941	0.000526303701440483	0.00594366536040956	-0.473455347785323
AKR1C3	-0.235377751219715	12.3730884102293	-3.4974582337903	0.000527367587655488	0.00595191064751435	-0.475281627085209
LACTB	-0.153942601808717	12.7737462321186	-3.49653067924346	0.000529144570643901	0.00596818847800256	-0.478323740090515
CBLN3	0.265480907270069	8.57896016582153	3.4953041087729	0.000531503003468032	0.00599099972050692	-0.482345383190685
YTHDF2	-0.105842363649135	13.39124955917	-3.49385228577158	0.000534307258359363	0.0060188041889224	-0.487103875612854
BAK1	-0.144378077961903	11.9846487581809	-3.49309959044443	0.000535766562721499	0.00603143266821324	-0.489570182100376
MBL1P	0.262840167572422	9.236261221762	3.49280703829048	0.000536334760192128	0.00603401983832557	-0.490528634335694
CCDC113	0.239801028141038	10.4662609641372	3.49222027538701	0.00053747607615741	0.00604116472134898	-0.492450746790295
EIF2D	0.0954200837610824	12.9875718078689	3.49213229727489	0.00053764739865303	0.00604116472134898	-0.492738918683131
GPAT3	0.229889485441829	13.5006550326705	3.4919573158773	0.000537988297201066	0.00604118848595051	-0.493312049284865
PPM1G	-0.11712604993909	13.3808301176361	-3.49099672673196	0.000539863320663872	0.00605842840407688	-0.496457866380037
PCGF6	-0.197294982622443	10.9353357345908	-3.49012562493171	0.000541568953164246	0.0060737469011477	-0.499309924319009
RIDA	-0.168302269009136	12.9058462502532	-3.4895195705685	0.000542758590381599	0.00608326284329647	-0.501293803490193
RPL31P63	0.443842771222192	5.07149698336738	3.48917655133792	0.000543432993133456	0.0060869956869069	-0.502416511881033
ERP27	0.24844611605688	7.03335769263022	3.48883470656854	0.000544105866596678	0.00609070672514248	-0.503535273727816
PIGX	-0.100477893766026	12.0171182925955	-3.48864526907378	0.000544479083255592	0.00609106086111275	-0.504155205333419
DMC1	0.356355420243729	8.07039421462292	3.48621051987239	0.00054929722416184	0.00614110852743193	-0.512120090933402
TLR4	-0.316115600910939	12.1038433270941	-3.48482575309773	0.00055205530935965	0.00616807661434917	-0.516647813723614
THBS4	0.408918463180457	15.6534948301287	3.48421326797414	0.00055327934279812	0.0061778818038673	-0.518649898844801
KHDC1	0.340062974111098	7.2640821733653	3.48298764395626	0.000555736341715785	0.00620143332007251	-0.522655219405088
DBF4	-0.189486024451066	9.45944029262257	-3.4821238682979	0.000557474072085179	0.00621693411721257	-0.525477234539347
FUCA2	-0.103809811943664	13.5013037475646	-3.48131625878365	0.000559103403860353	0.00622879465585346	-0.528115159698329
GRPEL1	-0.111981808913393	13.7772267065363	-3.48125052383635	0.000559236218260509	0.00622879465585346	-0.528329847066694
JMJD6	-0.140398197823959	13.5760874729235	-3.47981537622807	0.000562143231401243	0.00625726473305054	-0.533016030716996
PPTC7	-0.25679239841649	14.9450508637733	-3.47845487028479	0.000564912093871926	0.00628416248154971	-0.537456820829736
MIR99AHG	0.18226888521853	12.3292501452758	3.47737000333459	0.000567129117359307	0.00630123911637286	-0.540996742948919
UACA	0.155795063084428	14.4992445124284	3.47720498938514	0.000567467050254032	0.00630123911637286	-0.541535093289564
COL9A2	0.421767344626594	7.56068836794196	3.47718534558168	0.000567507291436452	0.00630123911637286	-0.5415991786959
SLC5A6	-0.14714044317301	11.6129519260295	-3.47686420214504	0.000568165546185035	0.00630462228971471	-0.542646820294174
HLA-DMA	0.26974213295335	12.4682986046068	3.47534007593526	0.000571299326740799	0.006331331922305	-0.547617627950862
IRX6	0.425593383351554	11.7385162929193	3.47532828159355	0.000571323640171106	0.006331331922305	-0.54765608625245
TMEM74B	0.307756496706949	9.9937848790742	3.47517594942772	0.000571637752069934	0.006331331922305	-0.548152791138588
RIPOR3	-0.2460567629492	12.1933941332519	-3.47472987070881	0.000572558504075731	0.00633759357211572	-0.549607189548767
CARD16	0.271415288759808	9.95534064976425	3.47338657519318	0.00057533958501022	0.0063619774328982	-0.553985826980194
DNAAF2	-0.187104516513926	10.9440669260409	-3.47332133946197	0.000575474966311395	0.0063619774328982	-0.554198430623515
BEND7	-0.155692167620712	11.6703691442772	-3.47046671364364	0.00058142831591523	0.0064205286331893	-0.563498020278943
PTAFR	-0.27899615560791	10.1448113156028	-3.47043663558818	0.000581491349405603	0.0064205286331893	-0.563595968320937
CDK2	-0.192124108932708	11.2291142794869	-3.46991779854101	0.000582579663409083	0.00642649122537158	-0.565285416564826
GLG1	0.0975194825988499	14.4768965013311	3.46968155692963	0.00058307583507801	0.00642649122537158	-0.566054593338372
GCLM	-0.288482641695618	11.7526393956072	-3.46966408840965	0.000583112539403949	0.00642649122537158	-0.566111466980591
HPS4	0.119274953122957	11.9506138066543	3.46790022963889	0.000586829845967065	0.00646346498658722	-0.571852824121611
C20orf197	-0.487596530697008	8.02570057717782	-3.46749187865456	0.00058769359171697	0.00646582449772801	-0.573181616980561
GFRA1	-0.364218880239232	10.798465145422	-3.46745613011273	0.000587769263729088	0.00646582449772801	-0.573297937417453
GOT2P2	0.501062422903523	5.18486096718972	3.46711766294326	0.000588486177761812	0.00646971980385242	-0.574399203704354
TIGAR	-0.19859538901428	11.0460920514908	-3.46621865679297	0.000590394351208374	0.00648669874969052	-0.577323800732263
P2RX1	0.363787929247046	8.32750245012809	3.46603600585725	0.000590782740678186	0.00648696910823486	-0.577917904021743
GON7	-0.136105057708976	11.7824675629525	-3.46508290886623	0.000592813286158848	0.00650525939617513	-0.581017539758709
DNAJC22	0.474743002032142	5.17532689907865	3.46435114391091	0.000594376714880349	0.00651840441558818	-0.583396824952297
YOD1	-0.21140058395879	11.7542026362408	-3.46341834462892	0.000596375244398719	0.00652689938057097	-0.586429079065038
ERGIC1	-0.0902565918189229	14.1157953394985	-3.4633668700842	0.000596485711641448	0.00652689938057097	-0.586596385342802
RPSAP19	0.43398129192774	9.26003791638636	3.46336185222082	0.000596496481278938	0.00652689938057097	-0.586612694639978
FMO4	0.230971844128966	10.8258111275993	3.46330644578539	0.000596615409955736	0.00652689938057097	-0.586792777791886
FCER1A	0.674993813586839	7.94647740004634	3.46283405682792	0.000597630282607589	0.00653399337796354	-0.588328036897697
PRXL2C	-0.146154425340915	12.1982700590904	-3.46180682441013	0.000599842743258886	0.00655416409178459	-0.591665855821001
HSPA8P8	0.509754046915482	5.28042820778692	3.46100135709509	0.000601582916284659	0.00656915282497737	-0.594282438963528
ADO	-0.136639867494655	12.9402801967848	-3.46008266347502	0.000603573468006828	0.00658685561903167	-0.597266146230424
GABARAP	-0.147257403345987	11.2470100360993	-3.4577717819854	0.000608607747234887	0.00663773293498013	-0.604768088602089
LENG8	0.225807980668533	14.6149460393404	3.4551635198483	0.000614336996721583	0.00669520102123109	-0.613229805975362
CMA1	0.708093110259577	6.72157714735495	3.45503170845885	0.000614627864050881	0.00669520102123109	-0.613657269699934
LINC02193	-0.406056447812333	6.06201273881902	-3.45470164150028	0.000615356785258903	0.00669842678164843	-0.614727608430275
ASTE1	0.156841751332326	10.2715466064002	3.45431397388205	0.000616213943390518	0.00669842678164843	-0.61598461208441
C15orf65	-0.189995606846677	9.46438134078458	-3.45426531203372	0.000616321616646106	0.00669842678164843	-0.616142387732628
ADAMTSL2	0.439217402320017	9.26690974066721	3.45421789333412	0.000616426556117377	0.00669842678164843	-0.61629613073769
EEF1DP1	0.382732157285671	7.22630669901791	3.45395304115641	0.000617012991620349	0.00670071599669554	-0.617154809894715
LGALS12	-0.832773630337429	7.71618996731272	-3.45262654647895	0.00061995796613618	0.00672860039692049	-0.621454521663068
CNR1	-0.479803249043082	8.51581854398595	-3.45131874532493	0.000622874290267918	0.00675614011195712	-0.625692128378824
DIPK2B	-0.129941995787389	13.3668007759683	-3.45042978045699	0.000624863943825188	0.0067736011223652	-0.628571742576741
TIMP4	-0.383778100059002	12.5677757605606	-3.44880181096135	0.000628523015287365	0.0068026172326295	-0.633843408200675
BPHL	0.168096404431777	11.6610942788165	3.44878849823921	0.00062855301968575	0.0068026172326295	-0.633886507662063
ATP5MFP5	0.42211266416655	5.2057457859979	3.448729889928	0.000628685127824889	0.0068026172326295	-0.634076248121645
FOXL1	0.246080412742174	8.64859147089248	3.44774082377098	0.000630918483317333	0.00681868682464857	-0.637277828384042
LEF1	0.435982815599283	7.38235976052228	3.44773351291915	0.000630935019104427	0.00681868682464857	-0.637301490215513
MTIF3	-0.171001680381739	14.5461390748547	-3.44584727030336	0.000635214901253171	0.00686078262819294	-0.643404813662389
MT-TE	-0.323294516148911	10.1322381815052	-3.44537214503785	0.000636297227261598	0.00686831244341937	-0.644941686072577
AKR1C2	-0.314048587760501	12.1171340605585	-3.44427283134585	0.000638808048801397	0.00689124327055445	-0.648496840913453
SELENOTP1	0.406265613200033	5.18439237258633	3.4425806306767	0.000642691109798553	0.00692894067105671	-0.653967304617442
IFI6	0.387411707290161	11.7553119077426	3.44200364221155	0.0006440201461064	0.00693907386427149	-0.655831989926502
ACAA2	-0.161406663117111	15.4963271885981	-3.44146698854886	0.000645258578547512	0.00694821918638843	-0.657566060638689
SLC25A13	-0.145509742126423	11.6060470176024	-3.44081731284719	0.000646760807140795	0.00696019234335224	-0.659664997208932
PROM2	0.230150912135191	8.6730924122911	3.44057785324532	0.000647315326761666	0.00696195832739085	-0.660438536649967
CLU	0.295940318640289	15.0189269352632	3.43930216202081	0.000650276951497526	0.00698901617045874	-0.66455862300911
LENG8-AS1	0.263248419997311	8.49195177737705	3.43915689211871	0.000650615009138712	0.00698901617045874	-0.665027709019967
TSLP	-0.187910142480151	10.6369657004297	-3.43866917787061	0.000651751169887136	0.00699700593704239	-0.666602434642831
EFCC1	0.401214812903902	9.54349879326461	3.43770862984276	0.000653994246006984	0.00701652301138741	-0.66970322910643
RPL14P3	0.316576929232218	7.3037556119075	3.43753427425145	0.000654402174152295	0.00701652301138741	-0.670265988452726
PIP4P1	-0.0830146179912514	12.3090238412637	-3.43738587220217	0.000654749567684424	0.00701652301138741	-0.670744957735899
C1QTNF9	0.411997420006191	9.06840668341883	3.43651842014738	0.000656783628814366	0.00703409349490557	-0.67354428198703
HACD1	-0.165566944383507	14.2493947017334	-3.43514792339257	0.000660009292071817	0.00706439717660543	-0.677965617146301
EMC3	-0.181418162670386	14.2089924762323	-3.43429058966244	0.000662034665811675	0.00708182493146598	-0.680730607286829
NRXN2	0.503725483691971	7.44092451122754	3.43322947755341	0.00066454948328682	0.00710446426017421	-0.684151909627138
CYP2B7P	-0.329105411053036	5.74815423776409	-3.43234606884002	0.000666649947057927	0.00712264940439602	-0.686999495245002
FAM241A	-0.237208469780144	13.3663726457595	-3.43162687963672	0.000668364524394356	0.00713134285513401	-0.689317228253733
RPS4XP1	0.288569004510041	5.95223595795039	3.43162500932609	0.000668368988655667	0.00713134285513401	-0.689323255116439
FTH1P12	0.328999132861719	6.7891765554338	3.43137174413755	0.000668973766789891	0.00713134285513401	-0.690139344914943
TRHDE-AS1	-0.626609633635628	7.13646460326539	-3.43133427211334	0.000669063290524854	0.00713134285513401	-0.690260085253039
STAM-AS1	0.301284560938655	7.13999380155818	3.42927188317479	0.000674007789255696	0.00717975322461624	-0.6969035011035
FOXD2-AS1	0.323743858956171	6.28773695779155	3.42896238419812	0.000674752738000938	0.00718339750688521	-0.697900143960993
PAFAH2	0.187095996610752	12.1503528602237	3.42798570081301	0.000677108609253732	0.00720417704069961	-0.70104468969311
PIK3R3	-0.197222529507068	14.2925669964511	-3.42722628685103	0.000678945705405295	0.00721549565183117	-0.703489131920385
SLC29A2	-0.264414317203753	11.9908681013006	-3.42721142598694	0.00067898170164719	0.00721549565183117	-0.703536961807308
SPRY4	0.191704750880255	12.3386484743	3.42555205652932	0.000683012278150735	0.00725400532697076	-0.708876443409461
ANOS1	0.294223156607373	11.1771694520727	3.4251142700122	0.00068407937009728	0.00726101388546113	-0.710284739508512
BTF3P2	0.301123171535747	5.72606555723611	3.42337552640601	0.000688332888286731	0.00730181562399107	-0.715876363715213
ZNF418	0.117970298746441	11.0112147788435	3.42283567227044	0.000689658556059185	0.00731152875841105	-0.717611939546717
APOD	-0.295625491842801	15.8354118084364	-3.42250432936717	0.00069047338248965	0.00731581779949819	-0.718677046210934
SNHG25	0.494194248614279	6.52025281384114	3.42192135686953	0.000691909188629135	0.00732667734657645	-0.720550785635496
PPP1R1A	-0.348452223990607	13.3670922365696	-3.421159857254	0.000693788887222433	0.00734222162430293	-0.722997881332736
RUBCN	0.122206603889408	12.6045662612227	3.41993591391281	0.000696820077686933	0.00736992623090948	-0.726929981831916
TRAF3IP3	0.354843737835802	8.6793898701996	3.41965038458592	0.000697528988733397	0.00737305093485117	-0.727847097900715
SPSB1	-0.176567134335304	11.2372808881693	-3.41890249720699	0.000699389031755915	0.00738833247290964	-0.730248961564568
KIT	0.381837419761284	9.83143750954912	3.4185659134613	0.000700227646016698	0.00738973761840489	-0.731329750294502
BRD3OS	0.110686043362954	10.8110974572659	3.41851649146553	0.000700350862219844	0.00738973761840489	-0.731488438625969
LRP5L	0.20121783086206	9.46141934592003	3.41807097944589	0.000701462501849781	0.00739709008455665	-0.732918829421797
SLAMF6	0.359685887270702	7.69024277932767	3.41750866978466	0.000702867924897871	0.00740753004537756	-0.734723969402593
GVINP1	0.390510509432648	9.00552253712987	3.41724416901244	0.000703529919886481	0.00741012730739264	-0.735572979980494
ZNF639	-0.166181972730671	12.6724179333424	-3.4139077901392	0.000711930344220958	0.00749276415492532	-0.746277008024546
HEATR3	-0.13113754632198	11.7840576577366	-3.41379499414972	0.000712215973676448	0.00749276415492532	-0.746638717734118
LINC02861	0.256794700614255	6.86509291942765	3.4126744127658	0.000715059396599625	0.00751824242934228	-0.750231545889233
TRMT10C	-0.127188797686186	12.7910625217881	-3.41222783219519	0.00071619552238891	0.0075257504745074	-0.751663072735541
HERC2P6	-0.466388089113494	5.16739750338501	-3.41182085640729	0.000717232357801339	0.00753077323173949	-0.752967492532093
LRRC55	0.64989793031515	6.0171161439558	3.41158186982591	0.000717841866443186	0.00753077323173949	-0.753733413267891
EPB41L1	0.148714884649374	12.1720520110601	3.41144058549527	0.000718202423611968	0.00753077323173949	-0.754186187438284
GDE1	-0.105484285740955	14.7532561975559	-3.41132197725775	0.000718505241900414	0.00753077323173949	-0.754566277930695
TKT	-0.238829778448817	12.737373748572	-3.41120325782391	0.000718808463354281	0.00753077323173949	-0.754946712368871
ABLIM3	-0.126102494602121	15.209311172282	-3.41104712441539	0.000719207425619804	0.00753077323173949	-0.755447020387407
GOLM1	0.211260511505301	11.3991346475995	3.40987660355394	0.000722205002652911	0.00755772277424103	-0.759197110349093
NFYB	-0.167265107971668	13.6268383605015	-3.40948954680252	0.000723198774275514	0.00756368360286274	-0.760436889394213
SNORA11	0.350599454850112	4.78305063664337	3.40901540988287	0.000724417863297135	0.00756938916266872	-0.761955414763317
IL17RD	0.223926866159216	11.0740569224611	3.4089472482991	0.000724593276170677	0.00756938916266872	-0.762173700621926
SLC25A4	-0.138481358016001	18.1754863709629	-3.40827102518389	0.000726335674404165	0.00758314856321725	-0.764339067708852
KCNK13	-0.497716698086621	7.24786811000341	-3.4077592861891	0.000727656849673309	0.00759249674860998	-0.765977464720306
MAMDC2	-0.359036641375829	12.3565694045972	-3.40709473942301	0.000729375879919007	0.00760598286006768	-0.768104751216923
ZNF423	0.209927155946978	10.1585969172515	3.40671082723033	0.000730370698255449	0.00761190548877333	-0.769333518829487
NGF-AS1	-0.4398786716209	6.0057122687029	-3.40641103551688	0.000731148417941726	0.0076155599233276	-0.770292956261108
INO80E	0.195828736598301	12.7381990787854	3.40609104358836	0.000731979393204727	0.00761976447146917	-0.771316954129648
CAP1P2	0.435813154840667	5.41263781099638	3.40472726003727	0.00073553083923702	0.00765226716760475	-0.775680152166528
UBE2E1	-0.128461048462992	13.7384631459414	-3.40423857228155	0.000736807343463918	0.00765908021479159	-0.777243228824451
MX2	0.224765334747344	11.539333654313	3.40414777950019	0.000737044731302286	0.00765908021479159	-0.777533608033597
CD59	-0.134514326035866	17.0064093725823	-3.40328052595162	0.0007393158597663	0.00767727757199512	-0.780306947518905
EPB41L4B	-0.302268605643524	12.0021981652989	-3.40315048890403	0.000739656957642867	0.00767727757199512	-0.780722728335121
KCNC4	0.28507356914754	10.6836040282296	3.40293503190838	0.000740222442127389	0.00767867747993926	-0.781411598373535
UCHL1	0.448797888045066	11.4690785253309	3.40171962115724	0.000743419946250244	0.0077073630706595	-0.785296805996203
SDR16C5	-0.485743595942968	4.84281365099173	-3.40129462522705	0.000744541062140894	0.0077103619830135	-0.786655050140431
RIMKLB	0.135910978118838	12.9475006825767	3.40125088902453	0.000744656525267042	0.0077103619830135	-0.786794817612146
SUN2	-0.186268376611428	14.3878568650775	-3.40111840789401	0.000745006375994407	0.0077103619830135	-0.787218176345696
HNRNPA3P4	0.418581389141395	5.41414904056392	3.40011346102518	0.000747665193716058	0.00773339079718373	-0.790429096920734
SLC25A25	-0.212312378698067	10.9832610754804	-3.39903366100862	0.000750531912355548	0.00775854206441979	-0.793878191135736
SLCO4A1	-0.562260402133122	11.2711822983495	-3.39777644195663	0.000753882566212047	0.00778866391697174	-0.797892703523996
RPL21P2	0.427421635099712	4.70697508483691	3.39742590493844	0.000754819276899651	0.00779382590948152	-0.799011779250224
PDE12	-0.163241065531116	12.2331475807223	-3.39710938211429	0.000755666026539801	0.00779805357943156	-0.800022173051006
YKT6	-0.110034058824667	13.8171206774965	-3.39689189864253	0.000756248343160314	0.00779954913547411	-0.800716365549207
PIN4P1	0.334442909408879	6.77003824184619	3.39619925479833	0.000758105701056029	0.0078109381693982	-0.802926960242429
TANK	-0.232603137535824	12.7598463800515	-3.39615344637143	0.000758228688382026	0.0078109381693982	-0.803073144391708
SEC31A	0.153860207932691	14.6817393069469	3.39557419727896	0.000759785472922247	0.00782125891142365	-0.804921488466876
SMG1P2	-0.225488607157988	8.55657706667333	-3.3954544163808	0.000760107766571175	0.00782125891142365	-0.805303664226583
SMYD1	-0.228523622421438	16.4258099952467	-3.39482764236663	0.000761796302629784	0.00783411284226892	-0.807303258186309
MRAS	-0.118374114540261	15.5742426915182	-3.39406137539889	0.000763865385262083	0.00785086314120661	-0.809747405864727
BTF3P13	0.356669430626791	4.23473269381152	3.39369377218008	0.000764859850058615	0.00785653415397351	-0.810919759592863
NDRG2	-0.119207829131291	16.084374412954	-3.3935318297996	0.000765298330274338	0.00785653415397351	-0.811436185631511
MYOM3	-0.188342161863268	16.4870391607189	-3.39271930767135	0.000767501880134414	0.00787462228225367	-0.814026928882964
RAB39B	0.339430648793105	6.43458788869434	3.39255450443267	0.000767949545353334	0.0078746844696611	-0.81455233642773
ARMC10P1	0.298869327864065	5.94241251545298	3.39164389879838	0.00077042747103224	0.00789267520959227	-0.8174549978873
MCMBP	-0.141778820497201	13.3513467729137	-3.39158454140808	0.000770589251901085	0.00789267520959227	-0.817644181126997
FURIN	-0.230723199556836	13.3400754028237	-3.39080833799363	0.000772707741201069	0.00790983033358063	-0.820117802761994
ARSD	0.127843652515244	11.7940992779685	3.39030909772048	0.000774073183479519	0.0079192616223791	-0.82170851194325
SLC25A5P1	0.409464962045224	4.44840300290345	3.38807761547816	0.000780203915906726	0.007977406094294	-0.828815910487886
TCEANC	0.139666735553396	10.1638178620291	3.38543958964164	0.000787509947288342	0.00804749420059927	-0.837212515988874
ZNF311	0.243121654376818	7.46433102748993	3.38488303063445	0.000789059464305936	0.00805720104249241	-0.838983211485515
AMZ2P1	0.14932424068609	12.2545321218891	3.38477394014045	0.000789363516219955	0.00805720104249241	-0.839330251496039
RFX8	0.355248528964255	6.90308904806306	3.38460089452878	0.00078984604482211	0.00805751411399763	-0.839880724800744
TIMMDC1-DT	0.386275848233304	4.4821165970862	3.38363832661518	0.0007925351359742	0.00808032392492392	-0.842942256433431
APOBEC3G	0.195642704168277	9.71808399110392	3.38320239906764	0.000793755775745287	0.0080875075114926	-0.844328493649637
RPL7P47	0.424786342618788	5.59087985384769	3.38306288623679	0.000794146795234608	0.0080875075114926	-0.844772105120964
MCM3AP	-0.0668788834662184	13.764328047989	-3.38113645295759	0.000799564489364376	0.00813586368052395	-0.850895866465581
GRAP2	-0.338395137554162	8.2768540252558	-3.38105029450475	0.00079980759488327	0.00813586368052395	-0.851169671239712
PART1	-0.457766657878361	5.08639965672617	-3.37970473901434	0.000803613175486787	0.0081699145640139	-0.855444891755649
CD2	0.467878010807791	7.93306500335141	3.37921497265804	0.000805002545336959	0.00817937628971433	-0.857000625621418
RPSAP18	0.273798517512381	7.16143594654935	3.37823047634922	0.000807802139637133	0.00819287327186412	-0.86012722056847
SRD5A1	0.172432227635648	9.41445352729638	3.37814238977629	0.000808053071467018	0.00819287327186412	-0.860406927097831
PTK7	0.264488029475149	9.6082950649464	3.37811005544782	0.000808145200346303	0.00819287327186412	-0.860509598496566
ANXA3	-0.239801008437354	13.4143576619555	-3.37810181176937	0.000808168690287629	0.00819287327186412	-0.860535774553771
ECI2-DT	0.329335528999616	7.14405490794262	3.37792004645407	0.000808686782960359	0.00819346745099382	-0.861112916645177
SPTLC3	0.209733208199989	10.5005523778308	3.377604777105	0.000809586141239641	0.00819792167551691	-0.862113892324189
ZBTB12	0.322430711547449	7.59588140436682	3.37604670863469	0.00081404448949274	0.00823276016713743	-0.867059451167384
NAMPT	-0.327716318206194	15.1112281005748	-3.37583377955619	0.000814655550734724	0.00823276016713743	-0.867735155971767
CD163	-0.540262564320825	14.3133767734202	-3.37577338034716	0.000814828961424542	0.00823276016713743	-0.867926818316701
BCYRN1	-0.578459387926852	4.97838334954327	-3.37575791936279	0.000814873356605964	0.00823276016713743	-0.867975879510467
PAN3-AS1	0.190652011966958	7.98144835630611	3.37535977615244	0.000816017374667324	0.00823964995756949	-0.869239205221767
HMGB2	0.12708555616552	13.5801524134303	3.37389609528688	0.000820235964864603	0.00827032840843592	-0.873882327137393
TMEM107	0.144656541831917	9.85610628607447	3.3738399025085	0.000820398326758733	0.00827032840843592	-0.874060545510257
MYB	0.439305859212567	4.92699439883	3.37382305793943	0.000820447002833285	0.00827032840843592	-0.874113968410963
SPNS2	-0.265396215665177	11.6186733944787	-3.37330899579076	0.000821933792642883	0.00828063468384627	-0.875744206895835
NBPF1	0.225089535905148	12.487287485282	3.37276416690324	0.000823512306625131	0.00829185288071108	-0.877471761233978
N4BP1	-0.0859881885717968	12.5850646067053	-3.372012548859	0.000825694579163773	0.00830913416232979	-0.879854577232949
RPS7P4	0.386601836320043	6.00907494310807	3.37179513629746	0.000826326825678987	0.00831080651748883	-0.880543736215084
LRRN3	-0.4382451954156	9.54207361343017	-3.3712357603539	0.000827955592003376	0.0083224938650531	-0.882316666482635
ATP6V1G2	0.231490099994668	8.78396517860863	3.37027872590081	0.000830749179723374	0.00834587006919843	-0.885349327238544
HOGA1	-0.29138879645495	11.69858494761	-3.36968609033896	0.000832483484535155	0.00835858417580567	-0.887226872104111
MYO1D	0.224984712495225	11.9756896214168	3.36940436729219	0.000833309108568948	0.00836216546088997	-0.888119297962043
CES2	-0.206228574435487	14.2576909760524	-3.36918535553066	0.000833951476305153	0.00836390479497947	-0.888813022312736
SHLD2	-0.127271409495131	12.2406537728519	-3.36757928355865	0.000838676242307808	0.00840656253672447	-0.893898996602446
VPS26A	-0.116401493232969	13.4635387538886	-3.36731589096192	0.000839453469925476	0.0084096259975905	-0.894732869120148
PI15	-0.769781238730883	7.72787256757979	-3.36629328840556	0.000842477361899163	0.00843518041402913	-0.897969738512799
LRRC10	0.356039880871966	13.0395480658101	3.36595412987049	0.000843482510452573	0.00844050512143114	-0.899043081829978
FEM1A	-0.138204032644154	14.1281188003599	-3.36548213446318	0.000844883200263778	0.00844977971234083	-0.900536648416229
ATP5F1CP1	0.273702758054789	8.56858758473266	3.36485935575627	0.00084673466817419	0.00846354966529268	-0.902507048001031
RPS24P17	0.375296134670751	5.32730046296375	3.36458780877105	0.000847543136475678	0.00846688471127971	-0.903366084065246
P3H3	0.34177067793401	12.0371046342222	3.36421807422616	0.000848645091291428	0.00847314628662304	-0.904535630888804
DUSP7	-0.14199748059632	11.8060983039516	-3.36302304316526	0.000852215887220885	0.00850403676604523	-0.908314936568374
ANKRD7	-0.387759522466482	4.97194261099115	-3.36163706108087	0.00085637477268195	0.00854075780003609	-0.912696550314434
KLF3-AS1	0.33540945219837	8.81857201243816	3.36021063108345	0.000860674756941545	0.00857884419551796	-0.917204265727976
PKMP1	0.400083719963034	4.32124657173945	3.35990698083585	0.000861592704359926	0.00858319614756771	-0.918163610635332
STMN3	0.338871290289946	10.4010029666842	3.35930471640771	0.000863416072556587	0.00859548193021844	-0.920066148948639
SNAPC1	-0.134987193737748	10.951050589244	-3.35918134703	0.000863790019008044	0.00859548193021844	-0.920455830246263
PLXDC2	0.22392046473427	13.4440585356265	3.35898986278062	0.000864370727958952	0.00859646336919355	-0.921060636325351
PGK1P1	0.32169834077345	7.27703573608381	3.35830809806369	0.000866441249052662	0.00860824843082336	-0.923213738501387
IDH3A	-0.150729798933927	15.8197341276106	-3.35828180481705	0.000866521194107667	0.00860824843082336	-0.923296767801311
HNRNPKP1	0.401227955764216	5.2486337314272	3.35805401399467	0.000867214083432968	0.00860901671262331	-0.924016064333962
UBE2K	-0.115859644519485	13.786057818554	-3.35793900868695	0.000867564100077618	0.00860901671262331	-0.924379199935353
CIITA	0.286111921851663	10.7000144662662	3.35664913119893	0.000871498840041503	0.00864325212214687	-0.928451259758388
APOL5	0.416554850988082	4.58451277043752	3.35621899925904	0.000872814636530187	0.00865149004925308	-0.929808832067572
GUCA1C	0.522028567988107	10.7780650384646	3.35553151976711	0.000874921513654985	0.00866755579527538	-0.93197829966313
RNF5	-0.145103726214217	13.7143201666703	-3.35445582330703	0.00087822763773563	0.00869262536785307	-0.935372020220292
EEF1AKMT3	0.168108426630511	9.34207269576729	3.35439106659851	0.000878427036388024	0.00869262536785307	-0.935576288921641
PDZRN3	-0.18061186225566	13.9289747764064	-3.35078300143973	0.000889603803166129	0.0087983444359725	-0.946951729576143
ACTBP2	0.39985929578528	4.95166398387004	3.34837305409308	0.000897142716801175	0.00886798720953357	-0.954543365897183
NKD2	0.480866806357645	7.50143098991586	3.34785939308261	0.000898757244189771	0.00887902447556343	-0.956160799625756
CHCHD4	-0.129003625586693	12.5595832824063	-3.34735059755909	0.000900359143911046	0.00888992483622468	-0.957762683101445
LCN10	-0.718372928584718	8.22831730168642	-3.34560171592114	0.000905885635875337	0.00893954214661263	-0.963267090337742
TMEM42	0.172505340830405	11.3244363802778	3.34499438717253	0.000907812176731487	0.00895359885811719	-0.965177957172244
CMPK1	-0.15438239164413	14.713892261752	-3.34394736561074	0.000911142446044244	0.00898147711324542	-0.968471485324667
RPL26P30	0.323162121731206	6.90581193909112	3.34279121943544	0.00091483301389447	0.00901287420097579	-0.972107153011521
MYOZ1	0.437397905904824	9.28806701959817	3.34211242934314	0.000917006275048362	0.0090292964641979	-0.974241155980462
SDK2	0.250379117068075	8.81500243424686	3.34148863705982	0.000919007686125068	0.00903995757433531	-0.976201896210505
LMX1B	0.377063382253231	6.74971884323869	3.34139616695734	0.00091930471818708	0.00903995757433531	-0.976492524374537
ADAM22	0.318139609100456	9.95004810136335	3.34130120083779	0.000919609860915447	0.00903995757433531	-0.976790989515094
OSBPL7	0.210746440916111	10.5952149229599	3.34109281067563	0.000920279785216288	0.00904155874929854	-0.977445902533639
PARVA	-0.142057645222453	14.2434169807261	-3.34021410754988	0.000923109601683555	0.00906436696983544	-0.980207003182133
PA2G4P5	0.349261721412452	5.35558656490983	3.33998047301194	0.000923863370504602	0.00906677579682887	-0.980941025414303
NPM1P37	0.335030355571202	4.89401824146986	3.33902282538907	0.000926958991257212	0.00909215221787602	-0.98394921479763
SLC25A18	-0.477900136923413	9.24880954525243	-3.3380721937838	0.000930041474482267	0.00911737194775579	-0.986934564101581
FAM89A	-0.213062629489672	10.0457996052557	-3.33741921083944	0.000932164334903618	0.00913316176923149	-0.988984719513626
DEFB124	0.356249172424315	6.51037058275553	3.33667693833352	0.000934582951471952	0.00915183041770887	-0.991314757859442
RPL37AP1	0.313193890133704	8.88309223340995	3.33647862862118	0.000935230110174106	0.00915314123195645	-0.991937181667581
HM13-AS1	0.37186135894137	6.00968463634821	3.33558916641391	0.000938137889024419	0.00917656326773639	-0.994728460502311
FAHD1	-0.182020954783653	12.4126283378386	-3.33542116259748	0.000938688060841848	0.0091769109105986	-0.995255605660601
LRATD1	-0.391289920912018	6.78866711186441	-3.33502889741501	0.000939973803011293	0.00918444540016295	-0.996486318069718
CD83	0.347609644024017	9.35443528639237	3.33393282819265	0.00094357511883282	0.00921458462159193	-0.999924459857137
LRRC1	0.182475232830438	10.9968730299743	3.33371034900941	0.000944307675933663	0.00921669101108324	-1.00062220131464
ZNF582-DT	0.172023170025307	9.03725897873355	3.33286041211975	0.000947111136265026	0.0092389965984015	-1.00328737928232
RAET1E	-0.345594444806552	6.11695603368648	-3.33241660790081	0.000948578069542347	0.00924520148221187	-1.00467877862485
KIF21B	0.295244015384991	8.31778388269276	3.33235431595727	0.000948784135960505	0.00924520148221187	-1.00487406020225
FBLIM1	-0.162153681443217	13.5055949228528	-3.33111026310266	0.000952908285212664	0.00928031706275927	-1.00877337467074
INMT	0.318736678114799	13.2241159833382	3.32990344877163	0.000956924911591431	0.00931434772025022	-1.0125546632114
DSCAML1	0.306092619024063	7.62663745069638	3.32961334076594	0.000957892819452628	0.00931868235487139	-1.01346346125794
RPS4XP3	0.375152020486349	5.41894213955212	3.32925362042985	0.000959094244259599	0.00932528275007479	-1.01459022496916
PPP4R3A	-0.117884104309095	13.5963875263664	-3.32864017879691	0.000961146302314838	0.00934014215960664	-1.01651146435667
GAPDHP40	0.311574969662598	9.46903355033591	3.32833925675252	0.000962154425587687	0.0093448462511327	-1.01745380127292
POLDIP3	0.0767495376292651	13.4044834686381	3.32810526296749	0.000962939011035911	0.00934700587100292	-1.01818649713662
C21orf62	0.5768339522437	5.38842839396034	3.32788122185466	0.000963690782499923	0.00934700587100292	-1.01888798322703
RPL7AP30	0.319308625676996	8.55446217672193	3.32780421866621	0.000963949293224224	0.00934700587100292	-1.01912907455977
MFAP1P1	0.412933413623279	4.93714801980736	3.32702487940357	0.000966569278202888	0.00936731704832277	-1.02156883367289
ZNF671	0.109948781344842	11.4894759280564	3.32622784126489	0.000969255611303533	0.00938824881084444	-1.02406344470404
VCAN	0.342451049227146	13.830804474508	3.32578845447356	0.000970739485092075	0.00939751709997931	-1.025438420021
PPM1L	-0.218936636846395	13.3220707875593	-3.32562067117945	0.000971306671058095	0.00939790589164837	-1.02596342011069
FAM120AOS	0.0784351487452106	12.8759307172421	3.32527093658812	0.000972489928203628	0.00940425184366979	-1.02705767249734
ARID3A	-0.152394194143763	9.45965607815276	-3.32478453526481	0.000974137798361779	0.00941508142026409	-1.02857934909482
FSTL4	-0.413568301775173	4.43231604207598	-3.32359599538226	0.000978175360515722	0.0094489832224899	-1.03229674304821
BCL6	-0.223616240591799	13.7624042100407	-3.32286794358758	0.000980656288014982	0.00946781966858861	-1.03457325249196
SMC2-DT	-0.315560037161555	9.27172539318974	-3.32225948206579	0.000982734183163739	0.00947729045664042	-1.03647546150327
GAPDHP61	0.300129549365017	5.99756167481563	3.32223657789596	0.000982812480754443	0.00947729045664042	-1.03654705950431
ITGBL1	0.425195993765319	10.667565880035	3.32209269289219	0.00098330448234402	0.00947729045664042	-1.03699683069205
TRIT1	-0.113576749430313	12.2940444762103	-3.32195861424459	0.000983763158100124	0.00947729045664042	-1.03741593164405
ADCY3	-0.176741926448916	12.3920100905659	-3.32158290986216	0.000985049482202957	0.00948455851330622	-1.03859021789335
ECM2	0.359841455517072	12.4119096614247	3.32022748542157	0.000989703147298039	0.00952422370351788	-1.04282563977594
KCNK1	-0.341303146727824	11.3821720671621	-3.31936125403071	0.000992687931003816	0.00954779459852214	-1.04553158344053
KLHDC9	0.318461033158973	9.6992389259769	3.31911686518037	0.000993531536785581	0.00955075706952047	-1.04629488816323
RNF220	-0.102853668221032	13.3774815176789	-3.31819149609637	0.000996731861002685	0.00957533067699975	-1.04918463385864
MTCO2P22	0.526767673506757	7.99054637486657	3.31806739280955	0.000997161791565082	0.00957533067699975	-1.04957212643427
USP44	-0.2867133594507	7.11040898776571	-3.31706529175795	0.00100063968776008	0.00960355592687717	-1.05270052696204
MTIF2	-0.128850671930641	13.7902393702982	-3.31644532023883	0.00100279700587376	0.00961908349044692	-1.05463553502936
ING2	-0.164376272305802	9.96135023217074	-3.3162443583102	0.00100349722142599	0.00962062497444534	-1.05526268920191
LRRC36	0.648892122860687	5.03192718469892	3.31582600276844	0.00100495636384023	0.00962943679742015	-1.05656816233569
SUMO2	-0.102756844682331	14.0880894406613	-3.31500756482541	0.00100781662000282	0.0096511029720951	-1.05912163987143
RPS15AP11	0.315807138439409	7.22085841757171	3.31486947528281	0.00100829995721249	0.0096511029720951	-1.05955241259036
MIR1-1HG-AS1	0.333812900670729	12.4061147993266	3.31415514929416	0.00101080366308714	0.00966550615589298	-1.06178049559649
CARD11	0.415534748295413	6.42797301430573	3.31413088963099	0.0010108887943439	0.00966550615589298	-1.06185615696634
HMGCS2	-0.802383343539647	11.4677328977758	-3.31334080668369	0.00101366497420832	0.00968685628085893	-1.06431999393499
KSR1	0.177560190346796	11.4075936963077	3.31165094331627	0.00101962658917308	0.00973860810826695	-1.06958790083908
BRINP1	0.479713009478357	7.13935826744026	3.31128698581299	0.00102091484063205	0.00974569241871024	-1.07072215557791
POLE	-0.122633348731254	11.7470859963269	-3.31060116991153	0.00102334644251811	0.00976367777580684	-1.07285914691621
CYCS	-0.160157675307449	17.0963699361806	-3.30980073372028	0.00102619124379955	0.00978558409595383	-1.07535276700291
ALDH18A1	0.146939356153043	11.7710397530942	3.30835864165392	0.00103133508605527	0.00982937854331243	-1.07984392406029
SLC35C1	-0.15804554252724	11.0027279481517	-3.30735071670903	0.00103494449816584	0.00985611113958454	-1.08298184701389
VDAC2	-0.099023128236297	15.7384231367532	-3.30726683472264	0.00103524541074708	0.00985611113958454	-1.08324295214187
BLM	-0.44934193043334	10.7069406113456	-3.30657136706749	0.00103774341750435	0.00987462146261342	-1.08540754151062
SLCO4C1	0.480014549607723	5.9940051349422	3.30637872719762	0.00103843633846207	0.00987594495330964	-1.08600704253445
RPL7AP66	0.292926620648617	8.25959498365645	3.30488859973217	0.00104381083284472	0.00992176693565404	-1.09064325419701
CRY1	-0.233358765004953	12.2642139153399	-3.30460882449346	0.00104482278506646	0.00992609478066337	-1.09151349567982
TRMT9B	-0.205318178169229	12.4962275775814	-3.30420449151318	0.00104628687556991	0.00993471116355842	-1.0927710518897
ZFP91	-0.156138389186374	14.0402566265816	-3.30293673025813	0.00105088980831152	0.00997310647249121	-1.09671310420482
LBR	-0.194584773344268	12.3892452367408	-3.30085851221085	0.00105847602851899	0.0100397577343354	-1.10317216185152
PLIN5	-0.284283956261753	13.2860577220196	-3.30012192415372	0.00106117702029704	0.0100600258511094	-1.10546054431626
CCNA1	0.431757798201449	6.09212932677067	3.29931058709266	0.0010641595180807	0.0100829397058528	-1.10798059612479
HAS1	-0.655550567153015	5.5420082318698	-3.29826906035795	0.00106799961336761	0.010113950666793	-1.11121477392031
LGR6	-0.34281746671931	8.91361446099153	-3.2979476209171	0.00106918735303393	0.0101198242459135	-1.11221272269017
GTF2IRD2B	-0.138909948661166	11.3538390554955	-3.29664103121292	0.00107402792774834	0.0101602472188904	-1.11626825150928
GRB2	-0.172357676704967	13.153780969369	-3.29621239367098	0.00107562034705762	0.0101699162400485	-1.11759837197102
F2R	0.332480753656785	12.9975233602498	3.29571189415106	0.00107748251382742	0.0101821241052308	-1.11915128403426
ELOA	-0.0761682588835555	13.2795856679103	-3.29425082101558	0.00108293574914312	0.0102282363764408	-1.12368332244948
CD244	0.395162452105519	6.190076425272	3.29278119394712	0.0010884467588234	0.0102748452108729	-1.12823998701763
OTOA	0.449481346378501	4.77246372139757	3.29130337580054	0.00109401473767579	0.0103219422234046	-1.13282011984573
RHBDL3	-0.536305088368854	7.60530158755572	-3.29096459316632	0.00109529489099988	0.0103285555242252	-1.13386982053879
LMO4	-0.118115709674559	12.8747867772932	-3.29070669314685	0.00109627034663031	0.0103291372898305	-1.13466884243639
GDF11	0.166403022129602	11.6595144306609	3.29057393646352	0.0010967727868742	0.0103291372898305	-1.13508012419699
LDHAP5	0.361684599775677	6.88981639039749	3.290489007712	0.00109709432632004	0.0103291372898305	-1.13534322627738
IFIT2	0.277751890104589	11.163431061903	3.29022924302665	0.00109807833632942	0.010332946117903	-1.13614791562426
GLIS1	0.613008419389325	5.49245356410157	3.28949982773152	0.00110084580474026	0.0103535244673672	-1.13840715157722
OLFML3	0.240577540480718	12.3412934733698	3.28868474417066	0.00110394596758757	0.0103772084839334	-1.14093117244307
MAOA	-0.211017075399523	15.2176451563881	-3.2866751003819	0.00111162429527949	0.0104438801019093	-1.14715180288591
RAI2	-0.104798124261533	12.4552526285676	-3.28643972744646	0.00111252683071708	0.0104468554214571	-1.14788013977422
RGR	-0.550988909386875	6.14729128089406	-3.28537470565957	0.00111661915732571	0.0104797646386485	-1.15117512465801
TIAM1	0.235410276539959	9.05371547098369	3.28409077243332	0.00112157122528002	0.0105207038870034	-1.15514604602989
BCL3	-0.312549696195328	10.9213806790391	-3.28338025702824	0.00112432040393155	0.0105409471308661	-1.15734288520945
AURKA	-0.175204777786364	10.5507994083633	-3.28318941366422	0.00112505989421593	0.0105423373797469	-1.15793287668795
CTPS1	-0.15368720596681	11.4346854805696	-3.282698022193	0.00112696604318804	0.0105546525641434	-1.15945186289043
ZFP28-DT	0.352415087971679	7.57014038802037	3.28219580320729	0.00112891729036393	0.0105673769668082	-1.16100409796236
PPP1R16B	-0.181866056528916	12.0846898607605	-3.28199678165853	0.00112969140644345	0.0105690751100208	-1.16161916267346
PPIP5K1	0.137969849537907	11.0442957031226	3.28098739725067	0.00113362510981866	0.0105999201322598	-1.16473806703363
INPP5A	-0.108083429125848	14.160451743542	-3.2808459948362	0.00113417718777208	0.0105999201322598	-1.165174915305
SLC24A2	0.517310776281542	5.15233184576944	3.27838067111114	0.00114384275451496	0.0106793505423267	-1.17278843286806
IQGAP2	0.229431128378623	11.4479643418384	3.27837275621306	0.00114387390847039	0.0106793505423267	-1.17281286731879
DUSP15	0.357856818401588	8.43981751233601	3.27794864023675	0.00114554443023383	0.0106845734063259	-1.17412209431789
LINC01116	0.425432822680988	6.57951305579599	3.27783350806225	0.00114599830717649	0.0106845734063259	-1.17447747466516
TRIP13	-0.265620646859949	7.20863920606638	-3.27777453093079	0.00114623087294199	0.0106845734063259	-1.17465951578142
CBFA2T2	0.143903940776108	12.1883046886686	3.27761875354906	0.00114684536383512	0.0106847160542884	-1.17514032950384
GAPDHP71	0.418126371042704	5.24343995923777	3.27608925004003	0.00115289501461106	0.0107354693997621	-1.17986006686912
SPN	0.294039460290596	8.91155572447296	3.27584569301118	0.00115386108562422	0.0107388574524275	-1.1806114430399
C8orf88	-0.22092591200259	12.6087784203703	-3.27525597689289	0.00115620331205892	0.0107550430154589	-1.18243050610691
RPS2P35	0.546159864855898	4.94975146844062	3.27423553419182	0.00116026671829918	0.0107872138272737	-1.18557747822316
KRTAP5-AS1	0.47783993004449	6.29966458715275	3.2737880104196	0.00116205293631861	0.0107981907037173	-1.1869573182669
MRPL32	-0.0840118231659872	13.7328369977677	-3.27139281509963	0.00117165641974826	0.0108817589984119	-1.19433935236338
PLEKHH2	0.396613040610569	10.9497538118807	3.27112569286622	0.00117273199267348	0.0108860785493772	-1.19516231253584
MAP2K5-DT	0.243087271365122	7.21708716979693	3.2708710476069	0.00117375817968802	0.0108899354111325	-1.19594677427924
CMKLR1	0.229349979320901	12.0574016967378	3.27036972018887	0.00117578089862537	0.0108978183988396	-1.19749099857694
STXBP6	-0.186222934929221	12.4604542658108	-3.27030284022957	0.00117605098532872	0.0108978183988396	-1.19769699012774
JCAD	0.160164565851581	13.653082366953	3.27006676586662	0.00117700480362707	0.0108978183988396	-1.19842407196337
ZNF503	-0.233385395100752	9.93430082243896	-3.27005499242692	0.00117705239099175	0.0108978183988396	-1.19846033150738
ZNF442	0.206740256616238	8.33122484480846	3.26858307444671	0.00118301585558881	0.0109473475541565	-1.20299253933607
DCAF11	-0.0955306213310099	14.049975516602	-3.26709168999702	0.00118908676760988	0.0109978191078939	-1.20758272726147
MAFG	-0.127438379784728	12.4703286973566	-3.26639814773011	0.00119191977303116	0.0110183065799335	-1.20971664201168
AGTR1	-0.366680961902592	9.92889209360419	-3.26492360237768	0.00119796386704354	0.0110684412834821	-1.21425215635262
TTC9	0.238944143773917	9.99280706454908	3.26460680386998	0.00119926611434495	0.0110702461524102	-1.21522633669559
SERF1B	-0.379221429395373	5.99582183933219	-3.26457405018882	0.00119940082808751	0.0110702461524102	-1.21532705176556
ANP32AP1	0.363410609668556	4.81944156267596	3.26426341028072	0.00120067916769647	0.0110763119081031	-1.21628219847071
CEP164	0.126525738459334	11.2720325330376	3.26381774921229	0.00120251535118311	0.0110875148615808	-1.21765235490251
ZNF14	0.125380691764969	10.5662004732023	3.26358367109095	0.0012034808274828	0.0110906822303221	-1.2183719425414
IGSF6	0.342795481586412	8.18887206505648	3.26170427018317	0.00121125868725944	0.0111565934458731	-1.22414771215848
FOXN3-AS1	0.317217814928865	9.00203381248808	3.26082435561576	0.00121491619533337	0.0111845046955006	-1.22685078627483
PHF21B	0.374106438278018	6.08730182370625	3.26063832408994	0.0012156907761866	0.0111858606403299	-1.22742218221109
CEP41	0.114679151141596	10.2925844077784	3.25933073906762	0.00122114811466209	0.0112302801344272	-1.23143756403232
RPL36AP45	0.44729403721335	5.34237528283445	3.25912242021403	0.00122201964973253	0.0112324502382303	-1.23207713741065
BMS1	-0.0775638635701679	13.3621574185484	-3.25897329483985	0.00122264389369701	0.0112324502382303	-1.23253495335907
AGFG1	-0.16099156981921	13.8211308275455	-3.25815809444897	0.00122606158075436	0.0112546388004306	-1.23503727556757
IL16	0.178216788246019	11.1555830310068	3.25800669490619	0.00122669729047043	0.0112546388004306	-1.23550194354289
RPSAP3	0.380664321871111	6.23812209122705	3.25791661003527	0.00122707569178312	0.0112546388004306	-1.23577841791465
HP	-0.663383268357949	9.64610997038863	-3.25779571149026	0.00122758369598685	0.0112546388004306	-1.2361494494712
CHCHD2P2	0.345669052836903	5.92282544851503	3.25738244817485	0.00122932166231249	0.0112647810289601	-1.23741763587755
FEZF1-AS1	0.476187255691566	5.42552138661254	3.25719536086979	0.00123010920234346	0.0112662081644522	-1.23799170324765
SLC25A21-AS1	0.194433681928611	8.85951884784344	3.25679649815358	0.00123178976868258	0.0112758086012052	-1.23921548843175
ZAP70	0.447243297306878	7.54014797574359	3.25633940562655	0.00123371829811395	0.0112857975824872	-1.24061775995145
SLC35F1	0.320713273335951	11.3264529667707	3.25607366179334	0.0012348407906021	0.0112857975824872	-1.24143292544154
APOBEC3F	0.228180381387398	8.78608975346901	3.25604444435635	0.00123496426178288	0.0112857975824872	-1.2415225456971
DIP2C-AS1	-0.289531782854668	7.65478521156518	-3.25593838320274	0.00123541256623009	0.0112857975824872	-1.24184786655626
TNFRSF1A	-0.171396672406376	13.0477576873034	-3.25433276557777	0.00124221772908519	0.011342153888913	-1.2467715502718
CCNK	-0.0695730493536377	12.2986482233273	-3.25394504622888	0.00124386621948016	0.0113513932578149	-1.24796016256314
HNRNPA1P39	0.349149456087205	5.10038751931915	3.25318905236147	0.00124708636030865	0.0113749585560224	-1.25027739241217
CD96	0.418030571352034	7.32066786571352	3.25219861578204	0.00125131680183364	0.0114077102302134	-1.25331245530526
COLEC11	0.358129277380415	10.2645772689661	3.25056486430346	0.00125832411291678	0.0114657310074256	-1.25831696968822
INTS13	-0.131572314918628	12.1272825444067	-3.25016020393368	0.00126006535089072	0.0114708049455934	-1.25955616095736
RALA	-0.0948310019953666	13.1064256140134	-3.25013648040719	0.00126016750159362	0.0114708049455934	-1.2596288049915
CERS6	-0.187937506133309	14.9352873308784	-3.249974474449	0.00126086528535808	0.0114713009022986	-1.26012487160947
CCDC89	0.247924838860152	7.28723593839035	3.24945473650062	0.00126310629259573	0.0114857137475947	-1.26171616598001
GTF2IP20	0.230012712762605	9.63389332639682	3.24930845766368	0.00126373768353414	0.0114857137475947	-1.26216398822781
MTATP6P2	0.372634826047133	4.96085563444255	3.24873156128933	0.00126623062466689	0.0115025086597351	-1.26392993024738
XKR4	0.416208452048339	8.25952641917276	3.24806753885564	0.00126910570658077	0.0115227560894849	-1.26596220879721
HMOX1	-0.430710724946508	10.8573563030363	-3.24647168520746	0.00127604019365585	0.011579821238306	-1.27084480914477
CAMK2A	0.181912313672335	11.6401634760131	3.24572029225271	0.00127931737941412	0.0115995234018818	-1.27314295352567
EMP1	-0.242207910693422	14.6328301832744	-3.24567566740518	0.00127951225501915	0.0115995234018818	-1.27327942338908
PTGES3P3	0.390221655469176	5.08712780277139	3.2451030279784	0.0012820154003388	0.0116163102738015	-1.27503048868839
NUDT17	0.160462745293545	9.28387370311741	3.24449613721187	0.00128467322012623	0.0116344808843529	-1.27688597284011
USP3-AS1	0.24057224339095	8.45504984186403	3.24356404057019	0.00128876519437392	0.0116656146934395	-1.27973509189636
RAB36	0.248989530937395	7.53018817732126	3.24252587885634	0.00129333702021424	0.0117010582163675	-1.2829075095642
NAP1L3	0.359217117981327	10.9479839357255	3.24084064363227	0.00130079042320901	0.0117625227315736	-1.28805521859695
RPL34P27	0.461820732456438	7.33361126422206	3.24016201897304	0.00130380304824706	0.0117835527301128	-1.29012742895063
EXOC6B	0.212620461677922	14.7124095940788	3.24001924219254	0.001304437701281	0.0117835527301128	-1.29056335207499
FAM161B	0.14181081748114	10.3100632854875	3.2395011395754	0.00130674310958959	0.0117984015849122	-1.29214506026084
LINC01684	-0.412715555727247	5.03150342563685	-3.23848254950491	0.00131128655562992	0.0118334321153809	-1.29525400444716
TCIM	-0.224526023591039	13.219006637853	-3.23609735531837	0.00132198310365056	0.0119211554608552	-1.30253049691228
PRODH	-0.434889150157773	11.821272376182	-3.23601710141593	0.0013223444090159	0.0119211554608552	-1.3027752389602
IDH1	-0.168538010031059	13.2048419786076	-3.2357373574042	0.00132360453995419	0.0119264861831547	-1.30362830068636
MTHFD1P1	0.397893973665369	5.10897404901257	3.23547030710528	0.00132480852888438	0.0119313059025587	-1.30444258887779
SYN3	-0.351037274234892	5.67381529773434	-3.23528030214526	0.00132566577872926	0.011932999579152	-1.30502191230451
NEURL1	0.420831477902924	4.77416884490825	3.23473876841317	0.00132811184969423	0.0119489861270169	-1.30667286785574
ST3GAL6-AS1	0.231626822806929	9.42397145261515	3.23424921380037	0.00133032673255528	0.0119628776071234	-1.30816513221047
C2orf69	-0.235087825272615	11.6081658398592	-3.23400296185144	0.00133144213880973	0.0119668730943826	-1.30891567891887
ADAM15	-0.191881119899303	13.9024880493187	-3.23261890243118	0.00133772741739623	0.0120173074594506	-1.31313312538064
VKORC1L1	-0.128830695892132	13.1674172650345	-3.23197359932868	0.00134066724737741	0.0120376527468449	-1.3150988835478
IVD	0.132581615916573	14.7075435882736	3.23177171681454	0.00134158819896884	0.0120398594685518	-1.31571379329838
SFI1	0.166762657121705	10.2459786858715	3.23099800744052	0.00134512315096338	0.0120655110804724	-1.31807008324419
VDAC1	-0.0999343339733798	16.5823921079912	-3.22938330696785	0.00135252826315065	0.0121258340817005	-1.32298585255622
FCRL6	0.497120364239914	5.59043511655767	3.22899686289431	0.00135430610969731	0.0121356716322224	-1.3241619933585
KLHL35	0.446652775536521	6.2022333480086	3.22874116208026	0.00135548365797563	0.0121401228473236	-1.32494014468046
MRO	-0.319005758395896	8.40098540439985	-3.22834406531077	0.00135731424013016	0.0121504154267073	-1.32614847843177
RNF14	-0.152553146316301	14.3991345402359	-3.22789589599448	0.00135938301268823	0.0121628288420755	-1.32751205353577
PROS1	0.240595737359939	15.1018894702963	3.22751909953953	0.00136112458387652	0.0121723037009459	-1.32865833540548
SIGLEC17P	0.506873638103187	6.63914099371576	3.22714400209551	0.00136286035450219	0.0121817172137759	-1.32979932325595
CD1E	0.530843626528836	5.89853244928837	3.22695809858171	0.00136372138618913	0.0121833064922468	-1.33036476637029
CA5B	0.177871120357642	10.3043263438983	3.22668345935451	0.0013649943286373	0.012188572292569	-1.33120005134044
AFAP1L2	0.165881749615442	10.8120274369571	3.22588660977479	0.00136869392747324	0.0122115776680536	-1.33362320217345
MORN1	0.208653822139738	8.17094677510678	3.22583361096682	0.00136894031844096	0.0122115776680536	-1.33378434696056
[truncated: 15,833 more rows]
