# Supplementary material for: Regulatory mechanism of fibrosis-related genes in patients with heart failure
Source: Front Genet. 2022 Oct 17;13:1032572. doi: 10.3389/fgene.2022.1032572 (PMC9618712; doi:10.3389/fgene.2022.1032572)
Supplement: Supplementary file 6 [file DataSheet2.CSV]

	ONTOLOGY	ID	Description	GeneRatio	BgRatio	pvalue	p.adjust	qvalue	geneID	Count
GO:0030198	BP	GO:0030198	extracellular matrix organization	98/2433	393/18862	4.80362045488816e-11	1.54297603010793e-07	1.27447140633969e-07	ADAM15/ADAM19/ADAMTS1/ADAMTS10/ADAMTS14/ADAMTS15/ADAMTS4/ADAMTS5/ADAMTS8/ADAMTS9/ADAMTSL1/ADAMTSL2/ADAMTSL5/AEBP1/ANTXR1/APLP1/BCL3/BGN/CCDC80/CCN2/CMA1/COL10A1/COL11A2/COL12A1/COL14A1/COL15A1/COL16A1/COL19A1/COL1A1/COL1A2/COL22A1/COL3A1/COL5A1/COL8A1/COL8A2/COL9A1/COL9A2/COMP/CRISPLD2/CTSK/CTSL/DAG1/DPT/ECM2/ELANE/EXT1/F11R/FAP/FBLN1/FERMT1/FLRT2/FMOD/FOXC2/FOXF1/FURIN/HAPLN1/HAS1/HAS2/HAS3/HTRA…	98
GO:0043062	BP	GO:0043062	extracellular structure organization	98/2433	394/18862	5.59981812995395e-11	1.54297603010793e-07	1.27447140633969e-07	ADAM15/ADAM19/ADAMTS1/ADAMTS10/ADAMTS14/ADAMTS15/ADAMTS4/ADAMTS5/ADAMTS8/ADAMTS9/ADAMTSL1/ADAMTSL2/ADAMTSL5/AEBP1/ANTXR1/APLP1/BCL3/BGN/CCDC80/CCN2/CMA1/COL10A1/COL11A2/COL12A1/COL14A1/COL15A1/COL16A1/COL19A1/COL1A1/COL1A2/COL22A1/COL3A1/COL5A1/COL8A1/COL8A2/COL9A1/COL9A2/COMP/CRISPLD2/CTSK/CTSL/DAG1/DPT/ECM2/ELANE/EXT1/F11R/FAP/FBLN1/FERMT1/FLRT2/FMOD/FOXC2/FOXF1/FURIN/HAPLN1/HAS1/HAS2/HAS3/HTRA…	98
GO:0045229	BP	GO:0045229	external encapsulating structure organization	98/2433	396/18862	7.59089552365332e-11	1.54297603010793e-07	1.27447140633969e-07	ADAM15/ADAM19/ADAMTS1/ADAMTS10/ADAMTS14/ADAMTS15/ADAMTS4/ADAMTS5/ADAMTS8/ADAMTS9/ADAMTSL1/ADAMTSL2/ADAMTSL5/AEBP1/ANTXR1/APLP1/BCL3/BGN/CCDC80/CCN2/CMA1/COL10A1/COL11A2/COL12A1/COL14A1/COL15A1/COL16A1/COL19A1/COL1A1/COL1A2/COL22A1/COL3A1/COL5A1/COL8A1/COL8A2/COL9A1/COL9A2/COMP/CRISPLD2/CTSK/CTSL/DAG1/DPT/ECM2/ELANE/EXT1/F11R/FAP/FBLN1/FERMT1/FLRT2/FMOD/FOXC2/FOXF1/FURIN/HAPLN1/HAS1/HAS2/HAS3/HTRA…	98
GO:0042110	BP	GO:0042110	T cell activation	110/2433	474/18862	3.33894844581831e-10	4.99100010884368e-07	4.12247941875973e-07	ADA/ATG5/BCL3/BCL6/BMP4/BTLA/BTN3A1/CAMK4/CARD11/CBFB/CCL2/CCR7/CD1C/CD2/CD28/CD3D/CD3E/CD3G/CD40LG/CD6/CD74/CD83/CLEC7A/CRTAM/CTLA4/CTPS1/CTSL/EFNB1/EOMES/FCER1G/FCGR2B/FYN/FZD5/GLI2/GLI3/GNRH1/GRAP2/GRB2/HLA-DMB/HLA-DOA/HLA-DPA1/HLA-DPB1/HLA-DRA/HLA-DRB1/HMGB1/ICOSLG/IDO1/IL10/IL18R1/IL1B/IL23A/IL6/ITGAL/JAML/JMJD6/KIF13B/KIT/KLRC1/LAPTM5/LEF1/LEP/LOXL3/LRRC32/LY9/MDK/MYB/MYH9/NLRC3/NLRP3/NOD2/…	110
GO:0030217	BP	GO:0030217	T cell differentiation	68/2433	246/18862	4.47457053231217e-10	4.99100010884368e-07	4.12247941875973e-07	ADA/ATG5/BCL3/BCL6/BMP4/CAMK4/CARD11/CBFB/CCR7/CD2/CD28/CD3D/CD3E/CD3G/CD74/CD83/CRTAM/CTLA4/CTSL/EOMES/FCER1G/FZD5/GLI2/GLI3/HLA-DOA/HLA-DRA/HLA-DRB1/HMGB1/IL18R1/IL1B/IL23A/IL6/JMJD6/KIT/KLRC1/LEF1/LEP/LOXL3/LY9/MDK/MYB/NLRP3/NRARP/PATZ1/PCK1/PKNOX1/PNP/PRDM1/PREX1/PTGER4/RORC/RSAD2/SLAMF6/SOCS1/SPN/STAT3/TBX21/TESPA1/TGFBR2/THEMIS/TMEM98/TNFSF18/TNFSF9/VNN1/VSIR/ZAP70/ZBTB7B/ZC3H12A	68
GO:0001819	BP	GO:0001819	positive regulation of cytokine production	103/2433	437/18862	4.910790530184e-10	4.99100010884368e-07	4.12247941875973e-07	ADIPOQ/AFAP1L2/ATF4/BCL3/C1QTNF3/C3/CARD11/CASP1/CCR7/CD2/CD244/CD28/CD36/CD3E/CD40LG/CD58/CD6/CD74/CD83/CEBPG/CHUK/CLEC7A/CLU/CRCP/CRTAM/CSF1R/DDX21/DDX58/DEFB124/DHX58/ELANE/EREG/F2R/F3/FCER1G/FCN1/FERMT1/FLT4/FURIN/FZD5/GBP5/HLA-DPA1/HLA-DPB1/HLA-F/HMGB1/HMGB2/HMOX1/HPSE/IDO1/IFIH1/IL10/IL16/IL17D/IL17RA/IL18R1/IL1B/IL1R1/IL1RL1/IL23A/IL6/LAPTM5/LBP/LEP/LTB/LUM/LY9/MAPK14/MBP/MDK/MYB/NFKB2/NLR…	103
GO:0007159	BP	GO:0007159	leukocyte cell-cell adhesion	90/2433	366/18862	6.39139570214772e-10	5.56781871309954e-07	4.59892156913938e-07	ADA/ALOX5/ASS1/BCL6/BMP4/BTLA/CARD11/CBFB/CCL2/CCR7/CD28/CD3E/CD40LG/CD6/CD74/CD83/CERCAM/CRTAM/CTLA4/CX3CR1/EFNB1/ELANE/EXT1/F11R/FCGR2B/FUT4/FYN/GLI2/GLI3/GNRH1/GOLPH3/GRAP2/GRB2/HAS2/HLA-DMB/HLA-DPA1/HLA-DPB1/HLA-DRA/HLA-DRB1/HMGB1/ICOSLG/IDO1/IL10/IL1B/IL23A/IL6/ITGAL/ITGB7/LAPTM5/LEF1/LEP/LOXL3/LRRC32/MDK/MYB/NLRP3/NOD2/NRARP/NT5E/PAK2/PCK1/PNP/PODXL2/PPARA/PRKCQ/PTAFR/RAC1/RAC2/RHOA/RIPOR2/…	90
GO:0001501	BP	GO:0001501	skeletal system development	109/2433	486/18862	3.13831476848581e-09	2.39218043227831e-06	1.97589949568482e-06	ADAMTS4/ALPL/ANKH/BGN/BMP4/CCN2/CHST11/CMKLR1/COL10A1/COL11A2/COL19A1/COL1A1/COL1A2/COL3A1/COL9A2/COMP/CYTL1/DCHS1/DSCAML1/ECM1/EPHA2/ETS2/EVC/EXT1/EXT2/EXTL1/FGF18/FOXC2/FREM1/FRZB/GDF11/GDF6/GLG1/GLI2/GLI3/GPR68/HAPLN1/HAS2/HDAC4/HOXA3/HOXA4/HOXA5/HOXB3/HOXB4/HOXC6/INSIG1/KIT/LEP/LOXL2/LRP5L/LRRC17/LTBP3/LUM/MAPK14/MDK/MEF2D/MEIS1/MKKS/MMP16/MMP2/MPIG6B/MYOC/NPPC/NPR3/PAPSS2/PLXNB1/PPARGC1B/PRK…	109
GO:1903131	BP	GO:1903131	mononuclear cell differentiation	95/2433	411/18862	6.64757378733859e-09	4.50410055057675e-06	3.72030883887896e-06	ADA/ATG5/BAK1/BCL3/BCL6/BMP4/CAMK4/CARD11/CBFB/CCR7/CD2/CD28/CD3D/CD3E/CD3G/CD40LG/CD74/CD83/CDH17/CEBPG/CRTAM/CSF1R/CTLA4/CTNNBIP1/CTSL/EOMES/FCER1G/FCGR2B/FCRL3/FZD5/GLI2/GLI3/GPR68/HDAC4/HHEX/HLA-DOA/HLA-DRA/HLA-DRB1/HMGB1/IL10/IL18R1/IL1B/IL23A/IL34/IL6/ITFG2/JMJD6/JUN/KIT/KLRC1/LEF1/LEP/LOXL3/LY9/MDK/MS4A1/MYB/MYH9/NLRP3/NRARP/NTRK1/PATZ1/PCK1/PDE1B/PIR/PKNOX1/PNP/PPARG/PRDM1/PREX1/PSEN1/PTG…	95
GO:0007411	BP	GO:0007411	axon guidance	70/2433	277/18862	1.54158760797657e-08	9.40060123344111e-06	7.76473337280829e-06	ANOS1/BDNF/BOC/CHL1/CRMP1/CSF1R/CXCR4/DAG1/DOK5/DSCAML1/EFNA5/EFNB1/EPHA2/EPHA5/EPHB4/EPHB6/EVL/EXT1/FEZ2/FLRT2/FLRT3/FYN/GAP43/GDNF/GFRA1/GFRA2/GFRA3/GLI2/GLI3/GRB2/GRB7/KIF5A/KIF5C/LGI1/LGR6/LMX1A/MYOT/MYPN/NECTIN1/NFASC/NTN1/NTRK1/PALLD/PIK3CB/PLCG1/PLXNA2/PLXNB1/PLXNC1/PRKCQ/PTCH1/PTPRA/RAC1/RAC2/RNF165/ROBO1/ROBO3/SEMA3B/SEMA3F/SEMA4F/SEMA5B/SIAH1/SLIT2/SLIT3/SMO/SPTAN1/SPTBN1/VASP/VSTM2L/WN…	70
GO:0097485	BP	GO:0097485	neuron projection guidance	70/2433	278/18862	1.80467212607608e-08	1.00044460225563e-05	8.26349868255889e-06	ANOS1/BDNF/BOC/CHL1/CRMP1/CSF1R/CXCR4/DAG1/DOK5/DSCAML1/EFNA5/EFNB1/EPHA2/EPHA5/EPHB4/EPHB6/EVL/EXT1/FEZ2/FLRT2/FLRT3/FYN/GAP43/GDNF/GFRA1/GFRA2/GFRA3/GLI2/GLI3/GRB2/GRB7/KIF5A/KIF5C/LGI1/LGR6/LMX1A/MYOT/MYPN/NECTIN1/NFASC/NTN1/NTRK1/PALLD/PIK3CB/PLCG1/PLXNA2/PLXNB1/PLXNC1/PRKCQ/PTCH1/PTPRA/RAC1/RAC2/RNF165/ROBO1/ROBO3/SEMA3B/SEMA3F/SEMA4F/SEMA5B/SIAH1/SLIT2/SLIT3/SMO/SPTAN1/SPTBN1/VASP/VSTM2L/WN…	70
GO:0030098	BP	GO:0030098	lymphocyte differentiation	84/2433	358/18862	2.41596173474827e-08	1.22771122154125e-05	1.01406814919039e-05	ADA/ATG5/BAK1/BCL3/BCL6/BMP4/CAMK4/CARD11/CBFB/CCR7/CD2/CD28/CD3D/CD3E/CD3G/CD40LG/CD74/CD83/CDH17/CEBPG/CRTAM/CTLA4/CTSL/EOMES/FCER1G/FCGR2B/FCRL3/FZD5/GLI2/GLI3/HDAC4/HHEX/HLA-DOA/HLA-DRA/HLA-DRB1/HMGB1/IL10/IL18R1/IL1B/IL23A/IL6/ITFG2/JMJD6/KIT/KLRC1/LEF1/LEP/LOXL3/LY9/MDK/MS4A1/MYB/NLRP3/NRARP/NTRK1/PATZ1/PCK1/PKNOX1/PNP/PRDM1/PREX1/PTGER4/RNF41/RORC/RSAD2/SFRP1/SLAMF6/SOCS1/SPN/ST3GAL1/STAT3…	84
GO:1903037	BP	GO:1903037	regulation of leukocyte cell-cell adhesion	78/2433	330/18862	5.45052129271303e-08	2.55671375715108e-05	2.11180116482849e-05	ADA/ALOX5/ASS1/BCL6/BMP4/BTLA/CARD11/CBFB/CCL2/CCR7/CD28/CD3E/CD40LG/CD6/CD74/CD83/CRTAM/CTLA4/EFNB1/ELANE/FCGR2B/FUT4/FYN/GLI2/GLI3/GNRH1/GRAP2/GRB2/HAS2/HLA-DMB/HLA-DPA1/HLA-DPB1/HLA-DRA/HLA-DRB1/HMGB1/ICOSLG/IDO1/IL10/IL1B/IL23A/IL6/LAPTM5/LEF1/LEP/LOXL3/LRRC32/MDK/MYB/NLRP3/NOD2/NRARP/PAK2/PCK1/PNP/PPARA/PRKCQ/PTAFR/RAC1/RHOA/RIPOR2/SELE/SFTPD/SKAP1/SOCS1/SPN/TBX21/TESPA1/TFRC/TGFBR2/TNFSF18/…	78
GO:0022409	BP	GO:0022409	positive regulation of cell-cell adhesion	68/2433	276/18862	7.14354421732276e-08	3.10687637492613e-05	2.56622593326915e-05	ADA/ADAM19/ALOX5/BCL6/BTLA/CARD11/CBFB/CCL2/CCR7/CD28/CD3E/CD40LG/CD6/CD74/CD83/CTLA4/CX3CL1/EFNB1/ELANE/F11R/FUT4/FYN/GLI2/GLI3/GRAP2/GRB2/HAS2/HLA-DMB/HLA-DPA1/HLA-DPB1/HLA-DRA/HLA-DRB1/HMGB1/ICOSLG/IL10/IL1B/IL23A/IL6/JAK1/LEF1/LEP/MDK/MEGF10/MYB/NLRP3/NOD2/PAK2/PCK1/PLAUR/PNP/PODXL/PRKCQ/PTAFR/RAC1/RHOA/SELE/SKAP1/SOCS1/TESPA1/TFRC/TGFBR2/TNFSF9/VNN1/VSIR/WNT5A/YES1/ZAP70/ZBTB7B	68
GO:0045785	BP	GO:0045785	positive regulation of cell adhesion	94/2433	425/18862	7.64236563199278e-08	3.10687637492613e-05	2.56622593326915e-05	ADA/ADAM19/ALOX5/APOA1/BCL6/BTLA/CARD11/CBFB/CCDC80/CCL2/CCR7/CD28/CD36/CD3E/CD40LG/CD6/CD74/CD83/COL16A1/COL8A1/CTLA4/CX3CL1/DAG1/DNM2/ECM2/EDIL3/EFNB1/ELANE/EMP2/EPB41L4B/F11R/FERMT1/FOXC2/FOXF1/FUT4/FYN/GLI2/GLI3/GRAP2/GRB2/HAS2/HLA-DMB/HLA-DPA1/HLA-DPB1/HLA-DRA/HLA-DRB1/HMGB1/ICOSLG/IL10/IL1B/IL23A/IL6/JAK1/LEF1/LEP/LIF/MDK/MEGF10/MYB/MYOC/NID1/NLRP3/NOD2/PAK2/PCK1/PLAUR/PNP/PODXL/PREX1/PRKCQ…	94
GO:0046632	BP	GO:0046632	alpha-beta T cell differentiation	35/2433	107/18862	8.7660811262486e-08	3.3409726692415e-05	2.7595854071776e-05	ADA/BCL3/BCL6/CBFB/CD83/CTSL/EOMES/GLI3/HLA-DRA/HLA-DRB1/HMGB1/IL18R1/IL23A/IL6/LEF1/LOXL3/LY9/MYB/NLRP3/PNP/PRDM1/PTGER4/RORC/RSAD2/SLAMF6/SOCS1/SPN/STAT3/TBX21/TGFBR2/TMEM98/TNFSF18/ZAP70/ZBTB7B/ZC3H12A	35
GO:0045058	BP	GO:0045058	T cell selection	21/2433	48/18862	1.30265559648397e-07	4.67270225138781e-05	3.85957091589834e-05	ATG5/CARD11/CCR7/CD28/CD3D/CD3E/CD3G/CD74/CTSL/GLI3/IL23A/IL6/LOXL3/LY9/SLAMF6/SPN/STAT3/TBX21/THEMIS/TNFSF18/ZAP70	21
GO:0002285	BP	GO:0002285	lymphocyte activation involved in immune response	51/2433	189/18862	1.50542899879063e-07	5.10005890812516e-05	4.21256009310712e-05	ADA/BCL3/BCL6/CD1C/CD244/CD28/CD40LG/CD74/CDH17/EOMES/FCER1G/FCGR2B/GAPT/HLA-DMB/HLA-DRA/HLA-DRB1/HLA-F/HMGB1/IL10/IL18R1/IL23A/IL6/ITFG2/ITGAL/LEF1/LOXL3/LY9/MDK/MYB/NLRP3/PCK1/PSEN1/PTGER4/RNF168/RORC/SHLD1/SHLD2/SHLD3/SLAMF6/SLC11A1/SPN/ST3GAL1/STAT3/TBX21/TFRC/TLR4/TMEM98/TNFSF18/UNC13D/ZBTB7B/ZC3H12A	51
GO:0032757	BP	GO:0032757	positive regulation of interleukin-8 production	23/2433	57/18862	2.01714277022562e-07	6.47396663833465e-05	5.34738401968399e-05	ADIPOQ/AFAP1L2/CD2/CD244/CD58/CD74/CLEC7A/DDX58/ELANE/F2R/F3/FCN1/HMGB1/IL17D/IL1B/IL6/LBP/NOD2/STAT3/TLR4/TLR5/TLR7/WNT5A	23
GO:1903039	BP	GO:1903039	positive regulation of leukocyte cell-cell adhesion	59/2433	234/18862	2.20741155717477e-07	6.73039783782588e-05	5.55919173741121e-05	ADA/ALOX5/BCL6/BTLA/CARD11/CBFB/CCL2/CCR7/CD28/CD3E/CD40LG/CD6/CD74/CD83/CTLA4/EFNB1/ELANE/FUT4/FYN/GLI2/GLI3/GRAP2/GRB2/HAS2/HLA-DMB/HLA-DPA1/HLA-DPB1/HLA-DRA/HLA-DRB1/HMGB1/ICOSLG/IL1B/IL23A/IL6/LEF1/LEP/MDK/MYB/NLRP3/NOD2/PAK2/PCK1/PNP/PRKCQ/PTAFR/RAC1/RHOA/SELE/SKAP1/SOCS1/TESPA1/TFRC/TGFBR2/TNFSF9/VNN1/VSIR/YES1/ZAP70/ZBTB7B	59
GO:0022407	BP	GO:0022407	regulation of cell-cell adhesion	94/2433	437/18862	2.96845335931886e-07	8.56195449989319e-05	7.07202573440626e-05	ADA/ADAM19/ADIPOQ/ALOX5/APOA1/ASS1/BCL6/BMP4/BTLA/CARD11/CBFB/CCL2/CCR7/CD28/CD3E/CD40LG/CD6/CD74/CD83/CRTAM/CTLA4/CX3CL1/EFNA5/EFNB1/ELANE/F11R/FCGR2B/FUT4/FYN/GLI2/GLI3/GNRH1/GRAP2/GRB2/HAS2/HLA-DMB/HLA-DPA1/HLA-DPB1/HLA-DRA/HLA-DRB1/HMGB1/ICOSLG/IDO1/IL10/IL1B/IL23A/IL6/JAK1/LAPTM5/LEF1/LEP/LOXL3/LRRC32/MAPK14/MBP/MDK/MEGF10/MYB/NLRP3/NOD2/NRARP/PAK2/PCK1/PLAUR/PNP/PODXL/PPARA/PRKCQ/PTAFR/RAC1…	94
GO:0032609	BP	GO:0032609	interferon-gamma production	35/2433	112/18862	3.08893078054526e-07	8.56195449989319e-05	7.07202573440626e-05	BCL3/BTN3A1/BTN3A2/CCR7/CD2/CD244/CD3E/CD96/CEBPG/CLEC7A/CRTAM/FZD5/HLA-DPA1/HLA-DPB1/HLA-DRB1/HMGB1/IL10/IL18R1/IL1B/IL1R1/IL1RL1/IL23A/LAPTM5/NOD2/PDE4B/RASGRP1/SLAMF6/SLC11A1/SPN/TLR4/TLR7/TXK/VSIR/WNT5A/ZC3H12A	35
GO:0043367	BP	GO:0043367	CD4-positive, alpha-beta T cell differentiation	28/2433	81/18862	4.65916384601289e-07	0.000123528613621681	0.000102032489717033	BCL3/BCL6/CBFB/CD83/CTSL/HLA-DRA/HLA-DRB1/HMGB1/IL18R1/IL23A/IL6/LEF1/LOXL3/LY9/MYB/NLRP3/PTGER4/RORC/RSAD2/SLAMF6/SOCS1/SPN/STAT3/TBX21/TMEM98/TNFSF18/ZBTB7B/ZC3H12A	28
GO:1902105	BP	GO:1902105	regulation of leukocyte differentiation	66/2433	279/18862	5.44547414667069e-07	0.000138360422276658	0.00011428330610447	ADA/ADIPOQ/BCL6/BMP4/CAMK4/CARD11/CBFB/CCR1/CD2/CD28/CD74/CD83/CRTAM/CTLA4/CTNNBIP1/FCGR2B/FCRL3/GATA2/GLI2/GLI3/GPR137B/GPR68/HLA-DOA/HLA-DRA/HLA-DRB1/HMGB1/IL10/IL23A/IL34/JUN/KLF10/LEF1/LIF/LOXL3/LRRC17/MDK/MITF/MYB/NLRP3/NRARP/PCK1/PNP/PPARGC1B/PRDM1/PRXL2A/RASSF2/RNF41/ROR2/SFRP1/SOCS1/TAL1/TBX21/TCTA/TESPA1/TFE3/TGFBR2/TLR4/TMEM176B/TMEM178A/TNFSF18/TNFSF9/VNN1/VSIR/ZAP70/ZBTB7B/ZC3H12A	66
GO:0002292	BP	GO:0002292	T cell differentiation involved in immune response	26/2433	73/18862	6.1219159348008e-07	0.000149325773481661	0.000123340495781144	BCL3/BCL6/EOMES/FCER1G/HLA-DRA/HLA-DRB1/HMGB1/IL18R1/IL23A/IL6/LEF1/LOXL3/LY9/MYB/NLRP3/PCK1/PTGER4/RORC/SLAMF6/SPN/STAT3/TBX21/TMEM98/TNFSF18/ZBTB7B/ZC3H12A	26
GO:0050863	BP	GO:0050863	regulation of T cell activation	74/2433	327/18862	7.25653591576154e-07	0.00017019367697813	0.000140577021687931	ADA/BCL6/BMP4/BTLA/CAMK4/CARD11/CBFB/CCL2/CCR7/CD2/CD28/CD3E/CD40LG/CD6/CD74/CD83/CRTAM/CTLA4/EFNB1/FCGR2B/FYN/GLI2/GLI3/GNRH1/GRAP2/GRB2/HLA-DMB/HLA-DOA/HLA-DPA1/HLA-DPB1/HLA-DRA/HLA-DRB1/HMGB1/ICOSLG/IDO1/IL10/IL1B/IL23A/IL6/LAPTM5/LEF1/LEP/LOXL3/LRRC32/MDK/MYB/NLRP3/NOD2/NRARP/PAK2/PCK1/PNP/PRDM1/PRKCQ/RAC1/RAC2/RIPOR2/SFTPD/SIT1/SOCS1/SPN/TBX21/TESPA1/TFRC/TGFBR2/TNFSF18/TNFSF9/VNN1/VSIG4/VSI…	74
GO:0002286	BP	GO:0002286	T cell activation involved in immune response	34/2433	111/18862	7.64014813580031e-07	0.000172554160489297	0.00014252674007721	BCL3/BCL6/CD1C/CD74/EOMES/FCER1G/FCGR2B/HLA-DMB/HLA-DRA/HLA-DRB1/HMGB1/IL18R1/IL23A/IL6/ITGAL/LEF1/LOXL3/LY9/MDK/MYB/NLRP3/PCK1/PSEN1/PTGER4/RORC/SLAMF6/SLC11A1/SPN/STAT3/TBX21/TMEM98/TNFSF18/ZBTB7B/ZC3H12A	34
GO:0002287	BP	GO:0002287	alpha-beta T cell activation involved in immune response	24/2433	67/18862	1.4582245411925e-06	0.000302719536325844	0.000250041080133118	BCL3/BCL6/EOMES/HLA-DRA/HLA-DRB1/HMGB1/IL18R1/IL23A/IL6/LEF1/LOXL3/LY9/MYB/NLRP3/PTGER4/RORC/SLAMF6/SPN/STAT3/TBX21/TMEM98/TNFSF18/ZBTB7B/ZC3H12A	24
GO:0002293	BP	GO:0002293	alpha-beta T cell differentiation involved in immune response	24/2433	67/18862	1.4582245411925e-06	0.000302719536325844	0.000250041080133118	BCL3/BCL6/EOMES/HLA-DRA/HLA-DRB1/HMGB1/IL18R1/IL23A/IL6/LEF1/LOXL3/LY9/MYB/NLRP3/PTGER4/RORC/SLAMF6/SPN/STAT3/TBX21/TMEM98/TNFSF18/ZBTB7B/ZC3H12A	24
GO:0002699	BP	GO:0002699	positive regulation of immune effector process	54/2433	219/18862	1.489272891075e-06	0.000302719536325844	0.000250041080133118	C3/CD1C/CD1E/CD244/CD28/CD36/CD74/CLEC7A/CRTAM/DDX21/DDX58/DDX60/DHX58/ENPP3/FCER2/FOXF1/FZD5/GATA2/HLA-DMB/HLA-DRA/HLA-DRB1/HLA-F/HMOX1/HPX/IL10/IL18R1/IL1B/IL1R1/IL23A/IL6/KLRD1/LAPTM5/LBP/MYB/NLRP3/NOD2/PCK1/PTAFR/RAC2/RAET1E/RAP1A/RASGRP1/RBP4/RSAD2/SH2D1B/SHLD1/SHLD2/SHLD3/SLAMF6/TBX21/TFRC/TLR4/UNC13D/WNT5A	54
GO:0035710	BP	GO:0035710	CD4-positive, alpha-beta T cell activation	31/2433	100/18862	1.74040977318044e-06	0.000342355445059817	0.00028277965245054	BCL3/BCL6/CBFB/CD83/CTSL/HLA-DRA/HLA-DRB1/HMGB1/IL18R1/IL23A/IL6/LEF1/LOXL3/LY9/MYB/NLRP3/PRKCQ/PTGER4/RORC/RSAD2/SLAMF6/SOCS1/SPN/STAT3/TBX21/TGFBR2/TMEM98/TNFSF18/VSIR/ZBTB7B/ZC3H12A	31
GO:0001503	BP	GO:0001503	ossification	85/2433	401/18862	2.02802371877035e-06	0.000386465269908174	0.000319213601786714	ACHE/ACP5/ACVR2B/ADRB2/ALOX5/ALPL/ANKH/ASPN/ATF4/BMP4/CBFB/CCN2/CCR1/COL1A1/COL1A2/COMP/CTHRC1/CTNNBIP1/DCHS1/DDX21/ECM1/EPHA2/EXT1/EXT2/FBXO5/FGF18/FOXC2/FZD1/GLI2/GLI3/H3-3A/HDAC4/IGFBP5/IL6/INTU/KLF10/LEF1/LEP/LRP5L/LTBP3/MAPK14/MDK/MEF2D/MMP16/MMP2/MRC2/MYOC/NPPC/OMD/OSTF1/PENK/PLXNB1/PPARG/PPARGC1B/PSMC2/PTCH1/PTGER4/PTN/RASSF2/RDH14/RFLNB/RHOA/ROR2/RUNX2/RYR1/SFRP1/SMAD6/SMO/SNAI2/SOX8/SRGN…	85
GO:0042093	BP	GO:0042093	T-helper cell differentiation	23/2433	64/18862	2.25127515077646e-06	0.000416008359679845	0.000343615680907986	BCL3/BCL6/HLA-DRA/HLA-DRB1/HMGB1/IL18R1/IL23A/IL6/LEF1/LOXL3/LY9/MYB/NLRP3/PTGER4/RORC/SLAMF6/SPN/STAT3/TBX21/TMEM98/TNFSF18/ZBTB7B/ZC3H12A	23
GO:0061138	BP	GO:0061138	morphogenesis of a branching epithelium	45/2433	173/18862	2.3636915487419e-06	0.000423935031300826	0.000350162974016408	AGTR2/AR/BMP4/CTNNBIP1/DAG1/DCHS1/EDNRA/EPHA2/ESR1/ESRP2/EXT1/FGF10/FGF7/FKBPL/FOXC2/FOXF1/FZD5/GDNF/GLI2/GLI3/GRB2/GZF1/HOXA5/IL10/KRAS/LEF1/LRP5L/MDK/NKX3-1/NRARP/PTCH1/RBM15/RDH10/SFRP1/SLIT2/SMO/SOCS3/SOX8/SULF1/TBX3/TCF21/TGFBR2/TP63/WNT5A/WNT9B	45
GO:0032649	BP	GO:0032649	regulation of interferon-gamma production	32/2433	107/18862	2.84341732552993e-06	0.000495404538602329	0.000409195545944683	BCL3/CCR7/CD2/CD244/CD3E/CD96/CEBPG/CLEC7A/CRTAM/FZD5/HLA-DPA1/HLA-DPB1/HLA-DRB1/HMGB1/IL10/IL18R1/IL1B/IL1R1/IL1RL1/IL23A/LAPTM5/NOD2/PDE4B/RASGRP1/SLAMF6/SLC11A1/TLR4/TLR7/TXK/VSIR/WNT5A/ZC3H12A	32
GO:0072593	BP	GO:0072593	reactive oxygen species metabolic process	64/2433	281/18862	3.17313533766797e-06	0.000523529888948208	0.000432426596919987	AGTR1/AGTR2/AKR1C3/ALOX5/ASS1/ATG5/ATP2B4/BECN1/BIRC2/BNIP3/CCN2/CD36/CLEC7A/CLU/CX3CR1/CYB5B/DDIT4/DNM2/DUOX1/DUOX2/DUOXA1/FYN/GLA/GPX3/GRB2/HBA1/HBB/HBG2/HDAC4/HP/IFI6/IL10/IL1B/LEP/MAPK14/MPV17/MTCO2P12/NOS3/NQO1/P2RX4/PDK3/PID1/PLA2R1/PLIN5/PPARA/PRDX6/PREX1/PTGS2/RAC1/RAC2/RFK/RNF41/SFTPD/SLC25A33/SLC30A10/SNCA/SOD2/TGFBR2/THBS1/TIGAR/TLR4/TPO/VDAC1/ZC3H12A	64
GO:0043368	BP	GO:0043368	positive T cell selection	16/2433	36/18862	3.1765506544906e-06	0.000523529888948208	0.000432426596919987	CD3D/CD3E/CD3G/CD74/CTSL/IL23A/IL6/LOXL3/LY9/SLAMF6/SPN/STAT3/TBX21/THEMIS/TNFSF18/ZAP70	16
GO:0001763	BP	GO:0001763	morphogenesis of a branching structure	47/2433	186/18862	3.39642459018412e-06	0.00054449024468069	0.000449739486768242	AGTR2/AR/BCL11A/BMP4/CTNNBIP1/DAG1/DCHS1/EDNRA/EPHA2/ESR1/ESRP2/EXT1/FGF10/FGF7/FKBPL/FOXC2/FOXF1/FZD5/GDNF/GLI2/GLI3/GRB2/GZF1/HOXA5/IL10/KRAS/LEF1/LRP5L/MDK/NKX3-1/NRARP/PTCH1/RBM15/RDH10/RERE/SFRP1/SLIT2/SMO/SOCS3/SOX8/SULF1/TBX3/TCF21/TGFBR2/TP63/WNT5A/WNT9B	47
GO:0046434	BP	GO:0046434	organophosphate catabolic process	41/2433	154/18862	3.48230887873842e-06	0.00054449024468069	0.000449739486768242	ABHD6/ADA/DERA/ENPP3/ENPP6/ENTPD6/FITM2/GDE1/GDPD1/GPCPD1/GPD1/GPD1L/IDH1/IMPA2/INPP1/INPP5A/LDLR/NT5E/NUDT15/NUDT17/NUDT4/NUDT5/OGG1/PDE1A/PDE2A/PDE4A/PDE4B/PDE4C/PDE5A/PDE8B/PLA2G4C/PLA2G4F/PLA2G6/PLA2G7/PLBD1/PLCG1/PNP/PON1/PRDX6/SAMHD1/SARM1	41
GO:0046631	BP	GO:0046631	alpha-beta T cell activation	40/2433	149/18862	3.64863264139091e-06	0.000548823068717126	0.000453318324180741	ADA/BCL3/BCL6/CBFB/CD28/CD3E/CD83/CRTAM/CTSL/EOMES/GLI3/HLA-DRA/HLA-DRB1/HMGB1/IL18R1/IL23A/IL6/LEF1/LOXL3/LY9/MYB/NLRP3/PNP/PRDM1/PRKCQ/PTGER4/RORC/RSAD2/SLAMF6/SOCS1/SPN/STAT3/TBX21/TGFBR2/TMEM98/TNFSF18/VSIR/ZAP70/ZBTB7B/ZC3H12A	40
GO:0044262	BP	GO:0044262	cellular carbohydrate metabolic process	65/2433	288/18862	3.69002063256841e-06	0.000548823068717126	0.000453318324180741	ACACB/ADIPOQ/ADIPOR1/B3GALT5/B3GNT9/B4GALT5/C1QTNF3/CALM1/CD244/CRY1/DDIT4/DGAT2/ENOSF1/EXT1/EXT2/FGGY/FOXK2/GCKR/GNB3/GNMT/GYG2/HAS1/HAS2/HAS3/HDAC4/HMGB1/HRH1/IDH1/IMPA2/INPP1/INPP5A/IPPK/IRS1/ITPK1/KAT2B/LEP/LHCGR/NAGK/NHLRC1/PCK1/PDK3/PER2/PFKFB3/PFKFB4/PGAM1/PGD/PHKA2/PPARA/PPIP5K1/PPIP5K2/PPP1CC/PPP1R1A/PPP1R2B/PPP1R3D/PPP1R3E/PRKAG3/PTAFR/RORC/SLC25A12/SNCA/TIGAR/TKFC/USP7/WDR5/ZMPSTE24	65
GO:0002294	BP	GO:0002294	CD4-positive, alpha-beta T cell differentiation involved in immune response	23/2433	66/18862	4.12908070558486e-06	0.000587451824002789	0.000485225005239568	BCL3/BCL6/HLA-DRA/HLA-DRB1/HMGB1/IL18R1/IL23A/IL6/LEF1/LOXL3/LY9/MYB/NLRP3/PTGER4/RORC/SLAMF6/SPN/STAT3/TBX21/TMEM98/TNFSF18/ZBTB7B/ZC3H12A	23
GO:0001659	BP	GO:0001659	temperature homeostasis	44/2433	171/18862	4.142412009203e-06	0.000587451824002789	0.000485225005239568	ABHD6/ACADVL/ACHE/ACSL1/ACVR2B/ADAMTS5/ADIPOQ/ADIPOR1/ADRB1/ADRB2/ARNTL/ATF4/CD36/CMKLR1/CNR1/CXCR4/DIO2/EDNRB/FABP4/FOXC2/G0S2/GADD45G/GATM/HTR2A/IL18R1/IL1B/LAMA4/LEP/LPIN1/NPR3/PER2/PGAM5/PLCL1/PPARGC1B/PTGS2/RHEB/SLC25A44/STAT3/TFE3/TLR4/WNT10B/ZBTB7B/ZNF423/ZNF516	44
GO:0071622	BP	GO:0071622	regulation of granulocyte chemotaxis	19/2433	49/18862	4.64888628475489e-06	0.000643680913029792	0.000531669256330385	AKIRIN1/CCR7/CD74/CMKLR1/CSF1R/CXCL8/IL23A/IL34/JAM3/LBP/MDK/NOD2/RAC1/RAC2/RIPOR2/SLIT2/THBS1/THBS4/TNFSF18	19
GO:0031349	BP	GO:0031349	positive regulation of defense response	77/2433	361/18862	4.75002313649404e-06	0.000643680913029792	0.000531669256330385	ABCC1/AGTR1/C3/CARD11/CCR7/CD28/CHUK/CNR1/CRTAM/CX3CL1/EREG/FABP4/FCER1G/FCN1/FYN/GBP5/GPR4/HEXIM1/HLA-F/HMGB1/HMGB2/HPX/IDO1/IL16/IL1B/IL1RL1/IL23A/IL6/KLRD1/KRAS/LBP/MDK/MUC13/NFKBIA/NLRC5/NOD2/NPAS2/OPTN/OSM/OSMR/PAK2/PDE2A/PENK/PLA2G2A/PLA2G7/PSMB9/PSMC2/PSMD11/PSMD12/PSMD7/PSMD8/PSME3/PSME4/PTGER4/PTGS2/PYHIN1/RAET1E/RASGRP1/RBM14/S100A9/SH2D1B/SLAMF6/SNCA/STING1/TAB2/TAC1/TBK1/TLR4/TLR7/TNF…	77
GO:0045580	BP	GO:0045580	regulation of T cell differentiation	39/2433	146/18862	5.46744165698811e-06	0.000724792591832902	0.000598666094477988	ADA/BCL6/BMP4/CAMK4/CARD11/CBFB/CD2/CD28/CD74/CD83/CRTAM/CTLA4/GLI2/GLI3/HLA-DOA/HLA-DRA/HLA-DRB1/HMGB1/IL23A/LEF1/LOXL3/MDK/MYB/NLRP3/NRARP/PCK1/PNP/PRDM1/SOCS1/TBX21/TESPA1/TGFBR2/TNFSF18/TNFSF9/VNN1/VSIR/ZAP70/ZBTB7B/ZC3H12A	39
GO:0007409	BP	GO:0007409	axonogenesis	93/2433	460/18862	5.58672535339087e-06	0.000724847897978245	0.000598711776393624	ANOS1/B4GALT5/BDNF/BOC/BRSK1/CHL1/CRABP2/CRMP1/CSF1R/CXCR4/DAG1/DNM2/DOK5/DSCAML1/EFNA5/EFNB1/EPHA2/EPHA5/EPHB4/EPHB6/EVL/EXT1/FBXO45/FEZ2/FLRT2/FLRT3/FSTL4/FYN/GAP43/GDNF/GFRA1/GFRA2/GFRA3/GLI2/GLI3/GRB2/GRB7/KEL/KIF13B/KIF5A/KIF5C/LGI1/LGR6/LMX1A/MAP6/MYOT/MYPN/NECTIN1/NFASC/NLGN3/NR4A2/NTN1/NTNG2/NTRK1/PAK2/PALLD/PIK3CB/PLCG1/PLXNA2/PLXNB1/PLXNC1/PRKCQ/PSEN1/PTCH1/PTPRA/RAB11A/RAC1/RAC2/RHOA/R…	93
GO:0030199	BP	GO:0030199	collagen fibril organization	20/2433	54/18862	6.0027193052553e-06	0.000762595465071808	0.000629890611308039	ADAMTS14/AEBP1/COL11A2/COL12A1/COL14A1/COL1A1/COL1A2/COL3A1/COL5A1/COMP/DPT/EXT1/FMOD/FOXC2/LOXL1/LOXL2/LOXL3/LUM/TGFB2/TNXB	20
GO:0050870	BP	GO:0050870	positive regulation of T cell activation	51/2433	212/18862	6.13556856841326e-06	0.000763565247554776	0.000630691634798226	ADA/BCL6/BTLA/CARD11/CBFB/CCL2/CCR7/CD28/CD3E/CD40LG/CD6/CD74/CD83/CTLA4/EFNB1/FYN/GLI2/GLI3/GRAP2/GRB2/HLA-DMB/HLA-DPA1/HLA-DPB1/HLA-DRA/HLA-DRB1/HMGB1/ICOSLG/IL1B/IL23A/IL6/LEF1/LEP/MDK/MYB/NLRP3/NOD2/PAK2/PCK1/PNP/PRKCQ/RAC1/SOCS1/TESPA1/TFRC/TGFBR2/TNFSF9/VNN1/VSIR/YES1/ZAP70/ZBTB7B	51
GO:0071695	BP	GO:0071695	anatomical structure maturation	52/2433	218/18862	6.48566141472521e-06	0.000790991266139887	0.000653345049883372	ALDH1A2/AURKA/B4GALT5/BCL11A/BFSP1/C3/CATSPER2/CBFB/CFTR/CLEC7A/CX3CL1/CX3CR1/DAG1/DCHS1/DMC1/EDNRB/EREG/FBXO5/FERMT1/FZD5/GATA2/GDF11/GLDN/GPAT4/HOXA5/KCNIP2/KIF14/LEP/LHX6/MMP2/MYOC/NPPC/NR4A2/PLD6/PLXNB1/PPARG/RERE/RFLNB/RHOA/ROPN1B/RYR1/SOX8/SPINK1/SRRM4/TAL1/TGFB2/THBS3/TRIP13/VSX1/WNT10B/WNT5A/YTHDF2	52
GO:1903706	BP	GO:1903706	regulation of hemopoiesis	85/2433	415/18862	8.31799380597592e-06	0.000981454400469933	0.000810664291354997	ADA/ADIPOQ/BCL6/BMP4/CAMK4/CARD11/CBFB/CCR1/CD2/CD28/CD74/CD83/CRTAM/CTLA4/CTNNBIP1/FCGR2B/FCRL3/GATA2/GLI2/GLI3/GPR137B/GPR68/H3-3A/HLA-DOA/HLA-DRA/HLA-DRB1/HMGB1/HMGB2/HOXA5/IL10/IL17D/IL23A/IL34/JUN/KAT2B/KLF10/L3MBTL1/LEF1/LIF/LOXL3/LRRC17/MAPK14/MDK/MEIS1/MITF/MTURN/MYB/NFKBIA/NLRP3/NRARP/P4HTM/PCK1/PNP/PPARGC1B/PRDM1/PRKCQ/PRXL2A/PTN/RASSF2/RBM15/RNF41/ROR2/SFRP1/SMAP1/SOCS1/STAT3/TAL1/TBX2…	85
GO:0002683	BP	GO:0002683	negative regulation of immune system process	83/2433	403/18862	8.51044235543137e-06	0.000981454400469933	0.000810664291354997	ADA/ADIPOQ/APOA1/APOD/BANK1/BCL6/BMP4/BPI/CBFB/CCL2/CD22/CD300LF/CD59/CD74/CD96/CNR1/COL3A1/CRTAM/CTLA4/CX3CL1/DHX58/ENPP3/FCGR2B/FCRL3/FOXF1/GATA2/GCSAM/GLI3/GNRH1/GPR137B/GPR68/HLA-DOA/HLA-DOB/HLA-DRB1/HLA-F/HMGB1/HMOX1/HTRA1/IDO1/IL10/IL17D/IL1RL1/ILRUN/KLRC1/KLRD1/LAPTM5/LDLR/LOXL3/LRRC17/LRRC32/MDK/NLRC3/NLRC5/NOD2/NRARP/PPARG/PTGER4/RIPOR2/SAMHD1/SFRP1/SFTPD/SLIT2/SOCS1/SPN/SYT11/TBX21/TCTA…	83
GO:2000377	BP	GO:2000377	regulation of reactive oxygen species metabolic process	47/2433	192/18862	8.53018747538643e-06	0.000981454400469933	0.000810664291354997	AGTR1/AGTR2/AKR1C3/ALOX5/ASS1/ATG5/ATP2B4/BECN1/BIRC2/BNIP3/CD36/CLEC7A/CLU/CX3CR1/DNM2/DUOXA1/FYN/GLA/GRB2/HBB/HDAC4/HP/IL10/IL1B/LEP/MAPK14/MPV17/MTCO2P12/P2RX4/PDK3/PID1/PLIN5/PPARA/PTGS2/RAC1/RAC2/RNF41/SLC25A33/SLC30A10/SNCA/SOD2/TGFBR2/THBS1/TIGAR/TLR4/VDAC1/ZC3H12A	47
GO:0032637	BP	GO:0032637	interleukin-8 production	30/2433	103/18862	1.03082127439554e-05	0.0011640644687526	0.000961497036643796	ADIPOQ/AFAP1L2/ANXA4/BCL3/BPI/CD2/CD244/CD58/CD74/CLEC7A/DDX58/ELANE/F2R/F3/FCN1/HMGB1/IL10/IL17D/IL1B/IL6/LBP/LEP/NOD2/RAB1A/SSC5D/STAT3/TLR4/TLR5/TLR7/WNT5A	30
GO:0032729	BP	GO:0032729	positive regulation of interferon-gamma production	22/2433	65/18862	1.13851701360748e-05	0.00126230486345062	0.00104264189667211	BCL3/CD2/CD244/CD3E/CEBPG/CLEC7A/CRTAM/FZD5/HLA-DPA1/HLA-DPB1/IL18R1/IL1B/IL1R1/IL23A/PDE4B/RASGRP1/SLAMF6/SLC11A1/TLR4/TLR7/TXK/WNT5A	22
GO:0071621	BP	GO:0071621	granulocyte chemotaxis	34/2433	124/18862	1.16485036261741e-05	0.00126843884129303	0.00104770845585044	AKIRIN1/CCL2/CCL22/CCR7/CD74/CMKLR1/CSF1R/CX3CL1/CXCL10/CXCL11/CXCL8/CXCL9/FCER1G/HRH1/IL23A/IL34/JAM3/JAML/LBP/MDK/NOD2/PDE4B/PREX1/RAC1/RAC2/RIPOR2/S100A9/SAA1/SCG2/SLIT2/TGFB2/THBS1/THBS4/TNFSF18	34
GO:0032963	BP	GO:0032963	collagen metabolic process	31/2433	109/18862	1.25789920135209e-05	0.00133119625765161	0.00109954499194955	ADAM15/ADAMTS14/BMP4/CCN2/CIITA/COL15A1/COL19A1/COL1A1/COL1A2/COL5A1/CTSK/CTSL/F2R/FAP/FURIN/IL6/MFAP4/MMP16/MMP2/MMP25/MRC2/MYB/NPPC/P3H2/P3H3/PHYKPL/PPARG/RAP1A/TNXB/VIPAS39/VSIR	31
GO:0045123	BP	GO:0045123	cellular extravasation	23/2433	70/18862	1.26614271800251e-05	0.00133119625765161	0.00109954499194955	CCL2/CX3CL1/CX3CR1/ELANE/EXT1/F11R/FUT4/GOLPH3/IL1R1/ITGAL/ITGB7/JAM3/JAML/LEP/MDK/PODXL2/PTAFR/PTGER4/RIPOR2/SELE/SELL/SPN/XG	23
GO:0002700	BP	GO:0002700	regulation of production of molecular mediator of immune response	38/2433	146/18862	1.37496670565607e-05	0.00142110965611707	0.00117381189769212	APOA1/ATG5/BCL6/CD22/CD244/CD28/CD36/CD40LG/CD74/CD96/CLEC7A/DDX21/DDX58/FCGR2B/FCRL3/FZD5/HLA-F/HMOX1/HPX/IL10/IL18R1/IL1B/IL1R1/IL6/LAPTM5/NLRP3/NOD2/RBP4/RSAD2/SHLD1/SHLD2/SHLD3/TBX21/TFRC/TGFB2/TLR4/TMBIM6/WNT5A	38
GO:0097529	BP	GO:0097529	myeloid leukocyte migration	51/2433	218/18862	1.40727661378669e-05	0.00143026213181187	0.00118137168367883	AKIRIN1/CCL2/CCL22/CCR1/CCR7/CD74/CMKLR1/CSF1R/CX3CL1/CX3CR1/CXCL10/CXCL11/CXCL8/CXCL9/DEFB124/EDNRB/FCER1G/HMGB1/HRH1/IL1R1/IL23A/IL34/IL6/JAGN1/JAM3/JAML/KIT/LBP/LGMN/MDK/MST1L/NOD2/P2RX4/PDE4B/PLA2G7/PREX1/PTGER4/RAC1/RAC2/RIPOR2/ROR2/S100A9/SAA1/SCG2/SFTPD/SLIT2/TGFB2/THBS1/THBS4/TNFSF18/XG	51
GO:0051607	BP	GO:0051607	defense response to virus	58/2433	260/18862	1.7354215832789e-05	0.00170687109916689	0.00140984588726477	AGBL5/AKAP1/APOBEC3D/APOBEC3F/APOBEC3G/APOBEC3H/BCL2L1/BECN1/BIRC2/BNIP3/CRCP/CXCL10/CXCL9/DDIT4/DDX21/DDX58/DDX60/DHX58/FCN3/HERC5/HTRA1/IFI44L/IFI6/IFIH1/IFIT2/IFIT3/IL23A/IL6/ILRUN/MX1/MX2/NLRC5/NLRP1/NT5C3A/OAS1/OAS2/OAS3/OASL/PDE12/PRF1/RNASE2/RNASEL/RSAD2/RTP4/SAMHD1/SHFL/SLFN13/STING1/TBK1/TKFC/TLR7/TNFAIP3/TOMM70/TSPAN32/UNC13D/ZBP1/ZC3H12A/ZMPSTE24	58
GO:0140546	BP	GO:0140546	defense response to symbiont	58/2433	260/18862	1.7354215832789e-05	0.00170687109916689	0.00140984588726477	AGBL5/AKAP1/APOBEC3D/APOBEC3F/APOBEC3G/APOBEC3H/BCL2L1/BECN1/BIRC2/BNIP3/CRCP/CXCL10/CXCL9/DDIT4/DDX21/DDX58/DDX60/DHX58/FCN3/HERC5/HTRA1/IFI44L/IFI6/IFIH1/IFIT2/IFIT3/IL23A/IL6/ILRUN/MX1/MX2/NLRC5/NLRP1/NT5C3A/OAS1/OAS2/OAS3/OASL/PDE12/PRF1/RNASE2/RNASEL/RSAD2/RTP4/SAMHD1/SHFL/SLFN13/STING1/TBK1/TKFC/TLR7/TNFAIP3/TOMM70/TSPAN32/UNC13D/ZBP1/ZC3H12A/ZMPSTE24	58
GO:0007219	BP	GO:0007219	Notch signaling pathway	45/2433	186/18862	1.80499966816296e-05	0.00171921524797756	0.00142004193982024	ANXA4/BCL6/BEND6/CBFA2T2/CHAC1/DLK1/DNER/DTX3/DTX4/EPN2/FCER2/FGF10/FOXC2/GATA2/HEY2/KAT2B/KCNA5/KIT/MDK/NEPRO/NEURL1/NFKBIA/NOD2/NOS3/NRARP/PSEN1/RBM15/ROBO1/S1PR3/SLC35C1/SNAI2/STAT3/TCIM/TGFB2/TGFBR2/TIMP4/TM2D3/TP63/TSPAN14/TSPAN15/WDR12/WWC1/YBX1/YTHDF2/ZNF423	45
GO:0045619	BP	GO:0045619	regulation of lymphocyte differentiation	43/2433	175/18862	1.83255151063531e-05	0.00171921524797756	0.00142004193982024	ADA/BCL6/BMP4/CAMK4/CARD11/CBFB/CD2/CD28/CD74/CD83/CRTAM/CTLA4/FCRL3/GLI2/GLI3/HLA-DOA/HLA-DRA/HLA-DRB1/HMGB1/IL10/IL23A/LEF1/LOXL3/MDK/MYB/NLRP3/NRARP/PCK1/PNP/PRDM1/RNF41/SFRP1/SOCS1/TBX21/TESPA1/TGFBR2/TNFSF18/TNFSF9/VNN1/VSIR/ZAP70/ZBTB7B/ZC3H12A	43
GO:0048771	BP	GO:0048771	tissue remodeling	43/2433	175/18862	1.83255151063531e-05	0.00171921524797756	0.00142004193982024	ACE/ACP5/ACVR2B/ADRB2/AGTR2/ATG5/BAK1/BGN/CD38/CRB1/CSF1R/CTHRC1/EPHA2/EXT1/F2R/FGF10/FLT4/FOXC2/GPR137B/HOXA3/IGFBP5/IL20RA/IL23A/IL6/LEP/LIF/LRP5L/LTBP3/MDK/MITF/MMP2/NOS3/PPARGC1B/PTN/RAC1/RAC2/RASSF2/SFRP1/TFRC/THBS4/TMEM119/TNFAIP3/TNFRSF11B	43
GO:0097530	BP	GO:0097530	granulocyte migration	38/2433	148/18862	1.92017847100663e-05	0.00177412853275734	0.00146539935945243	AKIRIN1/CCL2/CCL22/CCR7/CD74/CMKLR1/CSF1R/CX3CL1/CXCL10/CXCL11/CXCL8/CXCL9/FCER1G/HRH1/IL1R1/IL23A/IL34/JAGN1/JAM3/JAML/LBP/MDK/NOD2/PDE4B/PREX1/PTGER4/RAC1/RAC2/RIPOR2/S100A9/SAA1/SCG2/SLIT2/TGFB2/THBS1/THBS4/TNFSF18/XG	38
GO:0002523	BP	GO:0002523	leukocyte migration involved in inflammatory response	10/2433	18/18862	2.04013874662371e-05	0.00183304875395126	0.0015140664389803	ALOX5/CX3CL1/ELANE/JAM3/LBP/MDK/NLRP3/PTN/S100A9/SELE	10
GO:0048754	BP	GO:0048754	branching morphogenesis of an epithelial tube	37/2433	143/18862	2.04406879745303e-05	0.00183304875395126	0.0015140664389803	AGTR2/AR/BMP4/CTNNBIP1/DAG1/DCHS1/EDNRA/EPHA2/ESR1/ESRP2/EXT1/FGF10/FKBPL/FOXC2/FOXF1/GDNF/GLI2/GLI3/GZF1/HOXA5/KRAS/LEF1/LRP5L/MDK/NKX3-1/NRARP/PTCH1/RBM15/RDH10/SLIT2/SMO/SOX8/TBX3/TCF21/TGFBR2/WNT5A/WNT9B	37
GO:0060348	BP	GO:0060348	bone development	46/2433	193/18862	2.20322849620681e-05	0.00194467057151686	0.00160626412192232	ALPL/BGN/BMP4/COL1A1/COMP/DCHS1/EXT1/EXT2/FGF18/FREM1/GLG1/GLI3/GPR68/HAS2/HOXB4/INSIG1/KIT/LEP/LRP5L/LRRC17/LTBP3/MEF2D/MEIS1/MMP16/MPIG6B/MYOC/NPPC/PLXNB1/PTGER4/RFLNB/RHOA/RYR1/SFRP4/SH2B3/SPNS2/SRD5A1/SULF1/TAL1/TAPT1/TGFBR2/THBS3/TMEM107/TMEM119/TMEM38B/TSKU/ZMPSTE24	46
GO:0002687	BP	GO:0002687	positive regulation of leukocyte migration	35/2433	133/18862	2.2942189057372e-05	0.00194467057151686	0.00160626412192232	AKIRIN1/CCR1/CCR7/CD74/CMKLR1/CSF1R/CX3CL1/CX3CR1/CXCL10/CXCL14/CXCL8/DEFB124/HMGB1/IL1R1/IL23A/IL34/IL6/JAM3/LBP/LGMN/MDK/P2RX4/PLA2G7/PTAFR/PTN/RAC1/RAC2/RHOA/RIPOR2/SPN/THBS1/THBS4/TNFSF18/WNT5A/XG	35
GO:0050729	BP	GO:0050729	positive regulation of inflammatory response	35/2433	133/18862	2.2942189057372e-05	0.00194467057151686	0.00160626412192232	ABCC1/AGTR1/C3/CCR7/CD28/CNR1/CX3CL1/FABP4/GPR4/IDO1/IL16/IL1B/IL1RL1/IL23A/IL6/LBP/MDK/NFKBIA/OSM/OSMR/PDE2A/PLA2G2A/PLA2G7/PTGER4/PTGS2/S100A9/SNCA/TAC1/TLR4/TLR7/TNFRSF1A/TNFSF18/TSLP/WNT5A/ZBP1	35
GO:0043383	BP	GO:0043383	negative T cell selection	8/2433	12/18862	2.31369468456616e-05	0.00194467057151686	0.00160626412192232	ATG5/CCR7/CD28/CD3E/CD74/GLI3/THEMIS/ZAP70	8
GO:0032677	BP	GO:0032677	regulation of interleukin-8 production	28/2433	97/18862	2.4093248507751e-05	0.00194467057151686	0.00160626412192232	ADIPOQ/AFAP1L2/ANXA4/BCL3/BPI/CD2/CD244/CD58/CD74/CLEC7A/DDX58/ELANE/F2R/F3/FCN1/HMGB1/IL10/IL17D/IL1B/IL6/LBP/NOD2/SSC5D/STAT3/TLR4/TLR5/TLR7/WNT5A	28
GO:0106106	BP	GO:0106106	cold-induced thermogenesis	37/2433	144/18862	2.41364863284588e-05	0.00194467057151686	0.00160626412192232	ABHD6/ACHE/ACSL1/ACVR2B/ADAMTS5/ADIPOQ/ADIPOR1/ADRB1/ADRB2/ARNTL/ATF4/CD36/CMKLR1/CXCR4/DIO2/FABP4/FOXC2/G0S2/GADD45G/GATM/IL18R1/LAMA4/LEP/LPIN1/NPR3/PER2/PGAM5/PLCL1/PPARGC1B/RHEB/SLC25A44/TFE3/TLR4/WNT10B/ZBTB7B/ZNF423/ZNF516	37
GO:0120161	BP	GO:0120161	regulation of cold-induced thermogenesis	37/2433	144/18862	2.41364863284588e-05	0.00194467057151686	0.00160626412192232	ABHD6/ACHE/ACSL1/ACVR2B/ADAMTS5/ADIPOQ/ADIPOR1/ADRB1/ADRB2/ARNTL/ATF4/CD36/CMKLR1/CXCR4/DIO2/FABP4/FOXC2/G0S2/GADD45G/GATM/IL18R1/LAMA4/LEP/LPIN1/NPR3/PER2/PGAM5/PLCL1/PPARGC1B/RHEB/SLC25A44/TFE3/TLR4/WNT10B/ZBTB7B/ZNF423/ZNF516	37
GO:0002685	BP	GO:0002685	regulation of leukocyte migration	48/2433	205/18862	2.42366289661006e-05	0.00194467057151686	0.00160626412192232	ADA/AKIRIN1/APOD/CCL2/CCR1/CCR7/CD74/CMKLR1/CSF1R/CX3CL1/CX3CR1/CXCL10/CXCL14/CXCL8/DEFB124/ECM1/ELANE/FUT4/GCSAM/HMGB1/HMOX1/IL1R1/IL23A/IL34/IL6/JAM3/LBP/LGMN/MDK/MST1L/NOD2/P2RX4/PLA2G7/PTAFR/PTGER4/PTN/RAC1/RAC2/RHOA/RIPOR2/SELE/SLIT2/SPN/THBS1/THBS4/TNFSF18/WNT5A/XG	48
GO:0009615	BP	GO:0009615	response to virus	74/2433	359/18862	2.48966932816352e-05	0.00197168877443392	0.00162858068834757	AGBL5/AKAP1/APOBEC3D/APOBEC3F/APOBEC3G/APOBEC3H/BCL2L1/BCL3/BECN1/BIRC2/BNIP3/CCL22/CHUK/CLU/CRCP/CXCL10/CXCL9/CXCR4/DDIT4/DDX21/DDX58/DDX60/DHX58/DUOX2/EXT1/FCN3/FOSL1/GSDME/HERC5/HTRA1/IFI44/IFI44L/IFI6/IFIH1/IFIT2/IFIT3/IL23A/IL6/ILRUN/MAPK14/MST1R/MX1/MX2/NLRC5/NLRP1/NT5C3A/OAS1/OAS2/OAS3/OASL/ODC1/PDE12/PENK/PRF1/PRKRA/RNASE2/RNASEL/RSAD2/RTP4/SAMHD1/SHFL/SLFN13/STING1/TBK1/TBX21/TKFC/TLR7/T…	74
GO:0050921	BP	GO:0050921	positive regulation of chemotaxis	36/2433	139/18862	2.56877386415899e-05	0.0020082542338002	0.00165878312280712	AKIRIN1/CCR1/CCR7/CD74/CMKLR1/CSF1R/CXCL10/CXCL14/CXCL8/CXCR4/DEFB124/F3/FGF10/FGF18/HMGB1/IL16/IL23A/IL34/IL6/LBP/LGMN/MDK/P2RX4/PLA2G7/PTN/RAC1/RAC2/RIPOR2/SCG2/SLIT2/SMOC2/THBS1/THBS4/TIAM1/TNFSF18/WNT5A	36
GO:0060759	BP	GO:0060759	regulation of response to cytokine stimulus	45/2433	189/18862	2.76596685025664e-05	0.00213504631048924	0.00176351117634617	ADIPOQ/APOA1/BIRC2/CARD16/CASP1/CBFB/CD300LF/CD74/CHUK/CXCR4/DDX58/ECM1/HPX/IFIH1/IL1R1/IL1R2/IL6/JAK1/LAPTM5/MADD/NLRC5/PALM3/PPARG/RNASEL/ROBO1/SAMHD1/SH2B3/SLIT2/SLIT3/SOCS1/SOCS3/SPATA2/SPPL2A/TBK1/TLR4/TNFAIP3/TNFRSF1A/TRAF1/TSLP/TXK/UBE2K/VRK2/WNT5A/YTHDF2/ZBP1	45
GO:0051216	BP	GO:0051216	cartilage development	44/2433	185/18862	3.4726934738416e-05	0.00264706060043576	0.00218642608846474	BGN/BMP4/CCN2/CHST11/COL11A2/COL1A1/COMP/CYTL1/ECM1/EVC/EXT1/FGF18/FRZB/GDF6/GLG1/GLI2/GLI3/HOXA3/HOXA5/HOXB3/LEP/LOXL2/LTBP3/LUM/MAPK14/MDK/MEF2D/MKKS/NPPC/PRRX1/RFLNB/ROR2/RUNX2/SNAI2/SULF1/TAPT1/TGFBI/TGFBR2/THBS3/TSKU/WNT10B/WNT5A/WNT9A/ZMPSTE24	44
GO:0002705	BP	GO:0002705	positive regulation of leukocyte mediated immunity	33/2433	125/18862	3.61763863165836e-05	0.00272350128096947	0.00224956476315598	C3/CD1C/CD1E/CD28/CLEC7A/CRTAM/DDX21/DDX58/FCER2/FZD5/HLA-DRA/HLA-DRB1/HLA-F/HPX/IL18R1/IL1B/IL1R1/IL23A/IL6/KLRD1/NLRP3/NOD2/PTAFR/RAET1E/RASGRP1/RSAD2/SH2D1B/SHLD1/SHLD2/SHLD3/SLAMF6/TBX21/TFRC	33
GO:0002718	BP	GO:0002718	regulation of cytokine production involved in immune response	25/2433	84/18862	3.6764697221839e-05	0.00273299531734696	0.00225740667233523	APOA1/ATG5/BCL6/CD36/CD74/CD96/CLEC7A/DDX21/DDX58/FZD5/HLA-F/HMOX1/IL10/IL18R1/IL1B/IL1R1/IL6/LAPTM5/NLRP3/NOD2/RSAD2/TBX21/TGFB2/TLR4/WNT5A	25
GO:0061448	BP	GO:0061448	connective tissue development	54/2433	243/18862	3.7198853942243e-05	0.00273299531734696	0.00225740667233523	BGN/BMP4/CCN2/CHST11/COL11A2/COL1A1/COL5A1/COMP/CYTL1/DGAT2/ECM1/EVC/EXT1/FGF18/FOXC2/FRZB/GDF6/GLG1/GLI2/GLI3/GPR4/HOXA3/HOXA5/HOXB3/LEP/LOXL2/LRP5L/LTBP3/LUM/MAPK14/MDK/MEF2D/MKKS/NPPC/PRRX1/RFLNB/ROR2/RORC/RUNX2/SLC25A25/SNAI2/SOX8/SULF1/TAPT1/TGFBI/TGFBR2/THBS3/TSKU/UBB/WNT10B/WNT5A/WNT9A/ZMPSTE24/ZNF516	54
GO:0030595	BP	GO:0030595	leukocyte chemotaxis	51/2433	226/18862	3.94245876523044e-05	0.00286203732742562	0.00236399313178291	AKIRIN1/ALOX5/CCL2/CCL22/CCR1/CCR7/CD74/CMKLR1/CSF1R/CX3CL1/CXCL10/CXCL11/CXCL14/CXCL8/CXCL9/CXCR4/DEFB124/EDNRB/FCER1G/HMGB1/HRH1/IL10/IL16/IL23A/IL34/IL6/JAM3/JAML/KIT/LBP/LGMN/MDK/MST1L/NOD2/PDE4B/PLA2G7/PREX1/PTN/RAC1/RAC2/RIPOR2/S100A9/SAA1/SCG2/SFTPD/SLIT2/TGFB2/THBS1/THBS4/TNFSF18/WNT5A	51
GO:0120163	BP	GO:0120163	negative regulation of cold-induced thermogenesis	17/2433	47/18862	4.22625832512195e-05	0.00303196744312866	0.00250435245643449	ABHD6/ACVR2B/ADAMTS5/ADIPOQ/ARNTL/ATF4/FOXC2/IL18R1/LAMA4/NPR3/PGAM5/PLCL1/RHEB/TFE3/TLR4/WNT10B/ZNF423	17
GO:1901136	BP	GO:1901136	carbohydrate derivative catabolic process	46/2433	198/18862	4.35240028311947e-05	0.00308615545656541	0.00254911081453203	ADA/ADAMTS9/AHCY/APOBEC3D/APOBEC3F/APOBEC3G/APOBEC3H/BGN/CDADC1/CHIT1/CHP1/CTSL/DERA/ENPP4/FITM2/FMOD/FUCA2/GLA/GNPDA1/GPD1/GPD1L/HPSE/HYAL4/LUM/LYVE1/MAN1A1/NAGK/NGLY1/NT5C3A/NT5E/NUDT15/NUDT4/OGG1/OGN/OMD/PDE1A/PDE2A/PDE4A/PDE4B/PDE4C/PDE5A/PDE8B/PNP/SAMHD1/SDC2/VCAN	46
GO:0031589	BP	GO:0031589	cell-substrate adhesion	73/2433	359/18862	4.49642416437563e-05	0.00315163155797271	0.0026031929372701	ADAM15/ADAMTS9/AJAP1/ANTXR1/APOA1/APOD/ATP1B2/ATRNL1/BCL6/CAMSAP3/CCDC80/CCN2/CCR7/CD36/CD3E/CD96/COL16A1/COL1A1/COL3A1/COL8A1/CX3CL1/DAG1/DNM2/ECM2/EDA/EDIL3/EFNA5/EMP2/FAM107A/FBLN1/FERMT1/FOXF1/FREM1/HAS2/HPSE/ITGAL/ITGB7/ITGBL1/JAM3/KIF14/LAMB4/LYVE1/MDK/MYOC/NID1/NTNG2/ONECUT2/OTOA/PARVA/PARVB/PIK3CB/PREX1/PTN/PTPRA/RAB1A/RAC1/RAC2/RHOA/SFRP1/SGCE/SKAP1/SMAD6/SPRY4/TECTA/THBS1/THBS3/THSD1/TI…	73
GO:0003018	BP	GO:0003018	vascular process in circulatory system	54/2433	245/18862	4.70908074107336e-05	0.00326317890443925	0.00269532910837752	ABCB1/ABCC1/ABCG2/ACE/ADRB1/ADRB2/AGTR1/AGTR2/ATG5/ATP1A4/ATP1B2/ATP2B4/CD36/CD38/COMP/CTNNBIP1/EDNRA/EDNRB/EXT1/EXT2/F2R/FGFBP3/FOXC2/GCLM/GPR4/HRH1/HTR2A/KCNA5/KEL/LEP/MKKS/NOS3/P2RX1/PDE2A/PER2/PTAFR/SCNN1B/SLC16A12/SLC16A2/SLC1A1/SLC1A2/SLC1A4/SLC29A2/SLC2A3/SLC5A1/SLC5A6/SLC6A1/SLC6A9/SLCO3A1/SLIT2/SMTNL2/SOD2/TFRC/YES1	54
GO:0060513	BP	GO:0060513	prostatic bud formation	7/2433	10/18862	4.94885203391676e-05	0.00339079771941847	0.00280074003338755	AR/BMP4/FGF10/GLI2/SULF1/TP63/WNT5A	7
GO:0070661	BP	GO:0070661	leukocyte proliferation	65/2433	312/18862	5.39865553238698e-05	0.00359020576001063	0.00296544761209902	ACE/ADA/BCL6/BMP4/BTN3A1/CARD11/CD22/CD28/CD38/CD3E/CD40LG/CD6/CD74/CLU/CRTAM/CSF1R/CTLA4/CTPS1/CX3CL1/EFNB1/ENPP3/FCGR2B/FCRL3/FGF10/FYN/GAPT/GNRH1/HHEX/HLA-DMB/HLA-DPA1/HLA-DPB1/HLA-DRB1/HMGB1/ICOSLG/IDO1/IL10/IL1B/IL23A/IL34/IL6/KIT/LEF1/LEP/LRRC32/MS4A1/NPR3/PNP/PRKCQ/RAC2/RASGRP1/SFTPD/SLC11A1/SPN/TAC1/TBK1/TFRC/TGFBR2/TLR4/TNFAIP3/TNFSF18/TNFSF9/VSIG4/VSIR/ZAP70/ZBTB7B	65
GO:0060326	BP	GO:0060326	cell chemotaxis	64/2433	306/18862	5.43144655679887e-05	0.00359020576001063	0.00296544761209902	ABCC1/AGTR1/AKIRIN1/ALOX5/CCL2/CCL22/CCR1/CCR7/CD74/CMKLR1/CSF1R/CX3CL1/CX3CR1/CXCL10/CXCL11/CXCL14/CXCL8/CXCL9/CXCR4/DEFB124/EDNRB/EPHA2/FCER1G/FGF18/HMGB1/HMGB2/HRH1/IL10/IL16/IL23A/IL34/IL6/JAM3/JAML/KIT/LBP/LEF1/LGMN/MDK/MST1L/NOD2/P2RX4/PARVA/PDE4B/PLA2G7/PLEKHG5/PREX1/PRKCQ/PTN/RAC1/RAC2/RIPOR2/S100A9/SAA1/SCG2/SFTPD/SLIT2/SMOC2/TGFB2/THBS1/THBS4/TIAM1/TNFSF18/WNT5A	64
GO:0001959	BP	GO:0001959	regulation of cytokine-mediated signaling pathway	42/2433	177/18862	5.4753875972612e-05	0.00359020576001063	0.00296544761209902	ADIPOQ/APOA1/BIRC2/CARD16/CASP1/CBFB/CD300LF/CD74/CHUK/CXCR4/ECM1/HPX/IL1R1/IL1R2/IL6/JAK1/LAPTM5/MADD/NLRC5/PALM3/PPARG/RNASEL/ROBO1/SAMHD1/SH2B3/SLIT2/SLIT3/SOCS1/SOCS3/SPATA2/SPPL2A/TBK1/TNFAIP3/TNFRSF1A/TRAF1/TSLP/TXK/UBE2K/VRK2/WNT5A/YTHDF2/ZBP1	42
GO:0008217	BP	GO:0008217	regulation of blood pressure	42/2433	177/18862	5.4753875972612e-05	0.00359020576001063	0.00296544761209902	ACE/ACSM3/ADIPOQ/ADRB1/ADRB2/AGTR1/AGTR2/ANPEP/AR/CMA1/CNR1/COL1A2/EDNRA/EDNRB/EMP2/ENPEP/EXT1/EXT2/F11R/F2R/GNB3/HBB/HMOX1/ID2/LEP/LVRN/MKKS/MME/MYH6/NOS3/NPR3/NR2F2/P2RX1/P2RX4/PPARA/PPARG/PTAFR/PTGS2/SGK1/SOD2/TAC1/TRHDE	42
GO:0002690	BP	GO:0002690	positive regulation of leukocyte chemotaxis	26/2433	91/18862	5.6235055751617e-05	0.00362947929499798	0.00299788686999454	AKIRIN1/CCR1/CCR7/CD74/CMKLR1/CSF1R/CXCL10/CXCL14/CXCL8/DEFB124/HMGB1/IL23A/IL34/IL6/LBP/LGMN/MDK/PLA2G7/PTN/RAC1/RAC2/RIPOR2/THBS1/THBS4/TNFSF18/WNT5A	26
GO:0050866	BP	GO:0050866	negative regulation of cell activation	46/2433	200/18862	5.65432163044946e-05	0.00362947929499798	0.00299788686999454	BANK1/BCL6/BMP4/BPI/CBFB/CD300LF/CD74/CNR1/CRTAM/CTLA4/CX3CL1/ENPP3/FCGR2B/FOXF1/GLI3/GNRH1/HLA-DRB1/HLA-F/HMGB1/HMOX1/IDO1/IL10/LAPTM5/LDLR/LOXL3/LRRC32/MDK/NOS3/NRARP/RIPOR2/SERPINE2/SFRP1/SFTPD/SH2B3/SOCS1/SPN/SYT11/TBX21/THBD/TNFAIP3/TNFSF18/TSPAN32/VSIG4/VSIR/ZBTB7B/ZC3H12A	46
GO:0002822	BP	GO:0002822	regulation of adaptive immune response based on somatic recombination of immune receptors built from immunoglobulin superfamily domains	38/2433	155/18862	5.76069305303879e-05	0.00365924023306568	0.00302246888802529	ADA/BCL6/C3/CD1C/CD1E/CD28/FCER2/FCGR2B/FZD5/HLA-DRA/HLA-DRB1/HLA-F/HMGB1/HPX/IL10/IL18R1/IL1B/IL1R1/IL1RL1/IL23A/IL6/KLRC1/KLRD1/LOXL3/NLRP3/NOD2/PRKCQ/RSAD2/SHLD1/SHLD2/SHLD3/SLC11A1/TBX21/TFRC/TNFAIP3/TNFSF18/ZBTB7B/ZC3H12A	38
GO:1903409	BP	GO:1903409	reactive oxygen species biosynthetic process	32/2433	123/18862	6.41685715338553e-05	0.00403402009498401	0.00333203054573519	AGTR2/ALOX5/ASS1/ATP2B4/CD36/CLEC7A/CLU/CX3CR1/CYB5B/DNM2/DUOX1/DUOX2/DUOXA1/FYN/GLA/HBB/HDAC4/IL10/IL1B/MTCO2P12/NOS3/NQO1/P2RX4/PPARA/PTGS2/RAC1/SLC25A33/SLC30A10/SNCA/SOD2/TLR4/ZC3H12A	32
GO:0046637	BP	GO:0046637	regulation of alpha-beta T cell differentiation	21/2433	67/18862	6.55446069594036e-05	0.00407847972692289	0.00336875342965356	ADA/BCL6/CBFB/CD83/GLI3/HLA-DRA/HLA-DRB1/HMGB1/IL23A/LOXL3/MYB/NLRP3/PNP/PRDM1/SOCS1/TBX21/TGFBR2/TNFSF18/ZAP70/ZBTB7B/ZC3H12A	21
GO:0043373	BP	GO:0043373	CD4-positive, alpha-beta T cell lineage commitment	10/2433	20/18862	6.73571337948631e-05	0.00413026364727905	0.00341152604861477	CTSL/IL23A/IL6/LOXL3/LY9/SLAMF6/SPN/STAT3/TBX21/TNFSF18	10
GO:0051091	BP	GO:0051091	positive regulation of DNA-binding transcription factor activity	57/2433	266/18862	6.77314471511815e-05	0.00413026364727905	0.00341152604861477	ANXA3/AR/BEX1/CAMK2A/CARD11/CARD16/CD36/CD40LG/CEBPG/CHUK/CLU/COPS5/CTH/CX3CL1/CX3CR1/CYTL1/DDX58/EDA/EDA2R/EPHA5/ESR1/FOSL1/FZD1/HDAC4/IL10/IL18R1/IL1B/IL6/KIT/KRAS/NDP/NFKB2/NKX3-1/NLRP3/NOD2/NTRK1/PPARG/PPARGC1B/PRKCQ/RNF41/S100A9/SLCO3A1/SMO/STAT3/STING1/TAB2/TERF2IP/TFRC/TLR4/TNFSF18/TRAF1/TRAF5/TRIM13/TRIM37/UBB/WNT10B/WNT5A	57
GO:0007178	BP	GO:0007178	transmembrane receptor protein serine/threonine kinase signaling pathway	72/2433	358/18862	7.28646776097126e-05	0.00438033171352116	0.00361807792877712	ACVR1C/ACVR2B/ADAMTSL2/AMHR2/ASPN/BMP4/BMPER/CHST11/CILP/COL1A2/COL3A1/COMP/DNM2/DUSP15/EID2/EXT1/F11R/FERMT1/FGF10/FMOD/FURIN/GDF11/GDF6/GLG1/HPGD/HTRA1/HTRA4/IGSF1/IL17RD/ING2/INHBB/JUN/LEF1/LEFTY2/LRRC32/LTBP2/LTBP3/LTBP4/MAPK14/NREP/ONECUT2/PEG10/PMEPA1/PPARA/PPARG/PPM1A/PPM1L/RASL11B/RBM14/RGMB/RHOA/RNF165/ROR2/RUNX2/SDCBP/SFRP1/SFRP4/SFRP5/SMAD6/STRAP/SULF1/TGFB2/TGFBR2/TGFBR3/TGFBRAP1/THBS…	72
GO:0060443	BP	GO:0060443	mammary gland morphogenesis	15/2433	40/18862	7.32689135420069e-05	0.00438033171352116	0.00361807792877712	AR/BMP4/CSF1R/EPHA2/ESR1/FGF10/GLI2/GLI3/IGFBP5/LRP5L/NTN1/PTCH1/TBX3/TGFBR2/WNT5A	15
GO:0002708	BP	GO:0002708	positive regulation of lymphocyte mediated immunity	29/2433	108/18862	7.52574050639385e-05	0.0044555306415524	0.00368019093746496	C3/CD1C/CD1E/CD28/CRTAM/FCER2/FZD5/HLA-DRA/HLA-DRB1/HLA-F/HPX/IL18R1/IL1B/IL1R1/IL23A/IL6/KLRD1/NLRP3/NOD2/RAET1E/RASGRP1/RSAD2/SH2D1B/SHLD1/SHLD2/SHLD3/SLAMF6/TBX21/TFRC	29
GO:0002688	BP	GO:0002688	regulation of leukocyte chemotaxis	31/2433	119/18862	8.07083828754143e-05	0.0047323049882142	0.00390880174148641	AKIRIN1/CCL2/CCR1/CCR7/CD74/CMKLR1/CSF1R/CXCL10/CXCL14/CXCL8/DEFB124/HMGB1/IL23A/IL34/IL6/JAM3/LBP/LGMN/MDK/MST1L/NOD2/PLA2G7/PTN/RAC1/RAC2/RIPOR2/SLIT2/THBS1/THBS4/TNFSF18/WNT5A	31
GO:0002367	BP	GO:0002367	cytokine production involved in immune response	26/2433	93/18862	8.40192511732014e-05	0.00484603970391937	0.00400274464160021	APOA1/ATG5/BCL6/CD36/CD74/CD96/CLEC7A/DDX21/DDX58/FZD5/HLA-F/HMOX1/IL10/IL18R1/IL1B/IL1R1/IL6/KIT/LAPTM5/NLRP3/NOD2/RSAD2/TBX21/TGFB2/TLR4/WNT5A	26
GO:0090022	BP	GO:0090022	regulation of neutrophil chemotaxis	13/2433	32/18862	8.42374891137181e-05	0.00484603970391937	0.00400274464160021	CCR7/CD74/CXCL8/IL23A/JAM3/LBP/MDK/NOD2/RAC1/RAC2/RIPOR2/SLIT2/THBS4	13
GO:0045444	BP	GO:0045444	fat cell differentiation	49/2433	221/18862	8.83220093949581e-05	0.00503241632623925	0.00415668849511571	ADIPOQ/ADRB1/ADRB2/ALOX5/ARNTL/ATAT1/BNIP3/C1QTNF3/CMKLR1/DIO2/FABP4/FGF10/FRZB/GATA2/GDF6/GNB3/HTR2A/IL6/INHBB/INSIG1/LEP/LGALS12/LMO3/MAPK14/MEDAG/MKKS/NR4A2/OSBPL11/PER2/PEX11A/PPARG/PTGS2/PTPRQ/RNASEL/RORC/SFRP1/SMAD6/SOCS1/SOX8/STEAP4/SYAP1/TAF8/TFE3/TRIB2/WNT10B/WNT5A/ZBTB7B/ZC3H12A/ZNF516	49
GO:0002295	BP	GO:0002295	T-helper cell lineage commitment	9/2433	17/18862	8.91277407730139e-05	0.00503241632623925	0.00415668849511571	IL23A/IL6/LOXL3/LY9/SLAMF6/SPN/STAT3/TBX21/TNFSF18	9
GO:1990845	BP	GO:1990845	adaptive thermogenesis	37/2433	153/18862	9.73118393137825e-05	0.00539525621806566	0.00445638794487307	ABHD6/ACHE/ACSL1/ACVR2B/ADAMTS5/ADIPOQ/ADIPOR1/ADRB1/ADRB2/ARNTL/ATF4/CD36/CMKLR1/CXCR4/DIO2/FABP4/FOXC2/G0S2/GADD45G/GATM/IL18R1/LAMA4/LEP/LPIN1/NPR3/PER2/PGAM5/PLCL1/PPARGC1B/RHEB/SLC25A44/TFE3/TLR4/WNT10B/ZBTB7B/ZNF423/ZNF516	37
GO:0002702	BP	GO:0002702	positive regulation of production of molecular mediator of immune response	27/2433	99/18862	9.8514785928046e-05	0.00539525621806566	0.00445638794487307	CD244/CD28/CD36/CD74/CLEC7A/DDX21/DDX58/FZD5/HLA-F/HPX/IL10/IL18R1/IL1B/IL1R1/IL6/LAPTM5/NLRP3/NOD2/RBP4/RSAD2/SHLD1/SHLD2/SHLD3/TBX21/TFRC/TLR4/WNT5A	27
GO:1903426	BP	GO:1903426	regulation of reactive oxygen species biosynthetic process	27/2433	99/18862	9.8514785928046e-05	0.00539525621806566	0.00445638794487307	AGTR2/ALOX5/ASS1/ATP2B4/CD36/CLEC7A/CLU/CX3CR1/DNM2/DUOXA1/FYN/GLA/HBB/HDAC4/IL10/IL1B/MTCO2P12/P2RX4/PPARA/PTGS2/RAC1/SLC25A33/SLC30A10/SNCA/SOD2/TLR4/ZC3H12A	27
GO:0002819	BP	GO:0002819	regulation of adaptive immune response	40/2433	170/18862	9.90929315223605e-05	0.00539525621806566	0.00445638794487307	ADA/BCL6/C3/CD1C/CD1E/CD28/CD48/FCER2/FCGR2B/FZD5/HLA-DRA/HLA-DRB1/HLA-F/HMGB1/HPX/IL10/IL18R1/IL1B/IL1R1/IL1RL1/IL23A/IL6/KLRC1/KLRD1/LOXL3/NLRP3/NOD2/PRKCQ/RSAD2/SHLD1/SHLD2/SHLD3/SKAP1/SLC11A1/TBX21/TFRC/TNFAIP3/TNFSF18/ZBTB7B/ZC3H12A	40
GO:1901654	BP	GO:1901654	response to ketone	44/2433	193/18862	0.000100749383668249	0.00540906625273019	0.004467794793688	ADAM15/ADCY3/AGTR2/AKAP8/AKR1C2/AKR1C3/AR/ASS1/CALM1/CATSPER2/CATSPERB/CATSPERG/CBX3/CCR7/CD38/CFTR/DDIT4/DNMT3B/ELK1/FIBIN/FOSB/FOSL1/GNRH1/GOLPH3/KCNJ11/MAP4K1/NKX3-1/NQO1/PCK1/PCNA/PPARG/PTAFR/PTGER4/PTN/SCNN1B/SFRP1/SGK1/SLIT2/SLIT3/SRD5A1/TGFB2/TGFBR3/THBS1/TRERF1	44
GO:0062012	BP	GO:0062012	regulation of small molecule metabolic process	84/2433	437/18862	0.000101120621976261	0.00540906625273019	0.004467794793688	ACACB/ACADVL/ADIPOQ/ADIPOR1/AKR1C3/APOA1/ATP2B4/BHMT/C1QTNF3/CD244/CD74/CNR1/CPT1A/CRY1/DDIT4/DGAT2/DHCR7/EPHX2/FOXK2/GCKR/GGPS1/GNB3/GNMT/GPD1/GUCA1C/HDAC4/HMGB1/HRH1/HTR2A/IDI1/IL1B/INSIG1/IRS1/KAT2B/KIT/LEP/LHCGR/LPCAT3/LSS/MLXIPL/MTCO2P12/NFYB/NOS3/NQO1/NUP210/NUP43/NUP50/ODC1/PDK3/PFKFB3/PFKFB4/PGAM1/PID1/PLIN5/POM121/PPARA/PPARG/PPP1R3D/PPP1R3E/PPTC7/PRKAG1/PRXL2C/PSEN1/PSMB9/PSMC2/PSMD11/P…	84
GO:0006979	BP	GO:0006979	response to oxidative stress	85/2433	444/18862	0.000106558929551555	0.00564672260769143	0.00466409481586775	ADA/ADIPOQ/AKR1C3/ALOX5/ANKRD2/APEX1/APOD/ARNTL/ATF4/BAG5/BAK1/BECN1/BNIP3/C19orf12/CCR7/CD36/CD38/CDK2/CHUK/COL1A1/CYCS/DNM2/DUOX1/DUOX2/EGLN1/EIF2S1/ETFDH/FOSL1/FYN/GCLM/GPX3/GPX8/GSR/GUCY1B1/HBA1/HBB/HMOX1/HMOX2/HP/IDH1/IL10/IL6/IPCEF1/JUN/KCNA5/MAPKAP1/MEAK7/MELK/MGST1/MMP2/MPV17/MYB/NOS3/NQO1/NR4A2/NUDT15/OGG1/PCNA/PENK/PLA2R1/PPARGC1B/PPP1R15B/PPP2CB/PRDX6/PRKRA/PRODH/PRR5L/PSEN1/PTGS2/RAD5…	85
GO:0002695	BP	GO:0002695	negative regulation of leukocyte activation	42/2433	182/18862	0.0001074155169715	0.00564672260769143	0.00466409481586775	BANK1/BCL6/BMP4/BPI/CBFB/CD300LF/CD74/CNR1/CRTAM/CTLA4/CX3CL1/ENPP3/FCGR2B/FOXF1/GLI3/GNRH1/HLA-DRB1/HLA-F/HMGB1/HMOX1/IDO1/IL10/LAPTM5/LDLR/LOXL3/LRRC32/MDK/NRARP/RIPOR2/SFRP1/SFTPD/SOCS1/SPN/SYT11/TBX21/TNFAIP3/TNFSF18/TSPAN32/VSIG4/VSIR/ZBTB7B/ZC3H12A	42
GO:0072540	BP	GO:0072540	T-helper 17 cell lineage commitment	8/2433	14/18862	0.000110311643076884	0.00574940512378495	0.00474890879102915	IL23A/IL6/LOXL3/LY9/SLAMF6/STAT3/TBX21/TNFSF18	8
GO:0002363	BP	GO:0002363	alpha-beta T cell lineage commitment	10/2433	21/18862	0.000113738820230031	0.00587779089629433	0.0048549532096405	CTSL/IL23A/IL6/LOXL3/LY9/SLAMF6/SPN/STAT3/TBX21/TNFSF18	10
GO:0006109	BP	GO:0006109	regulation of carbohydrate metabolic process	46/2433	206/18862	0.00011975652581329	0.00613676717991127	0.00506886312265893	ACACB/ADIPOQ/ADIPOR1/C1QTNF3/CD244/CRY1/DDIT4/DGAT2/FOXK2/GCKR/GNB3/GNMT/GPD1/HAS2/HDAC4/HMGB1/HRH1/HTR2A/IRS1/KAT2B/LEP/LHCGR/MLXIPL/NUP210/NUP43/NUP50/PDK3/PFKFB3/PFKFB4/PGAM1/POM121/PPARA/PPP1R3D/PPP1R3E/PRKAG1/PRXL2C/PSEN1/PTAFR/RORC/SEH1L/SLC25A12/SNCA/TIGAR/USP7/WDR5/ZMPSTE24	46
GO:0045060	BP	GO:0045060	negative thymic T cell selection	7/2433	11/18862	0.000120864081394272	0.0061419097361856	0.00507311078483853	ATG5/CCR7/CD28/CD3E/CD74/GLI3/ZAP70	7
GO:1902624	BP	GO:1902624	positive regulation of neutrophil migration	12/2433	29/18862	0.000127748170729346	0.00638588003932048	0.00527462601856493	CCR7/CD74/CXCL8/IL1R1/IL23A/LBP/MDK/RAC1/RAC2/RIPOR2/THBS4/XG	12
GO:0022612	BP	GO:0022612	gland morphogenesis	29/2433	111/18862	0.000127759489143506	0.00638588003932048	0.00527462601856493	AR/BMP4/CSF1R/CUL3/DAG1/EDA/EPHA2/ESR1/ESRP2/FGF10/FGF7/GLI2/GLI3/IGFBP5/IL6/LRP5L/MDK/NKX3-1/NTN1/PTCH1/PTN/SFRP1/SULF1/TBX3/TGFB2/TGFBR2/TNFAIP3/TP63/WNT5A	29
GO:0048705	BP	GO:0048705	skeletal system morphogenesis	47/2433	213/18862	0.000137258098553064	0.00680487711363076	0.00562071032585717	ALPL/BMP4/CCN2/CHST11/COL1A1/COMP/DSCAML1/EXT1/EXT2/FGF18/FOXC2/FREM1/GLG1/GLI3/HAS2/HOXA3/HOXA4/HOXA5/HOXB3/HOXB4/INSIG1/LRP5L/LTBP3/MAPK14/MEF2D/MMP16/MMP2/NPPC/PPARGC1B/PRKRA/PRRX1/PSEN1/RDH10/RFLNB/ROR2/SFRP1/SFRP4/SLC39A1/SPEF2/TGFBR2/THBS3/TMEM107/TMEM119/TSKU/WNT10B/WNT9B/ZMPSTE24	47
GO:0042493	BP	GO:0042493	response to drug	71/2433	359/18862	0.00013949082107078	0.00681376382617086	0.00562805059609321	ABCB1/ABCC1/ACACB/ACSL1/ADA/ADIPOQ/APEX1/APOA1/APOD/ASS1/ATG5/BAK1/BECN1/CD38/CERS1/CHUK/COL1A1/CPT1A/CRHBP/CTPS1/CXCR4/CYP2J2/DNMT3A/DNMT3B/EFTUD2/FOSB/FOSL1/FYN/FZD1/GCLM/GGH/HDAC4/HMOX1/HTR2A/IL10/IL1B/JUN/KCNH2/KCNJ11/MGST1/NKX3-1/NPAS2/NPPC/NQO1/NTRK1/NUDT15/OGG1/PDE4A/PDE4B/PNP/PPARG/PTCH1/PTN/RAP1A/RNF149/SCN11A/SCNN1B/SFRP1/SLC1A1/SLC46A1/SOD2/SRD5A1/TENT4A/TFRC/TGFB2/TGFBR2/THBS1/TIMP2/T…	71
GO:1902622	BP	GO:1902622	regulation of neutrophil migration	15/2433	42/18862	0.000139672102045155	0.00681376382617086	0.00562805059609321	CCR7/CD74/CXCL8/IL1R1/IL23A/JAM3/LBP/MDK/NOD2/RAC1/RAC2/RIPOR2/SLIT2/THBS4/XG	15
GO:0050727	BP	GO:0050727	regulation of inflammatory response	72/2433	366/18862	0.000148917016338426	0.007207110838347	0.00595294839748846	ABCC1/ADA/ADIPOQ/AGTR1/ALOX5/APOA1/BCL6/BIRC2/C1QTNF3/C3/CASP1/CCR7/CD28/CMA1/CNR1/CX3CL1/DUOXA1/EDNRB/ELANE/ENPP3/ESR1/FABP4/FCGR2B/FEM1A/FOXF1/GPR4/HLA-DRB1/IDO1/IL10/IL16/IL1B/IL1R1/IL1RL1/IL23A/IL6/LBP/LDLR/LPCAT3/MDK/MFHAS1/NFKBIA/NLRC3/NLRP1/NLRP3/NOD2/NT5E/OSM/OSMR/PDE2A/PLA2G2A/PLA2G7/PPARA/PPARG/PTGER4/PTGS2/S100A9/SAA1/SELE/SNCA/SOCS3/SPATA2/STING1/SYT11/TAC1/TLR4/TLR7/TNFAIP3/TNFRSF1A/…	72
GO:0006066	BP	GO:0006066	alcohol metabolic process	73/2433	373/18862	0.000158581882625992	0.00761442771852991	0.00628938506726375	ACAA2/ACACB/ACADVL/ADH1B/AKR1C1/AKR1C2/AKR1C3/ALDH1A2/APOA1/CALM1/CD244/CETP/CFTR/CYP11A1/CYP27A1/CYP3A5/CYP46A1/DGAT2/DHCR7/EPHX2/GDE1/GDPD1/GGPS1/GNB3/GPD1/HMGCS2/HRH1/IDH1/IDH3A/IDI1/IMPA2/INPP1/INPP4B/INPP5A/INSIG1/IPPK/ITPK1/LBR/LDLR/LEP/LHCGR/LPCAT3/LSS/MOXD1/NFYB/NSDHL/NUDT4/NUS1/OSBPL1A/PCK1/PIP4P1/PLCD3/PLCD4/PLCE1/PLCG1/PON1/PPIP5K1/PPIP5K2/PTAFR/PTS/RBP4/RDH10/RDH14/RDH16/RETSAT/SDR16C…	73
GO:0048545	BP	GO:0048545	response to steroid hormone	66/2433	330/18862	0.000168532751340696	0.00802409885563267	0.00662776631237202	ACR/ADIPOQ/AGTR2/AKR1C3/ALPL/ANXA3/AR/ARNTL/ASS1/BMP4/CALM1/CATSPER2/CATSPERB/CATSPERG/CBFB/CBX3/CCN2/CD38/COL1A1/CRY1/DDIT4/DNMT3B/ESR1/ESRRA/FAM107A/FIBIN/FOSB/FOSL1/GNRH1/GPR83/HMGB1/HMGB2/IDH1/IL10/IL6/KANK2/KRAS/LEF1/LMO3/NKX3-1/PAQR8/PCK1/PCNA/PMEPA1/PPARA/PPARGC1B/PRMT2/PTAFR/PTN/RNF14/SCNN1B/SFRP1/SGK1/SLIT2/SLIT3/SRD5A1/SSTR2/SSTR5/TCF21/TFPI/TGFB2/TGFBR2/THBS1/TP63/TRERF1/UBE2L3	66
GO:0002703	BP	GO:0002703	regulation of leukocyte mediated immunity	46/2433	209/18862	0.000171061471176164	0.00802409885563267	0.00662776631237202	BCL6/C3/CD1C/CD1E/CD28/CD96/CLEC7A/CRTAM/DDX21/DDX58/FCER2/FCGR2B/FOXF1/FZD5/GATA2/HLA-DRA/HLA-DRB1/HLA-F/HMGB1/HMOX1/HPX/IL10/IL18R1/IL1B/IL1R1/IL23A/IL6/KLRC1/KLRD1/LEP/NLRP3/NOD2/PTAFR/RAC2/RAET1E/RASGRP1/RSAD2/SH2D1B/SHLD1/SHLD2/SHLD3/SLAMF6/TBX21/TFRC/TLR4/UNC13D	46
GO:0016051	BP	GO:0016051	carbohydrate biosynthetic process	46/2433	209/18862	0.000171061471176164	0.00802409885563267	0.00662776631237202	ADIPOQ/ATF4/B3GALT5/B3GNT9/B4GALT5/C1QTNF3/CD244/CHST11/CHST9/CRY1/DGAT2/ENO2/EXT1/EXT2/GNMT/GPD1/GYG2/HAS1/HAS2/HAS3/HRH1/IMPA2/IRS1/KAT2B/LEP/LHCGR/MPDU1/NHLRC1/PCK1/PER2/PGAM1/PGD/PPARA/PPP1R3D/PPP1R3E/PRKAG3/PTAFR/RBP4/SLC25A12/SLC25A13/SNCA/ST6GALNAC1/ST6GALNAC5/TKT/USP7/WDR5	46
GO:0051090	BP	GO:0051090	regulation of DNA-binding transcription factor activity	84/2433	444/18862	0.000175834908879609	0.00818504789578515	0.00676070742457958	ANXA3/ANXA4/AR/BEX1/CAMK2A/CARD11/CARD16/CD36/CD40LG/CEBPG/CHP1/CHUK/CLU/CMKLR1/COPS5/CTH/CTNNBIP1/CX3CL1/CX3CR1/CYTL1/DDX58/EDA/EDA2R/EGLN1/EOMES/EPHA5/ESR1/FAF1/FOSL1/FZD1/HDAC4/HMOX1/ID2/IL10/IL18R1/IL1B/IL6/JUN/KIT/KRAS/MAPK10/MAPK14/MTURN/NDP/NFKB2/NFKBIA/NKX3-1/NLRC3/NLRC5/NLRP3/NOD2/NTRK1/PARP10/PPARG/PPARGC1B/PRKCQ/PRMT2/PTCH1/RNF41/S100A9/SFRP4/SFRP5/SGK1/SLCO3A1/SMO/SP100/STAT3/STING1/T…	84
GO:0043369	BP	GO:0043369	CD4-positive or CD8-positive, alpha-beta T cell lineage commitment	10/2433	22/18862	0.000184468368757819	0.00839468740809834	0.00693386602125815	CTSL/IL23A/IL6/LOXL3/LY9/SLAMF6/SPN/STAT3/TBX21/TNFSF18	10
GO:0045061	BP	GO:0045061	thymic T cell selection	10/2433	22/18862	0.000184468368757819	0.00839468740809834	0.00693386602125815	ATG5/CARD11/CCR7/CD28/CD3D/CD3E/CD3G/CD74/GLI3/ZAP70	10
GO:0060343	BP	GO:0060343	trabecula formation	10/2433	22/18862	0.000184468368757819	0.00839468740809834	0.00693386602125815	ADAMTS1/COL1A1/HEY2/MMP2/PPARGC1B/RBP4/SFRP1/TGFBR3/THBS3/WNT10B	10
GO:0006575	BP	GO:0006575	cellular modified amino acid metabolic process	44/2433	198/18862	0.000186606196516166	0.00842907101004132	0.00696226627937507	AHCY/ASS1/BHMT/CHAC1/CHAC2/CHDH/CPQ/CPT1A/CRYM/CTSK/DIO2/DIO3/DUOX1/DUOX2/DUOXA1/GATM/GCLM/GDAP1/GGCT/GGH/GGT5/GNMT/GSR/GSTM5/GSTO2/HOGA1/HPGDS/IDH1/LPCAT3/OSBPL10/PLA2G12A/PLA2G2A/PLA2G4F/PRODH/PTDSS1/SARDH/SLC16A2/SLC1A1/SLC46A1/SLC5A6/SLC7A11/SULT1B1/TPO/VNN1	44
GO:0050901	BP	GO:0050901	leukocyte tethering or rolling	12/2433	30/18862	0.000188044501958835	0.00843158362459543	0.00696434165536399	CX3CR1/ELANE/EXT1/FUT4/GOLPH3/ITGB7/LEP/PODXL2/PTAFR/SELE/SELL/SPN	12
GO:0051056	BP	GO:0051056	regulation of small GTPase mediated signal transduction	64/2433	319/18862	0.000191445667002449	0.00845676178068766	0.00698513837506524	AMOT/APOA1/ARAP3/ARHGAP1/ARHGAP10/ARHGAP11A/ARHGAP15/ARHGAP19/ARHGAP20/ARHGAP22/ARHGAP26/ARHGAP31/ARHGAP33/ARHGEF25/ARHGEF28/BCL6/CCDC125/CGNL1/COL3A1/CUL3/CYTH1/DNM2/F11R/F2R/F2RL2/FGF10/GARNL3/GPR4/GRB2/IQSEC3/KANK2/KIF14/KRAS/LPAR6/LRRC59/MADD/MAPKAP1/MCF2L/MYOC/NGEF/NTRK1/PIK3CB/PLCE1/PLEKHG5/PPP2CB/PREX1/RAC1/RAC2/RACGAP1/RASGRF2/RASGRP1/RHOA/RHOT1/RIPOR2/ROBO1/SIPA1L2/SIPA1L3/SLIT2/SPRY4/ST…	64
GO:0042403	BP	GO:0042403	thyroid hormone metabolic process	11/2433	26/18862	0.000192766462367265	0.00845676178068766	0.00698513837506524	CPQ/CRYM/CTSK/DIO2/DIO3/DUOX1/DUOX2/DUOXA1/SLC16A2/SULT1B1/TPO	11
GO:0061082	BP	GO:0061082	myeloid leukocyte cytokine production	11/2433	26/18862	0.000192766462367265	0.00845676178068766	0.00698513837506524	BCL6/CD36/CD74/DDX21/DDX58/HMOX1/KIT/LAPTM5/TGFB2/TLR4/WNT5A	11
GO:0046683	BP	GO:0046683	response to organophosphorus	32/2433	130/18862	0.000197246527262828	0.00855276896587512	0.0070644386428186	ADIPOQ/AKR1C1/APEX1/ASS1/BIRC2/CASP1/CFTR/COL1A1/CRHBP/CRLS1/DUOX1/DUOX2/FOSB/FOSL1/GPD1/HCN2/IGFBP5/JUN/KCNJ11/P2RX1/P2RX4/P2RX6/PCK1/PDE2A/PENK/PPARGC1B/PTAFR/RAP1A/RYR3/SRD5A1/THBD/WNT10B	32
GO:0007265	BP	GO:0007265	Ras protein signal transduction	67/2433	338/18862	0.000197759990847555	0.00855276896587512	0.0070644386428186	AGTR1/APOA1/ARHGAP1/ARHGEF25/ARHGEF28/BCL6/C15orf62/CCDC125/CDC42EP4/CDK2/CHUK/COL1A2/COL3A1/CUL3/CYTH1/DNM2/F11R/F2R/F2RL2/FGF10/GPR4/GPSM2/GRAP2/GRB2/IQSEC3/JUN/KANK2/KIF14/KRAS/KSR1/LPAR6/LRRC59/MADD/MAPK14/MAPKAP1/MAPKAPK5/MRAS/MYOC/NTN1/NTRK1/PIK3CB/PLCE1/PLEKHG5/PLK2/PPP2CB/RAB15/RAB39B/RAB9A/RAC1/RAC2/RALA/RAP1A/RASGRF2/RASGRP1/RCC1/RHOA/RIPOR2/RIT1/ROBO1/ROPN1B/RTKN/SPRY4/STMN3/TGFB2/TIAM…	67
GO:0002697	BP	GO:0002697	regulation of immune effector process	87/2433	465/18862	0.000200875459790921	0.00862632784369744	0.00712519699851414	APOA1/APOBEC3F/APOBEC3G/ATG5/BCL6/C3/CD1C/CD1E/CD22/CD244/CD28/CD36/CD40LG/CD59/CD74/CD96/CLEC7A/CLU/CRTAM/DDX21/DDX58/DDX60/DHX58/ENPP3/FCER2/FCGR2B/FCRL3/FOXF1/FZD5/GATA2/HERC5/HLA-DMB/HLA-DRA/HLA-DRB1/HLA-F/HMGB1/HMOX1/HPX/HTRA1/IL10/IL18R1/IL1B/IL1R1/IL23A/IL6/ILRUN/KLRC1/KLRD1/LAPTM5/LBP/LEP/LOXL3/MYB/NLRP3/NOD2/PCK1/PROS1/PTAFR/RAC2/RAET1E/RAP1A/RASGRP1/RBP4/RSAD2/SH2D1B/SHLD1/SHLD2/SHLD3/S…	87
GO:0002062	BP	GO:0002062	chondrocyte differentiation	27/2433	103/18862	0.000202438904717392	0.00863267441235426	0.00713043915401342	BMP4/CCN2/CHST11/COMP/CYTL1/ECM1/EXT1/FGF18/GDF6/GLG1/GLI2/GLI3/LOXL2/LTBP3/MAPK14/MDK/MEF2D/NPPC/RFLNB/RUNX2/SNAI2/SULF1/TGFBI/TGFBR2/TSKU/WNT10B/WNT9A	27
GO:0002468	BP	GO:0002468	dendritic cell antigen processing and presentation	8/2433	15/18862	0.000209624571495386	0.00877218474295315	0.00724567226442334	CCR7/CD74/FCGR2B/HLA-DRA/HLA-DRB1/NOD2/SLC11A1/THBS1	8
GO:0060572	BP	GO:0060572	morphogenesis of an epithelial bud	8/2433	15/18862	0.000209624571495386	0.00877218474295315	0.00724567226442334	AR/BMP4/FGF10/GLI2/RDH10/SULF1/TP63/WNT5A	8
GO:0061458	BP	GO:0061458	reproductive system development	78/2433	408/18862	0.000210026069608258	0.00877218474295315	0.00724567226442334	ADA/ADAM15/ADAM19/ADAMTS1/AKR1C3/ALKBH1/AMHR2/AR/ASB1/BAK1/BIRC2/BMP4/C3/CUL7/DMC1/EOMES/EREG/ESR1/ETNK2/FBXW8/FGF10/FOSL1/FZD5/GATA2/GLI2/GLI3/GNRH1/GRB2/H3-3A/HEY2/HMGB2/HTRA1/IDH1/IL10/ING2/INHBB/KIT/LEF1/LEP/LHCGR/LIF/MAPK14/MGST1/MKKS/MME/NDP/NKX3-1/NR2F2/NSDHL/NTRK1/PATZ1/PLCD3/PPARG/PTCH1/PTN/RBM15/RBP4/RDH10/ROR2/SERPINA5/SERPINE2/SFRP1/SLIT2/SLIT3/SOCS3/SOX8/SPATA2/SRD5A1/SULF1/TBX3/TCF2…	78
GO:0032355	BP	GO:0032355	response to estradiol	31/2433	125/18862	0.000213350436102163	0.00885041468946251	0.00731028884173898	ALDH1A2/ASS1/CCN2/CD38/COL1A1/CRHBP/DNMT3A/DNMT3B/ESR1/FGF10/GGT5/H2AZ1/HPGD/IL10/KCNJ11/LEP/MBD2/NQO1/NR2F2/OGG1/PCNA/PENK/PTCH1/PTN/RGS9/SFRP1/SOCS2/SRD5A1/SSTR2/STAT3/TFPI	31
GO:0045746	BP	GO:0045746	negative regulation of Notch signaling pathway	14/2433	39/18862	0.000217813810814217	0.0089745176915209	0.00741279576633021	BCL6/BEND6/CBFA2T2/CHAC1/DLK1/GATA2/HEY2/NEURL1/NFKBIA/NRARP/SLC35C1/TCIM/TSPAN15/YTHDF2	14
GO:0070663	BP	GO:0070663	regulation of leukocyte proliferation	51/2433	241/18862	0.000219701480316301	0.00899154112059598	0.00742685682312609	ADA/BCL6/BMP4/CARD11/CD22/CD28/CD38/CD3E/CD40LG/CD6/CD74/CRTAM/CSF1R/CTLA4/EFNB1/ENPP3/FCGR2B/FCRL3/FGF10/GNRH1/HHEX/HLA-DMB/HLA-DPA1/HLA-DPB1/HLA-DRB1/HMGB1/ICOSLG/IDO1/IL10/IL1B/IL23A/IL34/IL6/LEP/LRRC32/PNP/PRKCQ/RAC2/SFTPD/SPN/TAC1/TFRC/TGFBR2/TLR4/TNFAIP3/TNFSF18/TNFSF9/VSIG4/VSIR/ZAP70/ZBTB7B	51
GO:0007224	BP	GO:0007224	smoothened signaling pathway	32/2433	131/18862	0.000229222254682793	0.00931114667285602	0.00769084545918697	ARMC9/B9D1/BOC/CC2D2A/CD3E/DZIP1/EVC/EXT1/FGF10/FOXF1/GLI2/GLI3/HHAT/INTU/KIF7/NSDHL/PRRX1/PTCH1/RFX4/ROR2/RPGRIP1L/SERPINE2/SFRP1/SMO/TCTN1/TGFBR2/TMEM231/TTC23/TXNDC15/UCHL5/WNT10B/ZNF423	32
GO:0002237	BP	GO:0002237	response to molecule of bacterial origin	68/2433	346/18862	0.000230564635552847	0.00931114667285602	0.00769084545918697	AKAP8/ALPL/ASS1/BPI/CARD16/CASP1/CCL2/CCR7/CD36/CD6/CD96/CHUK/CNR1/CX3CL1/CX3CR1/CXCL10/CXCL11/CXCL8/CXCL9/DEFB124/EDNRB/ELANE/F2R/FCGR2B/FGF10/FZD5/GGT5/GNRH1/HMGB1/HMGB2/HPGD/IDO1/IL10/IL1B/IL6/JUN/LBP/LOXL1/MAPK14/MGST1/NFKB2/NFKBIA/NLRP3/NOD2/NOS3/PALM3/PCK1/PDE4B/PENK/PTAFR/PTGER4/RHOA/S100A9/SELE/SLC11A1/SMAD6/SNCA/SOD2/SSC5D/TAB2/TAC1/TFPI/THBD/TIMP4/TLR4/TNFAIP3/WNT5A/ZC3H12A	68
GO:0002720	BP	GO:0002720	positive regulation of cytokine production involved in immune response	17/2433	53/18862	0.00023262696414947	0.00933262649594388	0.00770858742004997	CD36/CD74/CLEC7A/DDX21/DDX58/FZD5/HLA-F/IL18R1/IL1B/IL1R1/IL6/LAPTM5/NLRP3/NOD2/RSAD2/TLR4/WNT5A	17
GO:0045582	BP	GO:0045582	positive regulation of T cell differentiation	24/2433	88/18862	0.00023461703318202	0.00935094554473175	0.00772371863622955	ADA/BCL6/CBFB/CD74/CD83/GLI2/GLI3/HLA-DRA/HLA-DRB1/IL23A/LEF1/MDK/MYB/NLRP3/PCK1/PNP/SOCS1/TESPA1/TGFBR2/TNFSF9/VNN1/VSIR/ZAP70/ZBTB7B	24
GO:0002821	BP	GO:0002821	positive regulation of adaptive immune response	27/2433	104/18862	0.000240299952633335	0.00951525396855895	0.0078594345410151	ADA/C3/CD1C/CD1E/CD28/FCER2/FZD5/HLA-DRA/HLA-DRB1/HLA-F/HPX/IL18R1/IL1B/IL1R1/IL23A/IL6/NLRP3/NOD2/PRKCQ/RSAD2/SHLD1/SHLD2/SHLD3/SKAP1/SLC11A1/TBX21/TFRC	27
GO:0050920	BP	GO:0050920	regulation of chemotaxis	48/2433	224/18862	0.000244092650395673	0.00960307730395362	0.00793197509095615	ADGRA2/AKIRIN1/CCL2/CCR1/CCR7/CD74/CMKLR1/CSF1R/CXCL10/CXCL14/CXCL8/CXCR4/DEFB124/ELANE/F3/FGF10/FGF18/HMGB1/IL16/IL23A/IL34/IL6/JAM3/LBP/LGMN/MDK/MST1L/NOD2/P2RX4/PLA2G7/PTN/RAC1/RAC2/RIPOR2/ROBO1/SCG2/SEMA3B/SEMA3F/SEMA4F/SEMA5B/SLIT2/SMOC2/THBS1/THBS4/TIAM1/TNFSF18/WNT5A/ZSWIM5	48
GO:0002824	BP	GO:0002824	positive regulation of adaptive immune response based on somatic recombination of immune receptors built from immunoglobulin superfamily domains	26/2433	99/18862	0.000254932487789367	0.00994522317348524	0.00821458163765978	ADA/C3/CD1C/CD1E/CD28/FCER2/FZD5/HLA-DRA/HLA-DRB1/HLA-F/HPX/IL18R1/IL1B/IL1R1/IL23A/IL6/NLRP3/NOD2/PRKCQ/RSAD2/SHLD1/SHLD2/SHLD3/SLC11A1/TBX21/TFRC	26
GO:0060601	BP	GO:0060601	lateral sprouting from an epithelium	7/2433	12/18862	0.000257682069762327	0.00994522317348524	0.00821458163765978	AR/BMP4/FGF10/GLI2/SULF1/TP63/WNT5A	7
GO:0061430	BP	GO:0061430	bone trabecula morphogenesis	7/2433	12/18862	0.000257682069762327	0.00994522317348524	0.00821458163765978	COL1A1/MMP2/PLXNB1/PPARGC1B/SFRP1/THBS3/WNT10B	7
GO:0048608	BP	GO:0048608	reproductive structure development	77/2433	405/18862	0.000274169715798274	0.0105150121191061	0.00868521741208037	ADA/ADAM15/ADAM19/ADAMTS1/AKR1C3/ALKBH1/AMHR2/AR/ASB1/BAK1/BIRC2/BMP4/C3/CUL7/DMC1/EOMES/EREG/ESR1/ETNK2/FBXW8/FGF10/FOSL1/FZD5/GATA2/GLI2/GLI3/GNRH1/GRB2/H3-3A/HEY2/HMGB2/HTRA1/IDH1/IL10/ING2/INHBB/KIT/LEF1/LEP/LHCGR/LIF/MAPK14/MGST1/MKKS/MME/NDP/NKX3-1/NR2F2/NSDHL/NTRK1/PATZ1/PLCD3/PPARG/PTCH1/PTN/RBM15/RBP4/RDH10/ROR2/SERPINA5/SERPINE2/SFRP1/SLIT2/SLIT3/SOCS3/SOX8/SPATA2/SRD5A1/SULF1/TBX3/TCF2…	77
GO:0032642	BP	GO:0032642	regulation of chemokine production	24/2433	89/18862	0.000282494192586075	0.0106996868719869	0.00883775555099294	ADIPOQ/APOD/C1QTNF3/CD74/CLEC7A/CSF1R/DEFB124/ELANE/EPHA2/HMGB1/HMOX1/IL10/IL17RA/IL1B/IL1RL1/IL6/LBP/MBP/NOD2/SNAI2/TLR4/TLR7/TSLP/WNT5A	24
GO:0046849	BP	GO:0046849	bone remodeling	24/2433	89/18862	0.000282494192586075	0.0106996868719869	0.00883775555099294	ACP5/ADRB2/CD38/CSF1R/CTHRC1/EPHA2/GPR137B/IL20RA/IL6/LEP/LRP5L/LTBP3/MDK/MITF/PPARGC1B/PTN/RAC1/RAC2/RASSF2/SFRP1/TFRC/TMEM119/TNFAIP3/TNFRSF11B	24
GO:1903707	BP	GO:1903707	negative regulation of hemopoiesis	27/2433	105/18862	0.000284306339634188	0.0107018522166005	0.00883954408804151	ADIPOQ/BCL6/BMP4/CBFB/CD74/CTLA4/FCGR2B/GATA2/GLI3/GPR137B/GPR68/HMGB1/IL17D/LOXL3/LRRC17/MDK/NRARP/SFRP1/SOCS1/TBX21/TCTA/TLR4/TMEM176B/TMEM178A/TNFSF18/ZBTB7B/ZC3H12A	27
GO:0032735	BP	GO:0032735	positive regulation of interleukin-12 production	14/2433	40/18862	0.000295645678576175	0.0110078108390147	0.0090922605970353	CCR7/CD36/CD40LG/CLEC7A/HMGB1/IDO1/IL16/IL23A/LAPTM5/LTB/MAPK14/MDK/NOD2/TLR4	14
GO:0014074	BP	GO:0014074	response to purine-containing compound	34/2433	144/18862	0.000296382238981737	0.0110078108390147	0.0090922605970353	ADIPOQ/APEX1/ASS1/BIRC2/CASP1/CFTR/COL1A1/CRHBP/DNMT3B/DUOX1/DUOX2/FOSB/FOSL1/GPD1/HCN2/IGFBP5/JUN/KCNJ11/P2RX1/P2RX4/P2RX6/PCK1/PDE2A/PENK/PPARG/PPARGC1B/PTAFR/RAP1A/RYR1/RYR3/SRD5A1/THBD/TMEM38B/WNT10B	34
GO:0009612	BP	GO:0009612	response to mechanical stimulus	44/2433	202/18862	0.000297849916109777	0.0110078108390147	0.0090922605970353	BAK1/BNIP3/BTG2/CASP1/COL1A1/COL3A1/CXCL10/CXCR4/DAG1/F11R/FOSB/FOSL1/FYN/HDAC4/HTR2A/IL1B/JUN/KCNA5/KIT/MAPK14/MBD2/MDK/MKKS/NFKBIA/NRXN2/NTRK1/PDE2A/PKD1L1/PPARG/PPL/PTCH1/PTGER4/PTN/RAC1/RIPOR2/SERPINE2/STRBP/TGFBR2/THBS1/TLR4/TLR5/TLR7/TNFRSF1A/XPC	44
GO:0032602	BP	GO:0032602	chemokine production	25/2433	95/18862	0.00032113623332388	0.0117969201855965	0.00974405121404417	ADIPOQ/APOD/C1QTNF3/CD74/CLEC7A/CSF1R/DEFB124/ELANE/EPHA2/HMGB1/HMOX1/IL10/IL17RA/IL1B/IL1RL1/IL6/LBP/MBP/NOD2/S100A9/SNAI2/TLR4/TLR7/TSLP/WNT5A	25
GO:0060349	BP	GO:0060349	bone morphogenesis	24/2433	90/18862	0.000338771101757228	0.0123702166378178	0.0102175841280072	ALPL/BMP4/COL1A1/COMP/EXT1/EXT2/FGF18/FREM1/GLG1/GLI3/HAS2/INSIG1/LRP5L/LTBP3/MEF2D/MMP16/NPPC/SFRP4/TGFBR2/THBS3/TMEM107/TMEM119/TSKU/ZMPSTE24	24
GO:0032496	BP	GO:0032496	response to lipopolysaccharide	64/2433	326/18862	0.000357156280209823	0.0127851724560421	0.0105603304279507	AKAP8/ALPL/ASS1/BPI/CARD16/CASP1/CCL2/CCR7/CD36/CD6/CD96/CHUK/CNR1/CX3CL1/CX3CR1/CXCL10/CXCL11/CXCL8/CXCL9/EDNRB/ELANE/F2R/FGF10/GGT5/GNRH1/HMGB1/HMGB2/HPGD/IDO1/IL10/IL1B/IL6/JUN/LBP/LOXL1/MAPK14/MGST1/NFKB2/NFKBIA/NLRP3/NOD2/NOS3/PALM3/PCK1/PDE4B/PENK/PTAFR/PTGER4/RHOA/S100A9/SELE/SLC11A1/SMAD6/SNCA/SOD2/TAB2/TAC1/TFPI/THBD/TIMP4/TLR4/TNFAIP3/WNT5A/ZC3H12A	64
GO:0046634	BP	GO:0046634	regulation of alpha-beta T cell activation	26/2433	101/18862	0.000358521562804722	0.0127851724560421	0.0105603304279507	ADA/BCL6/CBFB/CD28/CD3E/CD83/CRTAM/GLI3/HLA-DRA/HLA-DRB1/HMGB1/IL23A/LOXL3/MYB/NLRP3/PNP/PRDM1/PRKCQ/SOCS1/TBX21/TGFBR2/TNFSF18/VSIR/ZAP70/ZBTB7B/ZC3H12A	26
GO:1902106	BP	GO:1902106	negative regulation of leukocyte differentiation	26/2433	101/18862	0.000358521562804722	0.0127851724560421	0.0105603304279507	ADIPOQ/BCL6/BMP4/CBFB/CD74/CTLA4/FCGR2B/GATA2/GLI3/GPR137B/GPR68/HMGB1/LOXL3/LRRC17/MDK/NRARP/SFRP1/SOCS1/TBX21/TCTA/TLR4/TMEM176B/TMEM178A/TNFSF18/ZBTB7B/ZC3H12A	26
GO:2000379	BP	GO:2000379	positive regulation of reactive oxygen species metabolic process	26/2433	101/18862	0.000358521562804722	0.0127851724560421	0.0105603304279507	AGTR1/AGTR2/AKR1C3/ASS1/CD36/CLEC7A/CLU/DNM2/DUOXA1/GRB2/HBB/HDAC4/IL1B/LEP/MAPK14/MTCO2P12/P2RX4/PID1/PTGS2/RNF41/SNCA/SOD2/TGFBR2/THBS1/TLR4/ZC3H12A	26
GO:1902001	BP	GO:1902001	fatty acid transmembrane transport	16/2433	50/18862	0.00036305956370109	0.0128717280200538	0.0106318238207449	ACACB/ACSL1/CD36/CPT1A/PER2/PSEN1/SLC1A1/SLC1A2/SLC1A7/SLC25A12/SLC25A13/SLC25A18/SLC25A20/SLC7A11/THBS1/THRSP	16
GO:0002706	BP	GO:0002706	regulation of lymphocyte mediated immunity	36/2433	157/18862	0.000366540918985072	0.0129200377108148	0.0106717267863923	BCL6/C3/CD1C/CD1E/CD28/CD96/CRTAM/FCER2/FCGR2B/FZD5/HLA-DRA/HLA-DRB1/HLA-F/HMGB1/HPX/IL10/IL18R1/IL1B/IL1R1/IL23A/IL6/KLRC1/KLRD1/LEP/NLRP3/NOD2/RAET1E/RASGRP1/RSAD2/SH2D1B/SHLD1/SHLD2/SHLD3/SLAMF6/TBX21/TFRC	36
GO:0030540	BP	GO:0030540	female genitalia development	8/2433	16/18862	0.000371876877282313	0.0130061280278127	0.0107428358932322	BAK1/ESR1/FGF10/RBP4/SRD5A1/TBX3/TP63/WNT5A	8
GO:0050852	BP	GO:0050852	T cell receptor signaling pathway	44/2433	204/18862	0.00037324900047019	0.0130061280278127	0.0107428358932322	ADA/BTN3A1/BTN3A2/BTN3A3/CARD11/CCR7/CD247/CD28/CD3D/CD3E/CD3G/CHUK/CTLA4/FYN/GRAP2/HLA-DPA1/HLA-DPB1/HLA-DQA1/HLA-DRA/HLA-DRB1/ICOSLG/LAPTM5/PAK2/PDE4B/PIK3CB/PLCG1/PRKCQ/PSEN1/PSMB9/PSMC2/PSMD11/PSMD12/PSMD7/PSMD8/PSME3/PSME4/RAB29/SKAP1/TAB2/TESPA1/THEMIS/TXK/ZAP70/ZC3H12A	44
GO:0032722	BP	GO:0032722	positive regulation of chemokine production	18/2433	60/18862	0.000391245855054087	0.013555779682499	0.0111968386150347	ADIPOQ/CD74/CLEC7A/CSF1R/DEFB124/HMGB1/HMOX1/IL17RA/IL1B/IL1RL1/IL6/LBP/MBP/NOD2/TLR4/TLR7/TSLP/WNT5A	18
GO:0090287	BP	GO:0090287	regulation of cellular response to growth factor stimulus	59/2433	296/18862	0.000397230628243445	0.0136853806272798	0.0113038867448402	ADAMTSL2/ADGRA2/AGTR2/ASPN/ATP2B4/BMP4/BMPER/CHST11/DNM2/DOK5/EID2/EPN2/FERMT1/FGF10/FGF18/FGFBP3/GLG1/HHEX/HTRA1/HTRA4/IL17RD/IL1B/ING2/JCAD/LTBP4/MMRN2/NREP/ONECUT2/PEG10/PIK3CB/PMEPA1/PPARA/PPARG/PPM1A/RASL11B/RNF165/ROBO1/SDCBP/SFRP1/SFRP4/SFRP5/SHISA2/SLIT2/SMAD6/SMOC2/SPRY4/STRAP/SULF1/TGFBR2/TGFBR3/THBS1/TMEM204/TOB1/UBB/VTN/WASF1/WFIKKN2/WNT5A/ZNF423	59
GO:0060603	BP	GO:0060603	mammary gland duct morphogenesis	11/2433	28/18862	0.000418760080362445	0.0143460616294955	0.0118495977796233	AR/CSF1R/EPHA2/ESR1/FGF10/GLI2/LRP5L/NTN1/PTCH1/TBX3/WNT5A	11
GO:0098869	BP	GO:0098869	cellular oxidant detoxification	26/2433	102/18862	0.000423025807944019	0.0144112367421376	0.0119034312908682	ALOX5AP/CD36/DUOX1/DUOX2/GPX3/GPX8/GSR/GSTO2/HBA1/HBB/HBG2/HP/IPCEF1/LOXHD1/MGST1/NOS3/NQO1/PRDX6/PRXL2A/PRXL2C/PTGS2/S100A9/SOD2/TPO/TXNRD1/UBIAD1	26
GO:0062013	BP	GO:0062013	positive regulation of small molecule metabolic process	33/2433	141/18862	0.000427460475647468	0.0144814110027681	0.0119613940115388	ADIPOQ/APOA1/CD244/CD74/CPT1A/DGAT2/GPD1/GUCA1C/HMGB1/HRH1/HTR2A/IL1B/IRS1/KAT2B/LHCGR/MLXIPL/MTCO2P12/NOS3/PFKFB3/PFKFB4/PID1/PLIN5/PPARA/PPARG/PPP1R3E/PRXL2C/PSEN1/PTAFR/PTGS2/RDH10/SLC25A12/SNCA/WDR5	33
GO:0050919	BP	GO:0050919	negative chemotaxis	15/2433	46/18862	0.000438007904457155	0.014598049869805	0.0120577356902206	APOA1/FLRT2/FLRT3/LGR6/NRG1/NTN1/RHOA/ROBO1/SEMA3B/SEMA3F/SEMA4F/SEMA5B/SLIT2/SLIT3/WNT5A	15
GO:0090023	BP	GO:0090023	positive regulation of neutrophil chemotaxis	10/2433	24/18862	0.000438085130563187	0.014598049869805	0.0120577356902206	CCR7/CD74/CXCL8/IL23A/LBP/MDK/RAC1/RAC2/RIPOR2/THBS4	10
GO:1905523	BP	GO:1905523	positive regulation of macrophage migration	10/2433	24/18862	0.000438085130563187	0.014598049869805	0.0120577356902206	AKIRIN1/CMKLR1/CSF1R/CX3CL1/CX3CR1/IL34/MDK/P2RX4/THBS1/TNFSF18	10
GO:0001818	BP	GO:0001818	negative regulation of cytokine production	70/2433	367/18862	0.000461727643410693	0.0152285066493838	0.012578482041964	ADIPOQ/AKAP8/ANXA4/APOA1/APOD/ASB1/BANK1/BCL3/BCL6/BPI/C1QTNF3/CARD16/CCR7/CD83/CD96/CMKLR1/CX3CL1/CX3CR1/DDX58/DHX58/ELANE/EPHA2/FCGR2B/FURIN/HERC5/HLA-DRB1/HLA-F/HMGB1/HMOX1/IDO1/IFIH1/IL10/IL1R2/IL1RL1/IL23A/IL6/ILRUN/INHBB/LAPTM5/LBP/LEF1/LRRC32/NDRG2/NLRC3/NLRC5/NLRP3/NOD2/PPARA/PPP1R11/PTGER4/RAC1/SFTPD/SLC11A1/SRGN/SSC5D/SYT11/TBK1/TBX21/TGFB2/THBS1/TLR4/TNFAIP3/TRIB2/TSKU/UBA7/UBE2L6/VSIG…	70
GO:0008593	BP	GO:0008593	regulation of Notch signaling pathway	27/2433	108/18862	0.000461999627769105	0.0152285066493838	0.012578482041964	BCL6/BEND6/CBFA2T2/CHAC1/DLK1/EPN2/FGF10/GATA2/HEY2/KAT2B/KIT/NEPRO/NEURL1/NFKBIA/NOD2/NOS3/NRARP/ROBO1/SLC35C1/STAT3/TCIM/TGFB2/TM2D3/TP63/TSPAN14/TSPAN15/YTHDF2	27
GO:0072523	BP	GO:0072523	purine-containing compound catabolic process	16/2433	51/18862	0.000466385315666465	0.0152904174996457	0.0126296193291683	ADA/AHCY/ENPP4/FITM2/NT5E/NUDT15/NUDT4/PDE1A/PDE2A/PDE4A/PDE4B/PDE4C/PDE5A/PDE8B/PNP/SAMHD1	16
GO:0044273	BP	GO:0044273	sulfur compound catabolic process	17/2433	56/18862	0.000482754783642232	0.0156587163332464	0.012933827770034	ADO/AHCY/BGN/CBS/CHAC1/CHAC2/CSAD/CTH/FITM2/FMOD/GADL1/GGT5/HYAL4/LUM/OGN/OMD/VCAN	17
GO:0060760	BP	GO:0060760	positive regulation of response to cytokine stimulus	17/2433	56/18862	0.000482754783642232	0.0156587163332464	0.012933827770034	CASP1/CD300LF/CD74/CXCR4/DDX58/HPX/IFIH1/IL1R1/LAPTM5/NLRC5/TBK1/TLR4/TSLP/TXK/UBE2K/WNT5A/ZBP1	17
GO:0007494	BP	GO:0007494	midgut development	7/2433	13/18862	0.000496101023710012	0.0159118106094794	0.0131428792470972	ALDH1A2/ASS1/EDNRB/FOXF1/FOXL1/SMO/WNT5A	7
GO:0030593	BP	GO:0030593	neutrophil chemotaxis	26/2433	103/18862	0.000497509697345219	0.0159118106094794	0.0131428792470972	CCL2/CCL22/CCR7/CD74/CX3CL1/CXCL10/CXCL11/CXCL8/CXCL9/FCER1G/IL23A/JAM3/JAML/LBP/MDK/NOD2/PDE4B/PREX1/RAC1/RAC2/RIPOR2/S100A9/SAA1/SLIT2/TGFB2/THBS4	26
GO:0006023	BP	GO:0006023	aminoglycan biosynthetic process	28/2433	114/18862	0.000498385671762966	0.0159118106094794	0.0131428792470972	B3GALT5/B3GNT9/B4GALT5/BGN/CHST11/CHST2/CHST5/CHST6/CHST9/EXT1/EXT2/FMOD/GALNT5/HAS1/HAS2/HAS3/HS3ST1/HS6ST1/IL1B/LUM/OGN/OMD/PXYLP1/SDC2/ST3GAL1/ST3GAL6/UST/VCAN	28
GO:0021700	BP	GO:0021700	developmental maturation	54/2433	268/18862	0.000522257426010176	0.0163485291672172	0.0135036011919584	ALDH1A2/AURKA/B4GALT5/BCL11A/BFSP1/C3/CATSPER2/CBFB/CFTR/CLEC7A/CLSTN1/CX3CL1/CX3CR1/DAG1/DCHS1/DMC1/EDNRB/EREG/FBXO5/FERMT1/FZD5/GATA2/GDF11/GLDN/GPAT4/HOXA5/KCNIP2/KIF14/LEP/LHX6/MMP2/MYOC/NEURL1/NPPC/NR4A2/PLD6/PLXNB1/PPARG/RERE/RFLNB/RHOA/ROPN1B/RYR1/SOX8/SPINK1/SRRM4/TAL1/TGFB2/THBS3/TRIP13/VSX1/WNT10B/WNT5A/YTHDF2	54
GO:1902107	BP	GO:1902107	positive regulation of leukocyte differentiation	35/2433	154/18862	0.000522536131269939	0.0163485291672172	0.0135036011919584	ADA/BCL6/CBFB/CCR1/CD74/CD83/CTNNBIP1/GLI2/GLI3/GPR68/HLA-DRA/HLA-DRB1/HMGB1/IL10/IL23A/IL34/JUN/KLF10/LEF1/LIF/MDK/MYB/NLRP3/PCK1/PNP/PPARGC1B/ROR2/SOCS1/TESPA1/TGFBR2/TNFSF9/VNN1/VSIR/ZAP70/ZBTB7B	35
GO:1903708	BP	GO:1903708	positive regulation of hemopoiesis	35/2433	154/18862	0.000522536131269939	0.0163485291672172	0.0135036011919584	ADA/BCL6/CBFB/CCR1/CD74/CD83/CTNNBIP1/GLI2/GLI3/GPR68/HLA-DRA/HLA-DRB1/HMGB1/IL10/IL23A/IL34/JUN/KLF10/LEF1/LIF/MDK/MYB/NLRP3/PCK1/PNP/PPARGC1B/ROR2/SOCS1/TESPA1/TGFBR2/TNFSF9/VNN1/VSIR/ZAP70/ZBTB7B	35
GO:0000266	BP	GO:0000266	mitochondrial fission	14/2433	42/18862	0.00052436342315751	0.0163485291672172	0.0135036011919584	BNIP3/C11orf65/DNM1/DNM2/DNM3/GDAP1/MARCHF5/MFF/MIEF1/MTFR1/MTFR2/MX1/MX2/SLC25A46	14
GO:0002831	BP	GO:0002831	regulation of response to biotic stimulus	78/2433	420/18862	0.00052546928776231	0.0163485291672172	0.0135036011919584	APOBEC3F/APOBEC3G/BIRC2/CARD11/CARD16/CD36/CD96/CHUK/CRTAM/CX3CL1/DDX58/DDX60/DHX58/EREG/FCER1G/FCGR2B/FCN1/FYN/GBP5/HERC5/HEXIM1/HLA-DRB1/HLA-F/HMGB1/HMGB2/HPX/HTRA1/IL23A/ILRUN/JAK1/KLRC1/KLRD1/KRAS/LBP/LEP/MUC13/NLRC3/NLRC5/NOD2/OPTN/PAK2/PPARG/PSMB9/PSMC2/PSMD11/PSMD12/PSMD7/PSMD8/PSME3/PSME4/PYHIN1/RAET1E/RASGRP1/RBM14/RNASEL/SAMHD1/SH2D1B/SLAMF6/SOCS1/SOCS3/STING1/SYT11/TAB2/TBK1/TIGAR/TKFC…	78
GO:0072538	BP	GO:0072538	T-helper 17 type immune response	12/2433	33/18862	0.000531881470528213	0.0164640264328987	0.0135989999277451	IL23A/IL6/LOXL3/LY9/PRKCQ/RORC/SLAMF6/STAT3/TBX21/TNFSF18/ZBTB7B/ZC3H12A	12
GO:0045581	BP	GO:0045581	negative regulation of T cell differentiation	15/2433	47/18862	0.000567446537934932	0.0174762070117536	0.0144350435088711	BCL6/BMP4/CBFB/CD74/CTLA4/GLI3/HMGB1/LOXL3/MDK/NRARP/SOCS1/TBX21/TNFSF18/ZBTB7B/ZC3H12A	15
GO:0051591	BP	GO:0051591	response to cAMP	24/2433	93/18862	0.000570865195690694	0.0174931455443309	0.0144490344426341	ADIPOQ/APEX1/ASS1/BIRC2/CFTR/COL1A1/CRHBP/DUOX1/DUOX2/FOSB/FOSL1/GPD1/HCN2/IGFBP5/JUN/PCK1/PDE2A/PENK/PPARGC1B/PTAFR/RAP1A/SRD5A1/THBD/WNT10B	24
GO:0071674	BP	GO:0071674	mononuclear cell migration	41/2433	190/18862	0.000573835445811238	0.0174962427427847	0.0144515926747725	AKIRIN1/ALOX5/APOD/CCL2/CCL22/CCR1/CCR7/CMKLR1/CRTAM/CSF1R/CX3CL1/CXCL10/CXCL11/CXCL14/CXCR4/DEFB124/ECM1/EXT1/F11R/GCSAM/HMGB1/IL34/IL6/ITGAL/ITGB7/JAML/LGMN/MDK/PLA2G7/RHOA/RIPOR2/SAA1/SLIT2/SPN/SPNS2/TBX21/THBS1/TNFSF18/WNT5A/XG/ZAP70	41
GO:0007179	BP	GO:0007179	transforming growth factor beta receptor signaling pathway	43/2433	202/18862	0.000577334822153452	0.0175153619178694	0.0144673847813787	ADAMTSL2/AMHR2/ASPN/CHST11/COL1A2/COL3A1/DNM2/DUSP15/EID2/F11R/FERMT1/FMOD/FURIN/GLG1/HPGD/HTRA1/HTRA4/IL17RD/ING2/JUN/LEFTY2/LRRC32/LTBP2/LTBP3/LTBP4/NREP/ONECUT2/PEG10/PMEPA1/PPARA/PPM1A/RASL11B/RHOA/SDCBP/SMAD6/STRAP/TGFB2/TGFBR2/TGFBR3/TGFBRAP1/THBS1/UBB/WFIKKN2	43
GO:0071559	BP	GO:0071559	response to transforming growth factor beta	52/2433	257/18862	0.000592316638688383	0.0177103001513092	0.0146284003770027	ADAMTSL2/AMHR2/ASPN/CHST11/CILP/COL1A1/COL1A2/COL3A1/CX3CR1/DNM2/DUSP15/EID2/F11R/FERMT1/FMOD/FURIN/FYN/GLG1/HPGD/HTRA1/HTRA4/IL17RD/ING2/JUN/LEFTY2/LRRC32/LTBP2/LTBP3/LTBP4/MXRA5/NREP/ONECUT2/PDE2A/PEG10/PENK/PMEPA1/PPARA/PPM1A/RASL11B/RHOA/SDCBP/SFRP1/SMAD6/STRAP/TGFB2/TGFBR2/TGFBR3/TGFBRAP1/THBS1/UBB/WFIKKN2/WNT5A	52
GO:0043392	BP	GO:0043392	negative regulation of DNA binding	16/2433	52/18862	0.000593955533540953	0.0177103001513092	0.0146284003770027	CTNNBIP1/GZMA/HEY2/HMOX1/ILRUN/JUN/LEF1/NFKBIA/PER2/PSEN1/SMO/SP100/SUMO3/WFIKKN2/ZFP90/ZNF462	16
GO:0050999	BP	GO:0050999	regulation of nitric-oxide synthase activity	16/2433	52/18862	0.000593955533540953	0.0177103001513092	0.0146284003770027	AGTR2/ATP2B4/CALM1/CNR1/DNM2/FCER2/GLA/IL1B/KRAS/LEP/LYPLA1/NOS3/NOSTRIN/NPR3/NUS1/PIK3CB	16
GO:0072539	BP	GO:0072539	T-helper 17 cell differentiation	11/2433	29/18862	0.000596600691804896	0.0177103001513092	0.0146284003770027	IL23A/IL6/LOXL3/LY9/RORC/SLAMF6/STAT3/TBX21/TNFSF18/ZBTB7B/ZC3H12A	11
GO:0050766	BP	GO:0050766	positive regulation of phagocytosis	19/2433	67/18862	0.000598424197536375	0.0177103001513092	0.0146284003770027	APOA1/C3/CCL2/CD300LF/CD36/CLEC7A/DNM2/FCER1G/FCGR2B/GATA2/IL15RA/IL1B/IL2RB/IL2RG/NOD2/PPARG/RAP1A/SFTPD/SLC11A1	19
GO:0071560	BP	GO:0071560	cellular response to transforming growth factor beta stimulus	51/2433	251/18862	0.000601185984145787	0.0177103001513092	0.0146284003770027	ADAMTSL2/AMHR2/ASPN/CHST11/CILP/COL1A1/COL1A2/COL3A1/CX3CR1/DNM2/DUSP15/EID2/F11R/FERMT1/FMOD/FURIN/FYN/GLG1/HPGD/HTRA1/HTRA4/IL17RD/ING2/JUN/LEFTY2/LRRC32/LTBP2/LTBP3/LTBP4/NREP/ONECUT2/PDE2A/PEG10/PENK/PMEPA1/PPARA/PPM1A/RASL11B/RHOA/SDCBP/SFRP1/SMAD6/STRAP/TGFB2/TGFBR2/TGFBR3/TGFBRAP1/THBS1/UBB/WFIKKN2/WNT5A	51
GO:0007249	BP	GO:0007249	I-kappaB kinase/NF-kappaB signaling	56/2433	282/18862	0.000604268624905546	0.0177155292051636	0.0146327194846814	ADIPOQ/BCL3/BIRC2/CARD11/CARD16/CASP1/CCR7/CD36/CD74/CHUK/CTH/CX3CL1/CX3CR1/DDX21/DEFB124/ECM1/EDA/EDA2R/ESR1/F2R/FYN/HLA-DRB1/HMOX1/IL1B/NFKBIA/NKIRAS1/NLRC3/NOD2/OPTN/PLEKHG5/PLK2/PPM1A/RHOA/TAB2/TANK/TBK1/TERF2IP/TFG/TFRC/TIAF1/TIFA/TLR4/TLR7/TMED4/TNFAIP3/TNFRSF1A/TRAF1/TRAF4/TRAF5/TRIM13/UBB/USP10/WLS/WNT5A/ZC3H12A/ZDHHC13	56
GO:0030323	BP	GO:0030323	respiratory tube development	37/2433	167/18862	0.000617308297944677	0.0179440949668869	0.0148215108347092	ADA/ALDH1A2/BMP4/CCN2/CRISPLD2/DAG1/EIF4EBP1/ESRP2/EXT1/FGF10/FGF18/FGF7/FLT4/FOXF1/GLI2/GLI3/HECA/HMGB1/HOXA5/IGFBP5/JMJD6/KRAS/LIF/LOXL3/LTBP3/MME/PTK7/PTN/RBP4/RDH10/SFTPD/SLC7A11/TCF21/TGFBR2/TMEM38B/TRAF4/WNT5A	37
GO:0048286	BP	GO:0048286	lung alveolus development	13/2433	38/18862	0.000621403135024507	0.0179440949668869	0.0148215108347092	ADA/BMP4/FGF10/FLT4/FOXF1/HOXA5/IGFBP5/LIF/LTBP3/SFTPD/SLC7A11/TCF21/TMEM38B	13
GO:0070525	BP	GO:0070525	tRNA threonylcarbamoyladenosine metabolic process	8/2433	17/18862	0.000623209443068359	0.0179440949668869	0.0148215108347092	MTO1/OSGEP/TP53RK/TPRKB/TRIT1/TRMT10C/TRMT5/TRMT61B	8
GO:0097305	BP	GO:0097305	response to alcohol	48/2433	233/18862	0.000623835377661533	0.0179440949668869	0.0148215108347092	ADAM15/ADCY3/ADIPOQ/AKAP8/AKR1C2/AKR1C3/BAK1/BIRC2/BLM/CALM1/CCR7/CFTR/CNR1/CPT1A/CRHBP/DAG1/DNMT3A/EIF4EBP1/FOSB/FOSL1/FYN/GGH/GNRH1/GOLPH3/GRIN3A/HPGD/LEP/MAP4K1/NLRP3/NPPC/NQO1/OGG1/OSBPL7/PENK/PPARA/PPARG/PTCH1/PTGER4/RBP4/SCNN1B/SFRP1/SGK1/SLIT2/SLIT3/SMO/SOD2/TGFBR2/TGFBR3	48
GO:0050670	BP	GO:0050670	regulation of lymphocyte proliferation	46/2433	221/18862	0.000634751974839212	0.0181723828289649	0.0150100726444558	ADA/BCL6/BMP4/CARD11/CD22/CD28/CD38/CD3E/CD40LG/CD6/CD74/CRTAM/CTLA4/EFNB1/FCGR2B/FCRL3/FGF10/GNRH1/HLA-DMB/HLA-DPA1/HLA-DPB1/HLA-DRB1/HMGB1/ICOSLG/IDO1/IL10/IL1B/IL23A/IL6/LEP/LRRC32/PNP/PRKCQ/RAC2/SFTPD/SPN/TAC1/TFRC/TGFBR2/TLR4/TNFSF18/TNFSF9/VSIG4/VSIR/ZAP70/ZBTB7B	46
GO:0060740	BP	GO:0060740	prostate gland epithelium morphogenesis	10/2433	25/18862	0.000646260090145428	0.01835726716133	0.015162783892383	AR/BMP4/ESR1/FGF10/GLI2/NKX3-1/SFRP1/SULF1/TP63/WNT5A	10
GO:0023061	BP	GO:0023061	signal release	86/2433	475/18862	0.000647230639502452	0.01835726716133	0.015162783892383	ACVR1C/ADIPOQ/AGTR1/AGTR2/ALOX5/ANO1/APBA1/ARNTL/ASIC1/BRSK1/C1QTNF3/C2CD2L/CACNA2D2/CADPS/CALM1/CAMK2A/CD38/CFTR/CHRNA3/CHRNA5/CNR1/CPT1A/CRHBP/CRY1/EFNA5/EPHA5/F2R/GDNF/GPR27/GPR68/GRIN3A/HLA-DRB1/HTR2A/IL1B/IL6/ILDR2/INHBB/IRS1/JAGN1/KCNA5/KCNJ11/KCNS3/LEP/LIF/LRP5L/LTBP4/MYB/NCS1/NKX3-1/NRXN2/OSM/P2RX1/P2RX4/PCLO/PER2/PIM3/PLA2G6/PPFIA4/PRRT2/PSEN1/RAB1A/RAC1/RAP1A/RBP4/RHOT1/RIMS4/SCG5/SFRP1…	86
GO:0050764	BP	GO:0050764	regulation of phagocytosis	24/2433	94/18862	0.000674318214760449	0.0190186134630576	0.0157090444530097	ADIPOQ/APOA1/ATG5/C3/CCL2/CD300LF/CD36/CLEC7A/DNM2/FCER1G/FCGR2B/FER1L5/GATA2/HMGB1/IL15RA/IL1B/IL2RB/IL2RG/NOD2/PPARG/RAP1A/SFTPD/SLC11A1/SYT11	24
GO:0045913	BP	GO:0045913	positive regulation of carbohydrate metabolic process	21/2433	78/18862	0.000676785687353804	0.0190186134630576	0.0157090444530097	CD244/DGAT2/GPD1/HAS2/HMGB1/HRH1/HTR2A/IRS1/KAT2B/LHCGR/MLXIPL/PFKFB3/PFKFB4/PPARA/PPP1R3E/PRXL2C/PSEN1/PTAFR/SLC25A12/SNCA/WDR5	21
GO:0061383	BP	GO:0061383	trabecula morphogenesis	14/2433	43/18862	0.000686206130852721	0.019194885256605	0.0158546418934344	ADAMTS1/COL1A1/HEY2/MMP2/NRG1/PLXNB1/PPARGC1B/RBP4/RHOA/SFRP1/TGFB2/TGFBR3/THBS3/WNT10B	14
GO:0006809	BP	GO:0006809	nitric oxide biosynthetic process	20/2433	73/18862	0.000706770524222158	0.0196798477475193	0.01625521248932	AGTR2/ASS1/ATP2B4/CD36/CLEC7A/CLU/CX3CR1/CYB5B/DNM2/GLA/HBB/IL10/IL1B/NOS3/NQO1/P2RX4/PTGS2/RAC1/TLR4/ZC3H12A	20
GO:0060562	BP	GO:0060562	epithelial tube morphogenesis	60/2433	309/18862	0.000714896303397976	0.0198156257187312	0.0163673627356905	AGTR2/AR/BMP4/CSF1R/CTHRC1/CTNNBIP1/CXCL10/CXCR4/DAG1/DCHS1/EDNRA/EOMES/EPHA2/ESR1/ESRP2/EXT1/FGF10/FKBPL/FOXC2/FOXF1/GDNF/GLI2/GLI3/GZF1/HOXA5/ITGAX/KLHL3/KRAS/LEF1/LMO4/LRP5L/MDK/MICAL2/MKKS/NDRG4/NKX3-1/NRARP/NTN1/PODXL/PSEN1/PTCH1/PTK7/RALA/RBM15/RDH10/RHOA/SFRP1/SLIT2/SMO/SOX8/TBX21/TBX3/TCF21/TCTN1/TEAD2/TGFB2/TGFBR2/VASP/WNT5A/WNT9B	60
GO:0009164	BP	GO:0009164	nucleoside catabolic process	12/2433	34/18862	0.000726393366536786	0.0199999740067145	0.016519631220267	ADA/AHCY/APOBEC3D/APOBEC3F/APOBEC3G/APOBEC3H/CDADC1/DERA/ENPP4/NT5C3A/NT5E/PNP	12
GO:0060688	BP	GO:0060688	regulation of morphogenesis of a branching structure	15/2433	48/18862	0.000728106629959104	0.0199999740067145	0.016519631220267	AGTR2/AR/BCL11A/BMP4/ESR1/FGF10/FGF7/FKBPL/GDNF/MDK/SFRP1/SMO/SOX8/SULF1/WNT5A	15
GO:1905517	BP	GO:1905517	macrophage migration	16/2433	53/18862	0.000750205725710241	0.0205145942393769	0.0169446985958155	AKIRIN1/CCL2/CMKLR1/CSF1R/CX3CL1/CX3CR1/EDNRB/IL34/MDK/MST1L/P2RX4/ROR2/SAA1/SFTPD/THBS1/TNFSF18	16
GO:0032944	BP	GO:0032944	regulation of mononuclear cell proliferation	46/2433	223/18862	0.000776624079371926	0.0211422037321875	0.0174630931381328	ADA/BCL6/BMP4/CARD11/CD22/CD28/CD38/CD3E/CD40LG/CD6/CD74/CRTAM/CTLA4/EFNB1/FCGR2B/FCRL3/FGF10/GNRH1/HLA-DMB/HLA-DPA1/HLA-DPB1/HLA-DRB1/HMGB1/ICOSLG/IDO1/IL10/IL1B/IL23A/IL6/LEP/LRRC32/PNP/PRKCQ/RAC2/SFTPD/SPN/TAC1/TFRC/TGFBR2/TLR4/TNFSF18/TNFSF9/VSIG4/VSIR/ZAP70/ZBTB7B	46
GO:0032943	BP	GO:0032943	mononuclear cell proliferation	56/2433	285/18862	0.000787665255783514	0.0213474787989683	0.0176326467785924	ACE/ADA/BCL6/BMP4/BTN3A1/CARD11/CD22/CD28/CD38/CD3E/CD40LG/CD6/CD74/CRTAM/CTLA4/CTPS1/EFNB1/FCGR2B/FCRL3/FGF10/FYN/GAPT/GNRH1/HLA-DMB/HLA-DPA1/HLA-DPB1/HLA-DRB1/HMGB1/ICOSLG/IDO1/IL10/IL1B/IL23A/IL6/LEF1/LEP/LRRC32/MS4A1/PNP/PRKCQ/RAC2/RASGRP1/SFTPD/SLC11A1/SPN/TAC1/TBK1/TFRC/TGFBR2/TLR4/TNFSF18/TNFSF9/VSIG4/VSIR/ZAP70/ZBTB7B	56
GO:0044272	BP	GO:0044272	sulfur compound biosynthetic process	41/2433	193/18862	0.00079775616041667	0.0215252967531896	0.0177795213208839	ACACB/ACSL1/AMD1/APIP/B4GALT5/BGN/BHMT/CBS/CHAC1/CHAC2/CHST11/CHST2/CHST5/CHST6/CHST9/CSAD/CTH/DLAT/ELOVL1/EXT1/EXT2/FMOD/GCLM/GGCT/GGT5/GSTM5/GSTO2/HACD1/HPGDS/LUM/MGST1/OGN/OMD/PAPSS2/PDK3/SLC7A11/ST3GAL1/ST3GAL6/TPK1/UST/VCAN	41
GO:1990266	BP	GO:1990266	neutrophil migration	29/2433	123/18862	0.00081529890784137	0.021901730132232	0.0180904487550241	CCL2/CCL22/CCR7/CD74/CX3CL1/CXCL10/CXCL11/CXCL8/CXCL9/FCER1G/IL1R1/IL23A/JAGN1/JAM3/JAML/LBP/MDK/NOD2/PDE4B/PREX1/RAC1/RAC2/RIPOR2/S100A9/SAA1/SLIT2/TGFB2/THBS4/XG	29
GO:0031960	BP	GO:0031960	response to corticosteroid	34/2433	152/18862	0.00084028409649853	0.0224739141247721	0.0185630627966088	ADIPOQ/AGTR2/AKR1C3/ALPL/ANXA3/ASS1/CALM1/CBX3/CCN2/COL1A1/DDIT4/DNMT3B/FAM107A/FIBIN/FOSB/FOSL1/GNRH1/GPR83/HMGB1/IL10/IL6/KRAS/PCK1/PCNA/PPARGC1B/PTAFR/SCNN1B/SGK1/SLIT2/SLIT3/SRD5A1/SSTR2/SSTR5/UBE2L3	34
GO:0045621	BP	GO:0045621	positive regulation of lymphocyte differentiation	25/2433	101/18862	0.000861081422878791	0.022929583042423	0.018939437409676	ADA/BCL6/CBFB/CD74/CD83/GLI2/GLI3/HLA-DRA/HLA-DRB1/IL10/IL23A/LEF1/MDK/MYB/NLRP3/PCK1/PNP/SOCS1/TESPA1/TGFBR2/TNFSF9/VNN1/VSIR/ZAP70/ZBTB7B	25
GO:0042445	BP	GO:0042445	hormone metabolic process	45/2433	218/18862	0.000866615494427023	0.0229766142826782	0.0189782843974064	ACE/ADH1B/AKR1C1/AKR1C2/AKR1C3/ALDH1A2/CHST9/CMA1/CPQ/CRABP2/CRYM/CTSK/CTSL/CYP11A1/CYP3A5/CYP46A1/DGAT2/DHCR7/DIO2/DIO3/DUOX1/DUOX2/DUOXA1/ECE2/ENPEP/ESR1/FURIN/GNB3/HSD17B11/IDE/LEP/MME/PCSK1/RBP4/RDH10/RDH14/RDH16/RETSAT/SCG5/SDR16C5/SLC16A2/SRD5A1/SULT1B1/TPO/ZMPSTE24	45
GO:0001780	BP	GO:0001780	neutrophil homeostasis	7/2433	14/18862	0.000881890404343141	0.023060677484443	0.0190477191422657	HMGB1/IL6/JAM3/PDE4B/PIK3CB/SH2B3/SLC7A11	7
GO:0002467	BP	GO:0002467	germinal center formation	7/2433	14/18862	0.000881890404343141	0.023060677484443	0.0190477191422657	ADA/BCL3/BCL6/KLHL6/NFKB2/TNFAIP3/UNC13D	7
GO:0009214	BP	GO:0009214	cyclic nucleotide catabolic process	7/2433	14/18862	0.000881890404343141	0.023060677484443	0.0190477191422657	PDE1A/PDE2A/PDE4A/PDE4B/PDE4C/PDE5A/PDE8B	7
GO:1901658	BP	GO:1901658	glycosyl compound catabolic process	14/2433	44/18862	0.000888362599433522	0.023060677484443	0.0190477191422657	ADA/AHCY/APOBEC3D/APOBEC3F/APOBEC3G/APOBEC3H/CDADC1/DERA/ENPP4/FUCA2/GLA/NT5C3A/NT5E/PNP	14
GO:0060541	BP	GO:0060541	respiratory system development	40/2433	188/18862	0.000888694524244686	0.023060677484443	0.0190477191422657	ADA/ALDH1A2/ASS1/BMP4/CCN2/CRISPLD2/DAG1/EDA/EIF4EBP1/ESRP2/EXT1/FGF10/FGF18/FGF7/FLT4/FOXF1/GLI2/GLI3/HMGB1/HOXA5/IGFBP5/JMJD6/KRAS/LEF1/LIF/LOXL3/LTBP3/MME/PTK7/PTN/RBP4/RDH10/RPGRIP1L/SFTPD/SLC7A11/SPEF2/TCF21/TGFBR2/TMEM38B/WNT5A	40
GO:0002526	BP	GO:0002526	acute inflammatory response	26/2433	107/18862	0.00092258876988599	0.0236860845285015	0.0195642945001605	ASS1/C3/CCR7/CD163/CD6/CNR1/CTNNBIP1/EDNRB/ELANE/EXT1/F3/F8/FCGR2B/HP/IL1B/IL6/LBP/NLRP3/OGG1/OSM/OSMR/PPARG/PTGS2/SAA1/TAC1/VNN1	26
GO:0006024	BP	GO:0006024	glycosaminoglycan biosynthetic process	26/2433	107/18862	0.00092258876988599	0.0236860845285015	0.0195642945001605	B4GALT5/BGN/CHST11/CHST2/CHST5/CHST6/CHST9/EXT1/EXT2/FMOD/GALNT5/HAS1/HAS2/HAS3/HS3ST1/HS6ST1/IL1B/LUM/OGN/OMD/PXYLP1/SDC2/ST3GAL1/ST3GAL6/UST/VCAN	26
GO:0046639	BP	GO:0046639	negative regulation of alpha-beta T cell differentiation	10/2433	26/18862	0.000929693607506778	0.0236860845285015	0.0195642945001605	BCL6/CBFB/GLI3/HMGB1/LOXL3/SOCS1/TBX21/TNFSF18/ZBTB7B/ZC3H12A	10
GO:0098868	BP	GO:0098868	bone growth	10/2433	26/18862	0.000929693607506778	0.0236860845285015	0.0195642945001605	COMP/ECM1/EVC/EXT1/LEP/NPPC/TGFBR2/THBS3/TSKU/ZMPSTE24	10
GO:0043030	BP	GO:0043030	regulation of macrophage activation	17/2433	59/18862	0.00093610140560329	0.0236860845285015	0.0195642945001605	BPI/CD74/CX3CL1/FCGR2B/GPR137B/IL10/IL1RL1/IL6/LBP/LDLR/MFHAS1/SYT11/THBS1/TLR4/VSIG4/WNT5A/ZC3H12A	17
GO:0045428	BP	GO:0045428	regulation of nitric oxide biosynthetic process	17/2433	59/18862	0.00093610140560329	0.0236860845285015	0.0195642945001605	AGTR2/ASS1/ATP2B4/CD36/CLEC7A/CLU/CX3CR1/DNM2/GLA/HBB/IL10/IL1B/P2RX4/PTGS2/RAC1/TLR4/ZC3H12A	17
GO:0061756	BP	GO:0061756	leukocyte adhesion to vascular endothelial cell	16/2433	54/18862	0.000940129386208813	0.0236897065995923	0.0195672862679825	ALOX5/CX3CR1/ELANE/EXT1/FUT4/GOLPH3/IL6/ITGB7/LEP/MDK/PODXL2/PTAFR/RHOA/SELE/SELL/SPN	16
GO:0051092	BP	GO:0051092	positive regulation of NF-kappaB transcription factor activity	35/2433	159/18862	0.000963691045629481	0.0241834896964962	0.0199751425312414	AR/CAMK2A/CARD11/CARD16/CD36/CD40LG/CHUK/CLU/CTH/CX3CL1/CX3CR1/EDA/EDA2R/IL18R1/IL1B/KRAS/NFKB2/NLRP3/NOD2/NTRK1/PRKCQ/S100A9/SLCO3A1/STAT3/TAB2/TERF2IP/TFRC/TLR4/TNFSF18/TRAF1/TRAF5/TRIM13/TRIM37/UBB/WNT5A	35
GO:0042098	BP	GO:0042098	T cell proliferation	41/2433	195/18862	0.00098695287592866	0.0244779061223253	0.0202183253862917	BMP4/BTN3A1/CARD11/CD28/CD3E/CD40LG/CD6/CRTAM/CTLA4/CTPS1/EFNB1/FYN/GNRH1/HLA-DMB/HLA-DPA1/HLA-DPB1/HLA-DRB1/HMGB1/ICOSLG/IDO1/IL10/IL1B/IL23A/IL6/LEP/LRRC32/PNP/PRKCQ/RAC2/RASGRP1/SFTPD/SLC11A1/SPN/TFRC/TGFBR2/TNFSF18/TNFSF9/VSIG4/VSIR/ZAP70/ZBTB7B	41
GO:0032069	BP	GO:0032069	regulation of nuclease activity	9/2433	22/18862	0.000995133320521431	0.0244779061223253	0.0202183253862917	GZMA/HMGB1/HMGB2/OAS1/OAS2/OAS3/OASL/PCNA/TMBIM6	9
GO:0048714	BP	GO:0048714	positive regulation of oligodendrocyte differentiation	9/2433	22/18862	0.000995133320521431	0.0244779061223253	0.0202183253862917	CXCR4/DAG1/IL34/MDK/PPARG/PTN/RHEB/TENM4/ZNF365	9
GO:0070269	BP	GO:0070269	pyroptosis	8/2433	18/18862	0.000995493722259211	0.0244779061223253	0.0202183253862917	APIP/CASP1/GSDMB/GSDME/GZMA/GZMB/NLRP1/ZBP1	8
GO:0070293	BP	GO:0070293	renal absorption	8/2433	18/18862	0.000995493722259211	0.0244779061223253	0.0202183253862917	ADIPOQ/AKR1C3/AQP3/HAS2/HBB/KLHL3/MAGED2/SGK1	8
GO:0060333	BP	GO:0060333	interferon-gamma-mediated signaling pathway	23/2433	91/18862	0.00100335598482902	0.0245721477730417	0.0202961673532313	CAMK2A/CIITA/HLA-DPA1/HLA-DPB1/HLA-DQA1/HLA-DRA/HLA-DRB1/HLA-F/HPX/IFI30/JAK1/MID1/NLRC5/OAS1/OAS2/OAS3/OASL/PPARG/PTAFR/SOCS1/SOCS3/SP100/TXK	23
GO:0072001	BP	GO:0072001	renal system development	56/2433	288/18862	0.00101903656216087	0.024856339824228	0.020530905052378	ACE/ADAMTS1/ADIPOQ/AGTR1/AGTR2/ALDH1A2/ASS1/BMP4/BMPER/CTNNBIP1/DCHS1/ENPEP/EXT1/FGF10/FOXC2/FOXF1/GDF11/GDNF/GLI2/GLI3/GPR4/GREB1L/GZF1/HAS2/HPGD/JMJD6/KANK2/KIRREL3/KLHL3/LIF/MME/MPV17/MYO1E/NID1/NKX3-1/PLCE1/PODXL/PROM1/PTCD2/PTCH1/PTK7/RBP4/RDH10/RPGRIP1L/SFRP1/SLIT2/SMAD6/SMO/SOX8/SULF1/TCF21/TGFB2/WNT5A/WNT9B/ZMPSTE24/ZNF354A	56
GO:0050868	BP	GO:0050868	negative regulation of T cell activation	28/2433	119/18862	0.00102732203367453	0.0249586046268816	0.0206153740034919	BCL6/BMP4/CBFB/CD74/CRTAM/CTLA4/FCGR2B/GLI3/GNRH1/HLA-DRB1/HMGB1/IDO1/IL10/LAPTM5/LOXL3/LRRC32/MDK/NRARP/RIPOR2/SFTPD/SOCS1/SPN/TBX21/TNFSF18/VSIG4/VSIR/ZBTB7B/ZC3H12A	28
GO:0046651	BP	GO:0046651	lymphocyte proliferation	55/2433	282/18862	0.00104475488023114	0.0252458465715604	0.0208526308617004	ADA/BCL6/BMP4/BTN3A1/CARD11/CD22/CD28/CD38/CD3E/CD40LG/CD6/CD74/CRTAM/CTLA4/CTPS1/EFNB1/FCGR2B/FCRL3/FGF10/FYN/GAPT/GNRH1/HLA-DMB/HLA-DPA1/HLA-DPB1/HLA-DRB1/HMGB1/ICOSLG/IDO1/IL10/IL1B/IL23A/IL6/LEF1/LEP/LRRC32/MS4A1/PNP/PRKCQ/RAC2/RASGRP1/SFTPD/SLC11A1/SPN/TAC1/TBK1/TFRC/TGFBR2/TLR4/TNFSF18/TNFSF9/VSIG4/VSIR/ZAP70/ZBTB7B	55
GO:0001655	BP	GO:0001655	urogenital system development	61/2433	320/18862	0.00104742525132909	0.0252458465715604	0.0208526308617004	ACE/ADAMTS1/ADIPOQ/AGTR1/AGTR2/ALDH1A2/AR/ASS1/BMP4/BMPER/CTNNBIP1/DCHS1/ENPEP/ESR1/EXT1/FGF10/FOXC2/FOXF1/GATA2/GDF11/GDNF/GLI2/GLI3/GPR4/GREB1L/GZF1/HAS2/HPGD/JMJD6/KANK2/KIRREL3/KLHL3/LIF/MME/MPV17/MYO1E/NID1/NKX3-1/PLCE1/PODXL/PROM1/PTCD2/PTCH1/PTK7/RBP4/RDH10/RPGRIP1L/SFRP1/SLIT2/SMAD6/SMO/SOX8/SRD5A1/SULF1/TCF21/TGFB2/TP63/WNT5A/WNT9B/ZMPSTE24/ZNF354A	61
GO:0090130	BP	GO:0090130	tissue migration	68/2433	365/18862	0.0010596056766557	0.0254388795915215	0.0210120727840759	ACTG2/ADAMTS9/ADGRA2/ADIPOR1/AGTR2/AMOT/ANXA3/APOA1/ATP2B4/BMP4/BMPER/EMP2/EPB41L4B/EPHA2/EPHB4/EVL/FAP/FERMT1/FGF10/FGF18/FGF7/FLT4/FOXC2/FOXF1/GATA2/HAS2/HMGB1/HMOX1/JCAD/KANK2/KIT/LGALS12/LGMN/LOXL2/MMRN2/MYH9/NANOS1/NOS3/NR2F2/NUS1/P2RX4/PATZ1/PIK3CB/PIK3R3/PKN3/PLCG1/PLEKHG5/PLK2/PPARG/PTGS2/PTN/PTPRG/PTPRR/RAB11A/RAC1/RHOA/ROBO1/SCG2/SLIT2/SMOC2/SP100/STRAP/TAC1/TGFB2/TGFBR2/THBS1/WNT5A/ZC3…	68
GO:0006790	BP	GO:0006790	sulfur compound metabolic process	70/2433	378/18862	0.00106643750524215	0.0255024937528103	0.0210646169766096	ACACB/ACBD6/ACSL1/ACSM3/ADO/AHCY/AMD1/APIP/B4GALT5/BGN/BHMT/CBS/CHAC1/CHAC2/CHST11/CHST2/CHST5/CHST6/CHST9/CIAO2A/CSAD/CTH/DGAT2/DLAT/ELOVL1/EXT1/EXT2/FITM2/FMOD/GADL1/GAL3ST4/GCLM/GDAP1/GGCT/GGT5/GLRX3/GLRX5/GNMT/GPAT4/GSR/GSTM5/GSTO2/HACD1/HMGCS2/HPGDS/HYAL4/IDH1/ISCA1/LUM/MCEE/MGST1/MICAL2/OGN/OMD/PAPSS2/PDK3/SLC19A3/SLC1A1/SLC25A19/SLC5A6/SLC7A11/SPOCK3/ST3GAL1/ST3GAL6/SULT1B1/SULT4A1/TPK1/TP…	70
GO:0032755	BP	GO:0032755	positive regulation of interleukin-6 production	22/2433	86/18862	0.00107724241879048	0.0256210671961703	0.0211625565817395	CD36/CD74/CLEC7A/DDX58/EREG/F2R/HMGB1/IFIH1/IL16/IL17D/IL17RA/IL1B/IL6/LBP/MBP/NOD2/PTAFR/STAT3/TLR4/TLR7/TSLP/WNT5A	22
GO:0007162	BP	GO:0007162	negative regulation of cell adhesion	57/2433	295/18862	0.00107979899465657	0.0256210671961703	0.0211625565817395	ADAM15/ADAM22/ADIPOQ/AJAP1/APOA1/APOD/ASS1/BCL6/BMP4/CBFB/CBLL1/CD74/COL1A1/CRTAM/CTLA4/CX3CL1/EFNA5/FAM107A/FBLN1/FCGR2B/GLI3/GNRH1/HLA-DRB1/HMGB1/IDO1/IL10/JAM3/LAPTM5/LOXL3/LRRC32/MBP/MDK/MYOC/NRARP/PLXNA2/PLXNB1/PLXNC1/PODXL/PPARA/RHOA/RIPOR2/SERPINE2/SFTPD/SH2B3/SNAI2/SOCS1/SPN/SPRY4/TBX21/TGFBI/THBS1/TNFSF18/VSIG4/VSIR/YTHDF2/ZBTB7B/ZC3H12A	57
GO:0048469	BP	GO:0048469	cell maturation	36/2433	166/18862	0.00109330926196241	0.0258410848040572	0.0213442873051413	AURKA/B4GALT5/BCL11A/BFSP1/C3/CATSPER2/CBFB/CFTR/CLEC7A/CX3CL1/DMC1/EDNRB/EREG/FBXO5/FZD5/GATA2/GDF11/GLDN/GPAT4/HOXA5/KCNIP2/KIF14/LHX6/MYOC/NPPC/NR4A2/PLD6/PPARG/ROPN1B/SOX8/SPINK1/SRRM4/TAL1/TRIP13/VSX1/YTHDF2	36
GO:0032768	BP	GO:0032768	regulation of monooxygenase activity	18/2433	65/18862	0.00111868460406542	0.026338759519656	0.0217553579778623	AGTR2/ATP2B4/CALM1/CNR1/DNM2/FCER2/GDNF/GLA/IL1B/KRAS/LEP/LYPLA1/NOS3/NOSTRIN/NPR3/NUS1/PIK3CB/SNCA	18
GO:0001974	BP	GO:0001974	blood vessel remodeling	14/2433	45/18862	0.00113841010515605	0.0266992562978243	0.0220531220564274	ACE/ACVR2B/AGTR2/ATG5/BAK1/BGN/CRB1/EXT1/FGF10/FLT4/FOXC2/HOXA3/LIF/NOS3	14
GO:0032615	BP	GO:0032615	interleukin-12 production	17/2433	60/18862	0.00115150941395995	0.0266992562978243	0.0220531220564274	CCR7/CD36/CD40LG/CLEC7A/CMKLR1/HMGB1/IDO1/IL10/IL16/IL23A/LAPTM5/LTB/MAPK14/MDK/NOD2/THBS1/TLR4	17
GO:0032653	BP	GO:0032653	regulation of interleukin-10 production	17/2433	60/18862	0.00115150941395995	0.0266992562978243	0.0220531220564274	BCL3/CD28/CD40LG/CD83/CLEC7A/FCGR2B/HLA-DRB1/HMGB1/IDO1/IL23A/IL6/NOD2/STAT3/TLR4/TRIB2/TSLP/VSIR	17
GO:0032655	BP	GO:0032655	regulation of interleukin-12 production	17/2433	60/18862	0.00115150941395995	0.0266992562978243	0.0220531220564274	CCR7/CD36/CD40LG/CLEC7A/CMKLR1/HMGB1/IDO1/IL10/IL16/IL23A/LAPTM5/LTB/MAPK14/MDK/NOD2/THBS1/TLR4	17
GO:0034656	BP	GO:0034656	nucleobase-containing small molecule catabolic process	15/2433	50/18862	0.00116693220471538	0.0267308557463094	0.0220792226521362	ADA/AHCY/APOBEC3D/APOBEC3F/APOBEC3G/APOBEC3H/CDADC1/DERA/ENPP4/ENTPD6/NT5C3A/NT5E/NUDT15/NUDT5/PNP	15
GO:0045088	BP	GO:0045088	regulation of innate immune response	60/2433	315/18862	0.00116800693114886	0.0267308557463094	0.0220792226521362	BIRC2/CARD11/CD96/CHUK/CRTAM/DHX58/EREG/FCER1G/FCGR2B/FCN1/FYN/GBP5/HEXIM1/HLA-F/HMGB1/HMGB2/HPX/JAK1/KLRC1/KLRD1/KRAS/LBP/LEP/MUC13/NLRC3/NLRC5/NOD2/PAK2/PPARG/PSMB9/PSMC2/PSMD11/PSMD12/PSMD7/PSMD8/PSME3/PSME4/PYHIN1/RAET1E/RASGRP1/RBM14/RNASEL/SAMHD1/SH2D1B/SLAMF6/SOCS1/SOCS3/STING1/TAB2/TBK1/TKFC/TLR4/TNFAIP3/TOMM70/TXK/UBE2K/VSIG4/WNT5A/YTHDF2/ZBP1	60
GO:0045620	BP	GO:0045620	negative regulation of lymphocyte differentiation	16/2433	55/18862	0.00116930640149762	0.0267308557463094	0.0220792226521362	BCL6/BMP4/CBFB/CD74/CTLA4/GLI3/HMGB1/LOXL3/MDK/NRARP/SFRP1/SOCS1/TBX21/TNFSF18/ZBTB7B/ZC3H12A	16
GO:1901655	BP	GO:1901655	cellular response to ketone	23/2433	92/18862	0.00117729753426391	0.0267308557463094	0.0220792226521362	ADAM15/ADCY3/AGTR2/AKAP8/AKR1C2/AKR1C3/AR/ASS1/CBX3/CFTR/DDIT4/DNMT3B/ELK1/GOLPH3/MAP4K1/PCK1/PPARG/PTGER4/SCNN1B/SFRP1/SGK1/SRD5A1/TRERF1	23
GO:0002604	BP	GO:0002604	regulation of dendritic cell antigen processing and presentation	6/2433	11/18862	0.00118355707633708	0.0267308557463094	0.0220792226521362	CCR7/CD74/FCGR2B/NOD2/SLC11A1/THBS1	6
GO:0042447	BP	GO:0042447	hormone catabolic process	6/2433	11/18862	0.00118355707633708	0.0267308557463094	0.0220792226521362	ACE/DIO2/DIO3/HSD17B11/IDE/SRD5A1	6
GO:0070778	BP	GO:0070778	L-aspartate transmembrane transport	6/2433	11/18862	0.00118355707633708	0.0267308557463094	0.0220792226521362	SLC1A1/SLC1A2/SLC1A4/SLC25A12/SLC25A13/SLC25A18	6
GO:0016311	BP	GO:0016311	dephosphorylation	87/2433	491/18862	0.00119390034224929	0.0268649604687682	0.0221899908240935	ACP1/ACP5/AGTR2/ALPL/ANKLE2/APEX1/ARMT1/CALM1/CAMSAP3/CHP1/CILP/CNST/CYCS/DUSP15/DUSP7/ENTPD6/EPHX2/FAM220A/FARP1/FCRL3/IMPA2/INPP1/INPP4B/INPP5A/LPIN1/MFHAS1/MTMR10/MTMR11/MYH6/MYO1D/MYOZ1/NANP/NT5C3A/NT5E/PFKFB3/PFKFB4/PGAM5/PHACTR3/PIP4P1/PLPP5/PON1/PPARGC1B/PPEF1/PPM1A/PPM1D/PPM1G/PPM1L/PPM1M/PPP1CC/PPP1R11/PPP1R15B/PPP1R16B/PPP1R1A/PPP1R2B/PPP1R36/PPP1R3D/PPP1R3E/PPP2CB/PPP2R2B/PPP2R5A/PPP2R…	87
GO:1903522	BP	GO:1903522	regulation of blood circulation	56/2433	290/18862	0.00120498526545934	0.0270147064293053	0.0223136783870856	ACE/ADA/ADRB1/AGTR1/AGTR2/ATP1A4/ATP1B1/ATP1B2/ATP1B3/ATP2B2/ATP2B4/CACNA2D2/CACNA2D3/CALM1/CCN2/CD38/CYP2J2/DSC2/EHD3/F2R/FXYD6/GLRX3/GPD1L/HDAC4/HEY2/HRH1/HTR2A/KCNA5/KCND3/KCNH2/KCNIP1/KCNIP2/KCNJ11/KCNJ14/KCNJ5/KCNK1/LEP/MYH6/NPPC/P2RX1/P2RX4/PDE4B/PER2/POPDC2/PTAFR/RYR1/RYR3/SCN2B/SCN4B/SLC1A1/SMTNL2/TAC1/TGFB2/TMEM38B/ZC3H12A/ZMPSTE24	56
GO:0034341	BP	GO:0034341	response to interferon-gamma	41/2433	197/18862	0.00121456163821094	0.0271296588637741	0.0224086271017519	AQP4/ASS1/CALCOCO2/CAMK2A/CASP1/CCL2/CCL22/CD58/CD74/CDC42EP4/CIITA/CX3CL1/GBP4/GBP5/HLA-DPA1/HLA-DPB1/HLA-DQA1/HLA-DRA/HLA-DRB1/HLA-F/HPX/IFI30/JAK1/MID1/NLRC5/OAS1/OAS2/OAS3/OASL/PDE12/PPARG/PTAFR/SHFL/SLC11A1/SNCA/SOCS1/SOCS3/SP100/TLR4/TXK/WNT5A	41
GO:0071496	BP	GO:0071496	cellular response to external stimulus	58/2433	303/18862	0.00123757012141956	0.027542710220498	0.0227498003495681	AKR1C3/AMBRA1/AQP3/ATF4/ATG5/BAK1/BECN1/BNIP3/BRSK1/CASP1/CBS/COL1A1/DAG1/DSC2/EHMT2/EIF2S1/EIF4G1/F11R/FAM107A/FOSL1/GABARAP/GABARAPL3/HDAC4/HMOX1/IL1B/INHBB/ITFG2/JUN/KANK2/KLF10/LEP/MIOS/NR4A2/NUDT15/PCK1/PDE2A/PENK/PPARA/PPARG/PPM1D/PRKAG1/PRKAG3/PTGER4/PTN/RAC1/RIPOR2/RNF152/SEH1L/SFRP1/SNAI2/SRD5A1/TLR4/TLR5/TLR7/TNFRSF1A/TRIM24/WNT9B/ZC3H12A	58
GO:0001701	BP	GO:0001701	in utero embryonic development	63/2433	335/18862	0.00124582384137462	0.027625577398918	0.0228182471999141	ACVR1C/ADA/ALKBH1/AMOT/APBA1/AR/ASF1B/BTF3/CAMSAP3/CHST11/CHTOP/COPS3/CUL3/DNAAF2/EDNRA/EOMES/ETNK2/FBXW8/FOSL1/FOXF1/FURIN/FZD5/GATA2/GLI2/GLI3/GRB2/HEY2/IL10/LEF1/LIF/LMX1B/LPAR6/MAFF/MAFG/MYH6/MYH9/MYO1E/NPM2/NR2F2/NSDHL/PLCD3/PLCG1/PTCH1/PTPRR/RDH10/RPGRIP1L/RUNDC1/SLC25A20/SLC25A34/SLC39A1/SMO/SOCS3/SOX8/TAF8/TANC2/TBX3/TCTN1/TENT5C/TGFBR2/TMEM231/TTLL1/TTLL4/WNT9B	63
GO:0043647	BP	GO:0043647	inositol phosphate metabolic process	19/2433	71/18862	0.00129325117012908	0.0283723643300567	0.0234350802367163	CALM1/CD244/HRH1/IMPA2/INPP1/INPP4B/INPP5A/IPPK/ITPK1/LHCGR/NUDT4/PLCD3/PLCD4/PLCE1/PLCG1/PPIP5K1/PPIP5K2/PTAFR/SNCA	19
GO:1990748	BP	GO:1990748	cellular detoxification	27/2433	115/18862	0.00129495283622915	0.0283723643300567	0.0234350802367163	ABCG2/ALOX5AP/CD36/DUOX1/DUOX2/GPX3/GPX8/GSR/GSTO2/HBA1/HBB/HBG2/HP/IPCEF1/LOXHD1/MGST1/NOS3/NQO1/PRDX6/PRXL2A/PRXL2C/PTGS2/S100A9/SOD2/TPO/TXNRD1/UBIAD1	27
GO:0030224	BP	GO:0030224	monocyte differentiation	12/2433	36/18862	0.00129537963189455	0.0283723643300567	0.0234350802367163	BMP4/CD74/CSF1R/CTNNBIP1/GPR68/HLA-DRB1/IL34/JUN/MYH9/PDE1B/PIR/PPARG	12
GO:0002360	BP	GO:0002360	T cell lineage commitment	10/2433	27/18862	0.00130741790369727	0.0283723643300567	0.0234350802367163	CTSL/IL23A/IL6/LOXL3/LY9/SLAMF6/SPN/STAT3/TBX21/TNFSF18	10
GO:0060512	BP	GO:0060512	prostate gland morphogenesis	10/2433	27/18862	0.00130741790369727	0.0283723643300567	0.0234350802367163	AR/BMP4/ESR1/FGF10/GLI2/NKX3-1/SFRP1/SULF1/TP63/WNT5A	10
GO:0071624	BP	GO:0071624	positive regulation of granulocyte chemotaxis	10/2433	27/18862	0.00130741790369727	0.0283723643300567	0.0234350802367163	CCR7/CD74/CXCL8/IL23A/LBP/MDK/RAC1/RAC2/RIPOR2/THBS4	10
GO:0010675	BP	GO:0010675	regulation of cellular carbohydrate metabolic process	32/2433	144/18862	0.00131734811531775	0.0284864851319419	0.0235293420373102	ACACB/ADIPOQ/ADIPOR1/C1QTNF3/CD244/CRY1/DDIT4/DGAT2/FOXK2/GCKR/GNB3/GNMT/HDAC4/HMGB1/HRH1/IRS1/KAT2B/LEP/LHCGR/PDK3/PGAM1/PPARA/PPP1R3D/PPP1R3E/PTAFR/RORC/SLC25A12/SNCA/TIGAR/USP7/WDR5/ZMPSTE24	32
GO:0002573	BP	GO:0002573	myeloid leukocyte differentiation	42/2433	204/18862	0.0013316969338311	0.0286950102561911	0.0237015801687998	ADIPOQ/BMP4/CAMK4/CCR1/CCR7/CD74/CSF1R/CTNNBIP1/EPHA2/GATA2/GPR137B/GPR68/HLA-DRB1/IL23A/IL34/JAGN1/JUN/KIT/KLF10/LBR/LEF1/LIF/LRRC17/MAPK14/MITF/MYH9/PDE1B/PIR/PPARG/PPARGC1B/PRXL2A/PSEN1/RASSF2/ROR2/SFRP1/TAL1/TCTA/TFE3/TFRC/TGFBR2/TLR4/TMEM178A	42
GO:0007568	BP	GO:0007568	aging	58/2433	304/18862	0.00134128214961582	0.0287997836209763	0.023788121148672	ADA/APEX1/APOD/ARNTL/ASS1/BAK1/BCL6/BECN1/CACYBP/CCN2/CISD2/CNR1/COMP/CX3CL1/DAG1/DNMT3A/ECRG4/EDNRB/EIF2S1/FBXO5/GCLM/GNRH1/GRB2/HTR2A/ID2/IDE/IGFBP5/IL10/ING2/JUN/KRAS/LEP/LOXL2/MAPK14/MAPKAPK5/MARCHF5/MBD2/MME/NFKB2/NQO1/NSMCE2/NTRK1/OGG1/PCK1/PENK/PLA2R1/PLK2/PSEN1/RNF165/SLC30A10/SOD2/TBX3/TGFBR2/TIMP2/TP63/YBX1/ZMPSTE24/ZNF354A	58
GO:0002696	BP	GO:0002696	positive regulation of leukocyte activation	73/2433	401/18862	0.00136749216742927	0.0291764453288842	0.0240992371784901	ADA/BCL6/BTLA/CARD11/CBFB/CCL2/CCR7/CD2/CD28/CD38/CD3E/CD40LG/CD6/CD74/CD83/CLEC7A/CTLA4/EFNB1/FCRL3/FGF10/FYN/GATA2/GLI2/GLI3/GRAP2/GRB2/HLA-DMB/HLA-DPA1/HLA-DPB1/HLA-DRA/HLA-DRB1/HLA-F/HMGB1/ICOSLG/IGHV3-21/IL10/IL1B/IL1RL1/IL23A/IL6/LBP/LEF1/LEP/MDK/MYB/NLRP3/NOD2/PAK2/PCK1/PNP/PRKCQ/PTAFR/RAC1/SHLD1/SHLD2/SHLD3/SOCS1/TAC1/TBX21/TESPA1/TFRC/TGFBR2/THBS1/TLR4/TNFSF9/TRDC/TSLP/VNN1/VSIR/WNT5A/YE…	73
GO:0042129	BP	GO:0042129	regulation of T cell proliferation	36/2433	168/18862	0.00136839346737633	0.0291764453288842	0.0240992371784901	BMP4/CARD11/CD28/CD3E/CD40LG/CD6/CRTAM/CTLA4/EFNB1/GNRH1/HLA-DMB/HLA-DPA1/HLA-DPB1/HLA-DRB1/HMGB1/ICOSLG/IDO1/IL10/IL1B/IL23A/IL6/LEP/LRRC32/PNP/PRKCQ/RAC2/SFTPD/SPN/TFRC/TGFBR2/TNFSF18/TNFSF9/VSIG4/VSIR/ZAP70/ZBTB7B	36
GO:0042088	BP	GO:0042088	T-helper 1 type immune response	13/2433	41/18862	0.00139341608948861	0.0296064505703886	0.0244544140407225	BCL3/HLA-DRB1/HMGB1/IL18R1/IL1B/IL1R1/IL1RL1/IL23A/LEF1/SLC11A1/SPN/TLR4/TMEM98	13
GO:0080164	BP	GO:0080164	regulation of nitric oxide metabolic process	17/2433	61/18862	0.0014075031398401	0.029698803275934	0.0245306957717533	AGTR2/ASS1/ATP2B4/CD36/CLEC7A/CLU/CX3CR1/DNM2/GLA/HBB/IL10/IL1B/P2RX4/PTGS2/RAC1/TLR4/ZC3H12A	17
GO:1905330	BP	GO:1905330	regulation of morphogenesis of an epithelium	17/2433	61/18862	0.0014075031398401	0.029698803275934	0.0245306957717533	AGTR2/AR/BMP4/CXCL10/ESR1/FGF10/FGF7/FKBPL/GDNF/ITGAX/LIF/MDK/SFRP1/SMO/SOX8/SULF1/WNT5A	17
GO:0042743	BP	GO:0042743	hydrogen peroxide metabolic process	16/2433	56/18862	0.00144392704863978	0.0301556795647892	0.0249080676524687	DUOX1/DUOX2/DUOXA1/FYN/GPX3/HBA1/HBB/HBG2/HP/MTCO2P12/PRDX6/RAC1/RAC2/SNCA/SOD2/TPO	16
GO:0006195	BP	GO:0006195	purine nucleotide catabolic process	14/2433	46/18862	0.00144483606796183	0.0301556795647892	0.0249080676524687	ADA/FITM2/NT5E/NUDT15/NUDT4/PDE1A/PDE2A/PDE4A/PDE4B/PDE4C/PDE5A/PDE8B/PNP/SAMHD1	14
GO:0003416	BP	GO:0003416	endochondral bone growth	9/2433	23/18862	0.00144922371570403	0.0301556795647892	0.0249080676524687	COMP/ECM1/EVC/EXT1/NPPC/TGFBR2/THBS3/TSKU/ZMPSTE24	9
GO:0046209	BP	GO:0046209	nitric oxide metabolic process	20/2433	77/18862	0.00145657352674381	0.0301556795647892	0.0249080676524687	AGTR2/ASS1/ATP2B4/CD36/CLEC7A/CLU/CX3CR1/CYB5B/DNM2/GLA/HBB/IL10/IL1B/NOS3/NQO1/P2RX4/PTGS2/RAC1/TLR4/ZC3H12A	20
GO:0043277	BP	GO:0043277	apoptotic cell clearance	15/2433	51/18862	0.00145882674181909	0.0301556795647892	0.0249080676524687	BECN1/C3/CCL2/CD300LF/CD36/FCN1/FCN2/FCN3/HMGB1/JMJD6/MEGF10/RAC1/RAC2/THBS1/XKR4	15
GO:0043370	BP	GO:0043370	regulation of CD4-positive, alpha-beta T cell differentiation	15/2433	51/18862	0.00145882674181909	0.0301556795647892	0.0249080676524687	BCL6/CBFB/CD83/HLA-DRA/HLA-DRB1/HMGB1/IL23A/LOXL3/MYB/NLRP3/SOCS1/TBX21/TNFSF18/ZBTB7B/ZC3H12A	15
GO:0032874	BP	GO:0032874	positive regulation of stress-activated MAPK cascade	27/2433	116/18862	0.00148426563488768	0.0305778778430576	0.0252567960986399	CCN2/CCR7/CLEC7A/DUSP15/EDA2R/FCGR2B/FLT4/GADD45G/GDF6/HMGB1/IL1B/LEP/MFHAS1/MID1/MTURN/NOD2/RASGRP1/RASSF2/SDCBP/SH3RF3/TGFB2/TLR4/TRAF1/TRAF4/TRAF5/WNT5A/ZC3H12A	27
GO:0001822	BP	GO:0001822	kidney development	54/2433	280/18862	0.00150089540451593	0.0308163642314415	0.0254537817140128	ACE/ADAMTS1/ADIPOQ/AGTR1/AGTR2/ALDH1A2/ASS1/BMP4/BMPER/CTNNBIP1/DCHS1/ENPEP/EXT1/FGF10/FOXC2/GDF11/GDNF/GLI2/GLI3/GPR4/GREB1L/GZF1/HAS2/HPGD/JMJD6/KANK2/KIRREL3/KLHL3/LIF/MME/MPV17/MYO1E/NID1/NKX3-1/PLCE1/PODXL/PROM1/PTCD2/PTCH1/PTK7/RDH10/RPGRIP1L/SFRP1/SLIT2/SMAD6/SMO/SOX8/SULF1/TCF21/TGFB2/WNT5A/WNT9B/ZMPSTE24/ZNF354A	54
GO:0007160	BP	GO:0007160	cell-matrix adhesion	46/2433	230/18862	0.00151914199431706	0.030921323343796	0.0255404761181516	ADAM15/ADAMTS9/AJAP1/APOD/BCL6/CAMSAP3/CCN2/CCR7/CD36/CD3E/CD96/COL16A1/COL3A1/CX3CL1/DAG1/ECM2/EDA/EFNA5/EMP2/FAM107A/FERMT1/FREM1/HPSE/ITGAL/ITGB7/ITGBL1/JAM3/LYVE1/MYOC/NID1/ONECUT2/OTOA/PIK3CB/PTPRA/RAC1/RHOA/SFRP1/SGCE/SKAP1/TECTA/THBS1/THBS3/THSD1/TIAM1/VTN/WHAMM	46
GO:0010631	BP	GO:0010631	epithelial cell migration	66/2433	357/18862	0.00152035848343979	0.030921323343796	0.0255404761181516	ADAMTS9/ADGRA2/ADIPOR1/AGTR2/AMOT/ANXA3/APOA1/ATP2B4/BMP4/BMPER/EMP2/EPB41L4B/EPHA2/EPHB4/EVL/FAP/FERMT1/FGF10/FGF18/FGF7/FLT4/FOXC2/GATA2/HAS2/HMGB1/HMOX1/JCAD/KANK2/KIT/LGALS12/LGMN/LOXL2/MMRN2/MYH9/NANOS1/NOS3/NR2F2/NUS1/P2RX4/PATZ1/PIK3CB/PIK3R3/PKN3/PLCG1/PLEKHG5/PLK2/PPARG/PTGS2/PTN/PTPRG/PTPRR/RAB11A/RAC1/RHOA/ROBO1/SCG2/SLIT2/SMOC2/SP100/STRAP/TAC1/TGFB2/TGFBR2/THBS1/WNT5A/ZC3H12A	66
GO:0030324	BP	GO:0030324	lung development	35/2433	163/18862	0.00152422150679932	0.030921323343796	0.0255404761181516	ADA/ALDH1A2/BMP4/CCN2/CRISPLD2/DAG1/EIF4EBP1/ESRP2/EXT1/FGF10/FGF18/FGF7/FLT4/FOXF1/GLI2/GLI3/HMGB1/HOXA5/IGFBP5/JMJD6/KRAS/LIF/LOXL3/LTBP3/MME/PTK7/PTN/RBP4/RDH10/SFTPD/SLC7A11/TCF21/TGFBR2/TMEM38B/WNT5A	35
GO:0002544	BP	GO:0002544	chronic inflammatory response	8/2433	19/18862	0.00152629031264064	0.030921323343796	0.0255404761181516	AHCY/IDO1/IL10/S100A9/THBS1/TNFAIP3/UNC13D/VNN1	8
GO:0097237	BP	GO:0097237	cellular response to toxic substance	28/2433	122/18862	0.00153791962612736	0.0309929684181575	0.0255996537054226	ABCG2/ALOX5AP/CD36/CERS1/DUOX1/DUOX2/GPX3/GPX8/GSR/GSTO2/HBA1/HBB/HBG2/HP/IPCEF1/LOXHD1/MGST1/NOS3/NQO1/PRDX6/PRXL2A/PRXL2C/PTGS2/S100A9/SOD2/TPO/TXNRD1/UBIAD1	28
GO:0042219	BP	GO:0042219	cellular modified amino acid catabolic process	11/2433	32/18862	0.00153999170723216	0.0309929684181575	0.0255996537054226	AHCY/BHMT/CHAC1/CHAC2/DIO2/DIO3/GGT5/HOGA1/PCYOX1L/PRODH/SARDH	11
GO:0035150	BP	GO:0035150	regulation of tube size	29/2433	128/18862	0.00158299936120282	0.0317537174493907	0.0262280191944442	ACE/ADRB1/ADRB2/AGTR1/AGTR2/ATG5/CD38/COMP/EDNRA/EDNRB/EXT1/EXT2/F2R/FOXC2/GCLM/HRH1/HTR2A/KCNA5/KEL/LEP/MKKS/NOS3/P2RX1/PER2/PTAFR/SCNN1B/SMTNL2/SOD2/WNT9B	29
GO:1901292	BP	GO:1901292	nucleoside phosphate catabolic process	21/2433	83/18862	0.00160660343973161	0.0321215336901095	0.0265318290219699	ADA/DERA/ENPP3/ENTPD6/FITM2/NT5E/NUDT15/NUDT17/NUDT4/NUDT5/OGG1/PDE1A/PDE2A/PDE4A/PDE4B/PDE4C/PDE5A/PDE8B/PNP/SAMHD1/SARM1	21
GO:0033555	BP	GO:0033555	multicellular organismal response to stress	18/2433	67/18862	0.00163380814032148	0.0324526450803922	0.026805321280433	ADRB1/ASIC1/BRINP1/EDNRB/EIF4G1/EXT1/IDO1/NPAS2/NR4A2/NTRK1/P2RX4/PENK/SCN9A/SLC1A1/TAC1/THBS1/THBS4/VDAC1	18
GO:2000514	BP	GO:2000514	regulation of CD4-positive, alpha-beta T cell activation	18/2433	67/18862	0.00163380814032148	0.0324526450803922	0.026805321280433	BCL6/CBFB/CD83/HLA-DRA/HLA-DRB1/HMGB1/IL23A/LOXL3/MYB/NLRP3/PRKCQ/SOCS1/TBX21/TGFBR2/TNFSF18/VSIR/ZBTB7B/ZC3H12A	18
GO:0048762	BP	GO:0048762	mesenchymal cell differentiation	46/2433	231/18862	0.0016647802719675	0.0329604873326551	0.0272247901618745	ADAM15/ADIPOR1/ALDH1A2/BMP4/COL1A1/CUL7/DAG1/EDNRA/EDNRB/EFNB1/EOMES/EXT1/FGF10/FOXC2/FRZB/GDNF/HAS2/HEY2/HNRNPAB/IL17RD/IL1B/IL6/LEF1/LOXL2/LOXL3/MDK/NRG1/RDH10/RFLNB/SDCBP/SEMA3B/SEMA3F/SEMA4F/SEMA5B/SFRP1/SMO/SNAI2/SOX8/STRAP/TAPT1/TCF21/TGFB2/TGFBR2/TGFBR3/TIAM1/WNT5A	46
GO:0032613	BP	GO:0032613	interleukin-10 production	17/2433	62/18862	0.00170992427478129	0.0337447191832243	0.027872552051877	BCL3/CD28/CD40LG/CD83/CLEC7A/FCGR2B/HLA-DRB1/HMGB1/IDO1/IL23A/IL6/NOD2/STAT3/TLR4/TRIB2/TSLP/VSIR	17
GO:0009991	BP	GO:0009991	response to extracellular stimulus	84/2433	477/18862	0.00172248229703896	0.0338324468413829	0.0279450135740825	ACACB/ACSL1/ACVR1C/ADA/ADIPOQ/ADRB1/ADRB2/AHCY/AKR1C3/ALDH1A2/ALPL/AMBRA1/APOA1/AQP3/ASS1/ATF4/ATG5/BECN1/BNIP3/BRSK1/CBS/CD3E/CNR1/COL1A1/CPT1A/CXCL10/DNMT3A/DNMT3B/DSC2/EHMT2/EIF2S1/EIF4EBP1/EIF4G1/FAM107A/FOSL1/FOXK2/GABARAP/GABARAPL3/GCLM/HAT1/HMOX1/HTR4/INHBB/ITFG2/JUN/KANK2/KLF10/KRT18/LDLR/LEP/MBD2/MEAK7/MIOS/MKKS/NOD2/NQO1/NR4A2/NTRK1/NUDT15/OGG1/PCK1/PENK/PON1/PPARA/PPARG/PPM1D/PRKAG1/PR…	84
GO:2001057	BP	GO:2001057	reactive nitrogen species metabolic process	20/2433	78/18862	0.00172546588515416	0.0338324468413829	0.0279450135740825	AGTR2/ASS1/ATP2B4/CD36/CLEC7A/CLU/CX3CR1/CYB5B/DNM2/GLA/HBB/IL10/IL1B/NOS3/NQO1/P2RX4/PTGS2/RAC1/TLR4/ZC3H12A	20
GO:0043122	BP	GO:0043122	regulation of I-kappaB kinase/NF-kappaB signaling	48/2433	244/18862	0.00174439133615927	0.034093905025318	0.0281609734936643	ADIPOQ/BIRC2/CARD11/CARD16/CASP1/CCR7/CD36/CD74/CHUK/CTH/CX3CL1/DDX21/ECM1/EDA/EDA2R/ESR1/F2R/FYN/HLA-DRB1/HMOX1/IL1B/NLRC3/NOD2/OPTN/PLEKHG5/PLK2/PPM1A/RHOA/TAB2/TANK/TBK1/TERF2IP/TFG/TFRC/TIFA/TLR4/TMED4/TNFAIP3/TNFRSF1A/TRAF1/TRAF4/TRAF5/TRIM13/USP10/WLS/WNT5A/ZC3H12A/ZDHHC13	48
GO:0044282	BP	GO:0044282	small molecule catabolic process	77/2433	431/18862	0.00175835407177298	0.0342570068040627	0.0282956927305657	ACAA2/ACACB/ACADVL/ADA/ADIPOQ/ADO/AHCY/AKR1C3/AMT/APOBEC3D/APOBEC3F/APOBEC3G/APOBEC3H/ASRGL1/ATP2B4/BPGM/CARNS1/CBS/CDADC1/CNR1/CPT1A/CRYM/CSAD/CTH/CYP27A1/CYP46A1/CYP4F3/DERA/ENO2/ENOSF1/ENPP4/ENTPD6/ETFDH/FOXK2/FUT4/GADL1/GLYATL2/GNPDA1/HAAO/HADHA/HADHB/HDC/HOGA1/IDO1/IMPA2/INPP1/INPP5A/IRS1/IVD/LEP/LPIN1/MCEE/NAGK/NOS3/NT5C3A/NT5E/NUDT15/NUDT19/NUDT5/PCK1/PEX2/PGAM1/PGD/PHYKPL/PLIN5/PNP/PON1/P…	77
GO:0031667	BP	GO:0031667	response to nutrient levels	80/2433	451/18862	0.00177939289194483	0.0344072205552244	0.0284197666804903	ACACB/ACSL1/ACVR1C/ADA/ADIPOQ/ADRB1/ADRB2/AHCY/AKR1C3/ALDH1A2/ALPL/AMBRA1/APOA1/AQP3/ASS1/ATF4/ATG5/BECN1/BNIP3/BRSK1/CD3E/CNR1/COL1A1/CPT1A/CXCL10/DNMT3A/DNMT3B/DSC2/EHMT2/EIF2S1/EIF4EBP1/EIF4G1/FAM107A/FOXK2/GABARAP/GABARAPL3/GCLM/HAT1/HMOX1/HTR4/INHBB/ITFG2/JUN/KANK2/KLF10/KRT18/LDLR/LEP/MBD2/MEAK7/MIOS/MKKS/NOD2/NQO1/NTRK1/OGG1/PCK1/PENK/PON1/PPARA/PPARG/PPM1D/PRKAG1/PRKAG3/PTN/RNF152/SEH1L/S…	80
GO:0006509	BP	GO:0006509	membrane protein ectodomain proteolysis	13/2433	42/18862	0.00178299142267152	0.0344072205552244	0.0284197666804903	ADAM19/DAG1/FURIN/IL10/IL1B/MYH9/PRKCQ/PSEN1/PTPN3/SPPL2A/TIMP2/TIMP3/TIMP4	13
GO:0048806	BP	GO:0048806	genitalia development	13/2433	42/18862	0.00178299142267152	0.0344072205552244	0.0284197666804903	AR/ASB1/BAK1/ESR1/FGF10/LHCGR/RBP4/ROR2/SRD5A1/TBX3/TP63/WNT5A/WNT9B	13
GO:0018146	BP	GO:0018146	keratan sulfate biosynthetic process	10/2433	28/18862	0.00180111669443883	0.0346473489043785	0.028618108526946	B4GALT5/CHST2/CHST5/CHST6/FMOD/LUM/OGN/OMD/ST3GAL1/ST3GAL6	10
GO:0060350	BP	GO:0060350	endochondral bone morphogenesis	15/2433	52/18862	0.00180945020463456	0.0346981992071118	0.0286601099939635	ALPL/BMP4/COL1A1/COMP/EXT1/EXT2/FGF18/MEF2D/MMP16/NPPC/TGFBR2/THBS3/TMEM119/TSKU/ZMPSTE24	15
GO:0030574	BP	GO:0030574	collagen catabolic process	14/2433	47/18862	0.00181706192918536	0.0347349330538318	0.0286904515134531	ADAM15/ADAMTS14/COL15A1/COL19A1/CTSK/CTSL/FAP/FURIN/MMP16/MMP2/MMP25/MRC2/PHYKPL/VSIR	14
GO:0033077	BP	GO:0033077	T cell differentiation in thymus	19/2433	73/18862	0.00184392257226418	0.0350769839882904	0.028972979645435	ADA/ATG5/BMP4/CAMK4/CARD11/CCR7/CD28/CD3D/CD3E/CD3G/CD74/FZD5/GLI2/GLI3/IL1B/JMJD6/TESPA1/VNN1/ZAP70	19
GO:0050867	BP	GO:0050867	positive regulation of cell activation	74/2433	412/18862	0.00184645979997396	0.0350769839882904	0.028972979645435	ADA/BCL6/BTLA/CARD11/CBFB/CCL2/CCN2/CCR7/CD2/CD28/CD38/CD3E/CD40LG/CD6/CD74/CD83/CLEC7A/CTLA4/EFNB1/FCRL3/FGF10/FYN/GATA2/GLI2/GLI3/GRAP2/GRB2/HLA-DMB/HLA-DPA1/HLA-DPB1/HLA-DRA/HLA-DRB1/HLA-F/HMGB1/ICOSLG/IGHV3-21/IL10/IL1B/IL1RL1/IL23A/IL6/LBP/LEF1/LEP/MDK/MYB/NLRP3/NOD2/PAK2/PCK1/PNP/PRKCQ/PTAFR/RAC1/SHLD1/SHLD2/SHLD3/SOCS1/TAC1/TBX21/TESPA1/TFRC/TGFBR2/THBS1/TLR4/TNFSF9/TRDC/TSLP/VNN1/VSIR/WNT…	74
GO:0090132	BP	GO:0090132	epithelium migration	66/2433	360/18862	0.00188517655885206	0.0356152392860112	0.0294175691742873	ADAMTS9/ADGRA2/ADIPOR1/AGTR2/AMOT/ANXA3/APOA1/ATP2B4/BMP4/BMPER/EMP2/EPB41L4B/EPHA2/EPHB4/EVL/FAP/FERMT1/FGF10/FGF18/FGF7/FLT4/FOXC2/GATA2/HAS2/HMGB1/HMOX1/JCAD/KANK2/KIT/LGALS12/LGMN/LOXL2/MMRN2/MYH9/NANOS1/NOS3/NR2F2/NUS1/P2RX4/PATZ1/PIK3CB/PIK3R3/PKN3/PLCG1/PLEKHG5/PLK2/PPARG/PTGS2/PTN/PTPRG/PTPRR/RAB11A/RAC1/RHOA/ROBO1/SCG2/SLIT2/SMOC2/SP100/STRAP/TAC1/TGFB2/TGFBR2/THBS1/WNT5A/ZC3H12A	66
GO:0046330	BP	GO:0046330	positive regulation of JNK cascade	21/2433	84/18862	0.00188647462928528	0.0356152392860112	0.0294175691742873	CCN2/CCR7/DUSP15/EDA2R/FCGR2B/FLT4/GADD45G/HMGB1/IL1B/MFHAS1/MTURN/NOD2/RASGRP1/RASSF2/SDCBP/SH3RF3/TLR4/TRAF1/TRAF4/TRAF5/WNT5A	21
GO:0007584	BP	GO:0007584	response to nutrient	35/2433	165/18862	0.00189813483155835	0.0357247722309963	0.0295080414847521	ACSL1/ADA/ADIPOQ/AHCY/AKR1C3/ALDH1A2/ALPL/APOA1/AQP3/ASS1/BECN1/CD3E/CNR1/COL1A1/CXCL10/DNMT3A/DNMT3B/GCLM/HAT1/HMOX1/KANK2/LEP/NOD2/NQO1/OGG1/PENK/PPARG/PTN/SFRP1/SNAI2/SOD2/TGFBR2/TNFRSF11B/TRIM24/ZNF354A	35
GO:0002761	BP	GO:0002761	regulation of myeloid leukocyte differentiation	27/2433	118/18862	0.00193530615106036	0.0360902046151867	0.0298098822881822	ADIPOQ/CAMK4/CCR1/CD74/CTNNBIP1/GATA2/GPR137B/GPR68/HLA-DRB1/IL23A/IL34/JUN/KLF10/LEF1/LIF/LRRC17/MITF/PPARGC1B/PRXL2A/RASSF2/ROR2/SFRP1/TAL1/TCTA/TFE3/TLR4/TMEM178A	27
GO:0008637	BP	GO:0008637	apoptotic mitochondrial changes	27/2433	118/18862	0.00193530615106036	0.0360902046151867	0.0298098822881822	ACAA2/BAK1/BCL2L1/BID/BNIP3/CAMK2A/CLU/GCLM/GGCT/GZMB/HIP1R/HRK/IFI6/IFIT2/JUN/MFF/MLLT11/PLAUR/PPP1R13B/PPP2CB/PPP3CC/RHOT1/SLC25A4/SOD2/TP63/TRIAP1/VDAC2	27
GO:0070304	BP	GO:0070304	positive regulation of stress-activated protein kinase signaling cascade	27/2433	118/18862	0.00193530615106036	0.0360902046151867	0.0298098822881822	CCN2/CCR7/CLEC7A/DUSP15/EDA2R/FCGR2B/FLT4/GADD45G/GDF6/HMGB1/IL1B/LEP/MFHAS1/MID1/MTURN/NOD2/RASGRP1/RASSF2/SDCBP/SH3RF3/TGFB2/TLR4/TRAF1/TRAF4/TRAF5/WNT5A/ZC3H12A	27
GO:0009636	BP	GO:0009636	response to toxic substance	47/2433	239/18862	0.00194877587703317	0.0362305954211838	0.0299258426559811	ABCG2/ALOX5AP/AQP10/ARHGAP33/ASS1/ATF4/BAK1/BPHL/CD36/CERS1/CHUK/DNMT3A/DNMT3B/DUOX1/DUOX2/EPHX2/GPX3/GPX8/GSR/GSTO2/HBA1/HBB/HBG2/HP/INMT/IPCEF1/LOXHD1/MBP/MGST1/NOS3/NQO1/PENK/PON1/PRDX6/PRXL2A/PRXL2C/PTGS2/S100A9/SCN2B/SCN9A/SLC30A10/SLC7A11/SOD2/SRD5A1/TPO/TXNRD1/UBIAD1	47
GO:0071356	BP	GO:0071356	cellular response to tumor necrosis factor	56/2433	296/18862	0.00195477756287537	0.0362317130042978	0.029926765760226	ADIPOQ/APOA1/ASS1/BIRC2/CARD16/CASP1/CCL2/CCL22/CD40LG/CD58/CHUK/COL1A1/CRHBP/CX3CL1/CXCL8/EDA/EDA2R/FABP4/GPD1/GSDME/HAS2/HDAC4/KCNJ11/KRT18/LAPTM5/LTB/MADD/MAPK14/NFKBIA/NKX3-1/PCK1/PID1/PSMB9/PSMC2/PSMD11/PSMD12/PSMD7/PSMD8/PSME3/PSME4/SFRP1/SPATA2/SPPL2A/TANK/THBS1/TNFAIP3/TNFRSF11B/TNFRSF1A/TNFSF15/TNFSF18/TNFSF9/TRAF1/TRAF4/TRAF5/UBE2K/ZC3H12A	56
GO:0048732	BP	GO:0048732	gland development	74/2433	413/18862	0.00197198420880326	0.0364398778947948	0.0300987063448919	ADA/ALDH1A2/APOA1/AR/ASS1/AURKA/BMP4/CEBPG/CPT1A/CSF1R/CUL3/DAG1/EDA/EPHA2/ESR1/ESRP2/FGF10/FGF7/FOXF1/FRZB/GATA2/GLI2/GLI3/GPAT4/HMOX1/HOXA3/HOXA5/HOXB3/ID2/IGFBP5/IL10/IL6/KRAS/KRT18/LEF1/LMO4/LRP5L/MDK/MST1L/MTCO2P12/NEURL1/NKX3-1/NRG1/NTN1/OAS2/ONECUT2/PCK1/PCNA/PHF2/PSEN1/PTCD2/PTCH1/PTN/PTPN3/RAP1A/ROBO1/RPGRIP1L/SERPINA5/SERPINE2/SFRP1/SMO/SOCS2/SRD5A1/SULF1/TBX3/TCF21/TGFB2/TGFBR2/TGFBR3/…	74
GO:0043470	BP	GO:0043470	regulation of carbohydrate catabolic process	22/2433	90/18862	0.00203019232963383	0.0374021535531936	0.0308935293283443	DDIT4/GCKR/GPD1/HDAC4/HMGB1/HTR2A/MLXIPL/NUP210/NUP43/NUP50/PFKFB3/PFKFB4/PGAM1/POM121/PPARA/PPP1R3D/PRKAG1/PRXL2C/PSEN1/SEH1L/SLC25A12/TIGAR	22
GO:0042454	BP	GO:0042454	ribonucleoside catabolic process	9/2433	24/18862	0.00205590686678854	0.0377618074508329	0.0311905972022294	ADA/AHCY/APOBEC3D/APOBEC3F/APOBEC3G/APOBEC3H/CDADC1/ENPP4/PNP	9
GO:0061180	BP	GO:0061180	mammary gland epithelium development	17/2433	63/18862	0.00206515300771647	0.037817726850015	0.0312367856548863	AR/CSF1R/EPHA2/ESR1/FGF10/FOXF1/GLI2/HOXA5/ID2/LRP5L/MST1L/NTN1/PTCH1/ROBO1/SMO/TBX3/WNT5A	17
GO:0001867	BP	GO:0001867	complement activation, lectin pathway	6/2433	12/18862	0.00210943208291184	0.0385129246754383	0.0318110069862374	COLEC11/FCN1/FCN2/FCN3/MASP1/MFAP4	6
GO:0032680	BP	GO:0032680	regulation of tumor necrosis factor production	34/2433	160/18862	0.00211702208183509	0.0385361213582996	0.0318301670434592	ADIPOQ/AKAP8/BCL3/BPI/CD2/CD36/CLEC7A/CLU/CX3CL1/CX3CR1/DDX58/FZD5/HMGB1/IFIH1/IL10/IL23A/IL6/ILRUN/LBP/LEP/NLRC3/NOD2/PSEN1/PTAFR/RASGRP1/SPN/STAT3/SYT11/THBS1/TLR4/TNFAIP3/VSIR/WNT5A/ZC3H12A	34
GO:0032733	BP	GO:0032733	positive regulation of interleukin-10 production	12/2433	38/18862	0.00219041706293333	0.0396354992574701	0.0327382340969419	BCL3/CD28/CD40LG/CD83/CLEC7A/HMGB1/IL23A/IL6/NOD2/STAT3/TLR4/TSLP	12
GO:0048246	BP	GO:0048246	macrophage chemotaxis	12/2433	38/18862	0.00219041706293333	0.0396354992574701	0.0327382340969419	AKIRIN1/CCL2/CMKLR1/CSF1R/EDNRB/IL34/MDK/MST1L/SAA1/SFTPD/THBS1/TNFSF18	12
GO:0005996	BP	GO:0005996	monosaccharide metabolic process	52/2433	272/18862	0.00220247590217991	0.0397357930517548	0.0328210750293705	ACACB/ADIPOQ/ADIPOR1/APOD/ATF4/B3GLCT/BPGM/C1QTNF3/CPT1A/CRY1/DGAT2/DLAT/ENO2/FGGY/FOXK2/FUCA2/FUT4/GCKR/GNB3/GNMT/GPD1/GSTO2/HMGB1/IRS1/KAT2B/KCNJ11/LEP/MAN2A2/MAPK14/NUDT5/OAS1/PCK1/PDK3/PER2/PFKFB3/PFKFB4/PGAM1/PGD/PPARA/PPP1R3D/PPP1R3E/RBP4/RORC/SLC25A12/SLC25A13/SLC2A3/TIGAR/TKFC/TKT/USP7/WDR5/ZMPSTE24	52
GO:0071320	BP	GO:0071320	cellular response to cAMP	15/2433	53/18862	0.00222757302526258	0.0400700304072307	0.0330971492807994	ADIPOQ/APEX1/ASS1/CFTR/CRHBP/GPD1/HCN2/IGFBP5/PCK1/PDE2A/PENK/PTAFR/RAP1A/SRD5A1/WNT10B	15
GO:0051251	BP	GO:0051251	positive regulation of lymphocyte activation	65/2433	356/18862	0.00224900615898257	0.0401536298352295	0.0331662009565816	ADA/BCL6/BTLA/CARD11/CBFB/CCL2/CCR7/CD28/CD38/CD3E/CD40LG/CD6/CD74/CD83/CLEC7A/CTLA4/EFNB1/FCRL3/FGF10/FYN/GLI2/GLI3/GRAP2/GRB2/HLA-DMB/HLA-DPA1/HLA-DPB1/HLA-DRA/HLA-DRB1/HLA-F/HMGB1/ICOSLG/IGHV3-21/IL10/IL1B/IL23A/IL6/LEF1/LEP/MDK/MYB/NLRP3/NOD2/PAK2/PCK1/PNP/PRKCQ/RAC1/SHLD1/SHLD2/SHLD3/SOCS1/TAC1/TBX21/TESPA1/TFRC/TGFBR2/TLR4/TNFSF9/TRDC/VNN1/VSIR/YES1/ZAP70/ZBTB7B	65
GO:0002577	BP	GO:0002577	regulation of antigen processing and presentation	8/2433	20/18862	0.00225855936921675	0.0401536298352295	0.0331662009565816	CCR7/CD74/FCGR2B/HLA-DOA/HLA-DOB/NOD2/SLC11A1/THBS1	8
GO:0010310	BP	GO:0010310	regulation of hydrogen peroxide metabolic process	8/2433	20/18862	0.00225855936921675	0.0401536298352295	0.0331662009565816	DUOXA1/FYN/HP/MTCO2P12/RAC1/RAC2/SNCA/SOD2	8
GO:0030539	BP	GO:0030539	male genitalia development	8/2433	20/18862	0.00225855936921675	0.0401536298352295	0.0331662009565816	AR/ASB1/FGF10/LHCGR/ROR2/SRD5A1/TBX3/WNT9B	8
GO:0042116	BP	GO:0042116	macrophage activation	24/2433	102/18862	0.00226576888729214	0.0401647054497311	0.0331753492218265	BPI/CD74/CLU/CX3CL1/FCGR2B/FER1L5/GPR137B/HMGB1/IL10/IL1RL1/IL6/JMJD6/LBP/LDLR/MFHAS1/SLC11A1/SNCA/SYT11/THBS1/TLR4/TLR7/VSIG4/WNT5A/ZC3H12A	24
GO:0061081	BP	GO:0061081	positive regulation of myeloid leukocyte cytokine production involved in immune response	7/2433	16/18862	0.00232431444315362	0.0409643626426323	0.0338358521767268	CD36/CD74/DDX21/DDX58/LAPTM5/TLR4/WNT5A	7
GO:1902969	BP	GO:1902969	mitotic DNA replication	7/2433	16/18862	0.00232431444315362	0.0409643626426323	0.0338358521767268	BCL6/CDC45/GINS3/LIG1/MCM2/MCM6/ZMPSTE24	7
GO:0051259	BP	GO:0051259	protein complex oligomerization	45/2433	229/18862	0.00243313859325168	0.0425474842846764	0.0351434831613776	ACACB/ALDH1A2/ALOX5AP/APIP/AQP10/AQP4/ASIC1/BLM/CD74/CHP1/COL1A2/CTH/EHD3/EVL/FUS/GBP5/GNMT/HLA-DRB1/JMJD6/KCNA5/KCNC4/KCND3/KCNS3/KCTD1/KCTD7/KIF25/MS4A1/NACC2/PRF1/RIPOR2/RYR1/RYR3/SAMHD1/SLC1A2/SNCA/SOD2/STEAP4/STING1/TIFA/TP63/TRIM72/TRMT61B/TWNK/VASP/ZC3H12A	45
GO:0060055	BP	GO:0060055	angiogenesis involved in wound healing	10/2433	29/18862	0.0024350724852988	0.0425474842846764	0.0351434831613776	ALOX5/CXCR4/DAG1/FOXC2/GATA2/GPR4/HPSE/MCAM/SMOC2/TNFAIP3	10
GO:1900117	BP	GO:1900117	regulation of execution phase of apoptosis	10/2433	29/18862	0.0024350724852988	0.0425474842846764	0.0351434831613776	BCL2L1/FAP/MTRNR2L10/MTRNR2L12/MTRNR2L2/MTRNR2L6/MTRNR2L8/MTRNR2L9/PAK2/ZC3H12A	10
GO:0034599	BP	GO:0034599	cellular response to oxidative stress	56/2433	299/18862	0.00246402625109561	0.0429303773690887	0.0354597461999775	AKR1C3/ALOX5/ANKRD2/APEX1/ARNTL/ATF4/BAG5/BECN1/BNIP3/CD36/CDK2/CHUK/CYCS/DNM2/EIF2S1/FYN/GPX3/GPX8/GSR/GUCY1B1/HMOX1/IL10/IL6/JUN/MAPKAP1/MEAK7/MELK/MGST1/MMP2/MPV17/MYB/NOS3/NQO1/NR4A2/PCNA/PENK/PLA2R1/PPARGC1B/PRDX6/PRKRA/PRODH/PRR5L/RAD52/SLC1A1/SLC25A24/SLC7A11/SNCA/SOD2/STX2/TLR4/TNFAIP3/TXNRD1/VKORC1L1/VNN1/VRK2/ZC3H12A	56
GO:0030512	BP	GO:0030512	negative regulation of transforming growth factor beta receptor signaling pathway	21/2433	86/18862	0.00257149923934997	0.0446752204032938	0.0369009562461826	ADAMTSL2/ASPN/CHST11/DNM2/EID2/GLG1/HTRA1/HTRA4/IL17RD/ONECUT2/PEG10/PMEPA1/PPARA/PPM1A/RASL11B/SMAD6/STRAP/TGFBR2/TGFBR3/UBB/WFIKKN2	21
GO:0030879	BP	GO:0030879	mammary gland development	29/2433	132/18862	0.00258564908639595	0.0447934321842117	0.0369985971244157	AR/BMP4/CSF1R/EPHA2/ESR1/FGF10/FOXF1/GLI2/GLI3/GPAT4/HOXA5/ID2/IGFBP5/LEF1/LRP5L/MST1L/MTCO2P12/NEURL1/NRG1/NTN1/OAS2/PTCH1/ROBO1/SMO/SOCS2/TBX3/TGFBR2/WNT5A/ZBTB7B	29
GO:0009185	BP	GO:0009185	ribonucleoside diphosphate metabolic process	30/2433	138/18862	0.00261155826272998	0.0448651918755426	0.0370578693833131	AK3/AK5/BPGM/CARD11/CMPK1/DDIT4/ENO2/FOXK2/GCKR/GPD1/HDAC4/HTR2A/MLXIPL/NUDT5/NUP210/NUP43/NUP50/OGDHL/PFKFB3/PFKFB4/PGAM1/PGAM4/POM121/PPARA/PRKAG1/PRKAG3/PRXL2C/PSEN1/SEH1L/TIGAR	30
GO:1903038	BP	GO:1903038	negative regulation of leukocyte cell-cell adhesion	30/2433	138/18862	0.00261155826272998	0.0448651918755426	0.0370578693833131	ASS1/BCL6/BMP4/CBFB/CD74/CRTAM/CTLA4/FCGR2B/GLI3/GNRH1/HLA-DRB1/HMGB1/IDO1/IL10/LAPTM5/LOXL3/LRRC32/MDK/NRARP/PPARA/RIPOR2/SFTPD/SOCS1/SPN/TBX21/TNFSF18/VSIG4/VSIR/ZBTB7B/ZC3H12A	30
GO:0090303	BP	GO:0090303	positive regulation of wound healing	16/2433	59/18862	0.00261186341682808	0.0448651918755426	0.0370578693833131	CD36/CLEC7A/CXCR4/DUOX1/DUOX2/ENPP4/F2R/F3/FERMT1/FOXC2/HMGB1/HPSE/SMOC2/THBD/THBS1/VTN	16
GO:0032640	BP	GO:0032640	tumor necrosis factor production	34/2433	162/18862	0.0026227065016085	0.0448805431335866	0.0370705492558754	ADIPOQ/AKAP8/BCL3/BPI/CD2/CD36/CLEC7A/CLU/CX3CL1/CX3CR1/DDX58/FZD5/HMGB1/IFIH1/IL10/IL23A/IL6/ILRUN/LBP/LEP/NLRC3/NOD2/PSEN1/PTAFR/RASGRP1/SPN/STAT3/SYT11/THBS1/TLR4/TNFAIP3/VSIR/WNT5A/ZC3H12A	34
GO:0060485	BP	GO:0060485	mesenchyme development	54/2433	287/18862	0.00262747686105123	0.0448805431335866	0.0370705492558754	ACTG2/ADAM15/ADIPOR1/ALDH1A2/BMP4/COL1A1/CUL7/DAG1/DCHS1/EDNRA/EDNRB/EFNB1/EOMES/EXT1/FGF10/FOXC2/FOXF1/FRZB/GDNF/HAS2/HEY2/HNRNPAB/HOXA5/IL17RD/IL1B/IL6/LEF1/LOXL2/LOXL3/MDK/NOS3/NRG1/PTK7/RDH10/RFLNB/ROBO1/SDCBP/SEMA3B/SEMA3F/SEMA4F/SEMA5B/SFRP1/SMO/SNAI2/SOX8/STRAP/TAPT1/TCF21/TEAD2/TGFB2/TGFBR2/TGFBR3/TIAM1/WNT5A	54
GO:1902414	BP	GO:1902414	protein localization to cell junction	25/2433	109/18862	0.00269330176891012	0.0458764083430556	0.0378931166252129	ABHD17B/ADAM22/BSN/CGNL1/CLSTN1/DAG1/F11R/GRIN2C/JAK1/JAM3/KIF17/KIF5A/KIF5C/LGI1/NECTIN1/NECTIN3/NRXN2/NSG1/PAK2/PCLO/RAB11A/RAP1A/STX1B/WNT5A/ZDHHC3	25
GO:0045071	BP	GO:0045071	negative regulation of viral genome replication	15/2433	54/18862	0.00272274365566789	0.0461202522562855	0.0380945274630726	APOBEC3D/APOBEC3F/APOBEC3G/APOBEC3H/FAM111A/MX1/OAS1/OAS2/OAS3/OASL/PARP10/RNASEL/RSAD2/SHFL/SRPK1	15
GO:0097479	BP	GO:0097479	synaptic vesicle localization	15/2433	54/18862	0.00272274365566789	0.0461202522562855	0.0380945274630726	AP3M2/AP3S2/BORCS5/BRSK1/DNM1/DNM2/DNM3/KIF5A/KIF5C/MX1/MX2/PCLO/SYN2/SYN3/TMEM230	15
GO:0050804	BP	GO:0050804	modulation of chemical synaptic transmission	72/2433	405/18862	0.0027592916854954	0.0464198524242296	0.0383419919990918	ABHD6/ACHE/ADIPOQ/ADRB2/APBA1/ASIC1/ATF4/BDNF/BEGAIN/BRSK1/CALB2/CALM1/CAMK2A/CCL2/CD38/CHRNA3/CHRNA5/CLSTN1/CNR1/CX3CL1/CX3CR1/CYP46A1/DGKE/DGKI/DLGAP1/EIF4EBP2/FAM107A/FYN/GRIK4/GRIN2C/GRIN3A/GRM2/HRH1/HTR2A/IL1B/KIT/KRAS/LGI1/LGMN/MME/NCS1/NEURL1/NLGN3/NPTX2/NSG1/NTNG2/NTRK1/P2RX1/PLCG1/PLCL1/PLK2/PRRT2/PSEN1/PTN/PTPRA/RAB11A/RAP1A/RASGRF2/RHOT1/RIMS4/ROR2/SERPINE2/SLC1A1/SLC24A2/SLC7A11/SNCAI…	72
GO:0048593	BP	GO:0048593	camera-type eye morphogenesis	26/2433	115/18862	0.00276942189998128	0.0464198524242296	0.0383419919990918	ATF4/BAK1/BMP4/COL8A1/COL8A2/CRB1/DIO3/EPHA2/FZD5/GDF11/GLI3/MEIS1/NECTIN1/NECTIN3/PROM1/PTN/RBP4/RPGRIP1L/SDK2/SLC1A1/SOX8/TSKU/VSX1/WNT5A/WNT9A/YY1	26
GO:1903510	BP	GO:1903510	mucopolysaccharide metabolic process	26/2433	115/18862	0.00276942189998128	0.0464198524242296	0.0383419919990918	B4GALT5/BGN/CHP1/CHST11/CHST2/CHST5/CHST6/CHST9/EXT1/EXT2/FMOD/HAS1/HAS2/HAS3/HYAL4/IL1B/ITIH5/LUM/LYVE1/OGN/OMD/SPOCK3/ST3GAL1/ST3GAL6/UST/VCAN	26
GO:0060284	BP	GO:0060284	regulation of cell development	84/2433	485/18862	0.00277977338338002	0.0464198524242296	0.0383419919990918	ADGRA2/ADIPOQ/APOA1/ARNTL/AURKA/BCL11A/BDNF/BMP4/BRINP1/CERS2/CLEC7A/CRABP2/CUL7/CUX1/CX3CL1/CX3CR1/CXCR4/DAG1/DIO3/DNM2/EDNRB/EFNA5/F11R/FBLN1/FBXW8/FRZB/FSTL4/GLI3/GPR68/HAS2/HDAC4/HEY2/HMGB2/HOXB3/IL1B/IL34/IL6/KIF14/KIT/LDLR/LIF/MAP6/MDK/MME/MYB/MYOC/NEURL1/NPPC/NTN1/PER2/PLXNA2/PLXNB1/PLXNC1/PPARG/PPP1CC/PREX1/PSEN1/PTN/RAB11A/RAC1/RFLNB/RHEB/RHOA/RNF10/ROBO1/S1PR3/SEMA3B/SEMA3F/SEMA4F/SEMA5…	84
GO:0002701	BP	GO:0002701	negative regulation of production of molecular mediator of immune response	12/2433	39/18862	0.00279807006995717	0.0464198524242296	0.0383419919990918	APOA1/BCL6/CD22/CD96/FCGR2B/FCRL3/HLA-F/HMOX1/IL10/TBX21/TGFB2/TMBIM6	12
GO:0001961	BP	GO:0001961	positive regulation of cytokine-mediated signaling pathway	14/2433	49/18862	0.00280132923780198	0.0464198524242296	0.0383419919990918	CASP1/CD300LF/CD74/CXCR4/HPX/IL1R1/LAPTM5/NLRC5/TBK1/TSLP/TXK/UBE2K/WNT5A/ZBP1	14
GO:0009395	BP	GO:0009395	phospholipid catabolic process	14/2433	49/18862	0.00280132923780198	0.0464198524242296	0.0383419919990918	ABHD6/ENPP6/GDE1/GDPD1/GPCPD1/IDH1/LDLR/PLA2G4C/PLA2G4F/PLA2G6/PLA2G7/PLBD1/PLCG1/PRDX6	14
GO:0046638	BP	GO:0046638	positive regulation of alpha-beta T cell differentiation	14/2433	49/18862	0.00280132923780198	0.0464198524242296	0.0383419919990918	ADA/CBFB/CD83/GLI3/HLA-DRA/HLA-DRB1/IL23A/MYB/NLRP3/PNP/SOCS1/TGFBR2/ZAP70/ZBTB7B	14
GO:0015813	BP	GO:0015813	L-glutamate transmembrane transport	9/2433	25/18862	0.0028488331786503	0.0469518506038096	0.0387814132570176	PER2/PSEN1/SLC1A1/SLC1A2/SLC1A7/SLC25A12/SLC25A13/SLC25A18/SLC7A11	9
GO:0033622	BP	GO:0033622	integrin activation	9/2433	25/18862	0.0028488331786503	0.0469518506038096	0.0387814132570176	CDH17/COL16A1/CX3CL1/FBLIM1/FERMT1/JAM3/KIF14/PTGER4/SKAP1	9
GO:0035296	BP	GO:0035296	regulation of tube diameter	28/2433	127/18862	0.00287537931264985	0.0471345780874699	0.0389323429853694	ACE/ADRB1/ADRB2/AGTR1/AGTR2/ATG5/CD38/COMP/EDNRA/EDNRB/EXT1/EXT2/F2R/FOXC2/GCLM/HRH1/HTR2A/KCNA5/KEL/LEP/MKKS/NOS3/P2RX1/PER2/PTAFR/SCNN1B/SMTNL2/SOD2	28
GO:0097746	BP	GO:0097746	blood vessel diameter maintenance	28/2433	127/18862	0.00287537931264985	0.0471345780874699	0.0389323429853694	ACE/ADRB1/ADRB2/AGTR1/AGTR2/ATG5/CD38/COMP/EDNRA/EDNRB/EXT1/EXT2/F2R/FOXC2/GCLM/HRH1/HTR2A/KCNA5/KEL/LEP/MKKS/NOS3/P2RX1/PER2/PTAFR/SCNN1B/SMTNL2/SOD2	28
GO:0099177	BP	GO:0099177	regulation of trans-synaptic signaling	72/2433	406/18862	0.00294074417571915	0.0480768310550547	0.0397106275739132	ABHD6/ACHE/ADIPOQ/ADRB2/APBA1/ASIC1/ATF4/BDNF/BEGAIN/BRSK1/CALB2/CALM1/CAMK2A/CCL2/CD38/CHRNA3/CHRNA5/CLSTN1/CNR1/CX3CL1/CX3CR1/CYP46A1/DGKE/DGKI/DLGAP1/EIF4EBP2/FAM107A/FYN/GRIK4/GRIN2C/GRIN3A/GRM2/HRH1/HTR2A/IL1B/KIT/KRAS/LGI1/LGMN/MME/NCS1/NEURL1/NLGN3/NPTX2/NSG1/NTNG2/NTRK1/P2RX1/PLCG1/PLCL1/PLK2/PRRT2/PSEN1/PTN/PTPRA/RAB11A/RAP1A/RASGRF2/RHOT1/RIMS4/ROR2/SERPINE2/SLC1A1/SLC24A2/SLC7A11/SNCAI…	72
GO:0032760	BP	GO:0032760	positive regulation of tumor necrosis factor production	21/2433	87/18862	0.00298586799414683	0.0486840187922656	0.040212154100739	CD2/CD36/CLEC7A/CLU/DDX58/FZD5/HMGB1/IFIH1/IL23A/IL6/LBP/LEP/NOD2/PSEN1/PTAFR/RASGRP1/SPN/STAT3/THBS1/TLR4/WNT5A	21
GO:0042119	BP	GO:0042119	neutrophil activation	86/2433	500/18862	0.00304237887358727	0.0494731369896938	0.0408639520283932	ALOX5/ANPEP/ANXA3/ARMC8/BPI/C3/C6orf120/CCT2/CD36/CD58/CD59/CEACAM3/CHIT1/CRISPLD2/CXCL8/DEGS1/DERA/DOK3/EEF1A1/ELANE/ENPP4/FCER1G/FCGR2B/FCGR3B/FCN1/FPR1/FUCA2/GGH/GLA/GPR84/HBB/HMGB1/HMOX2/HP/HPSE/IDH1/ILF2/IQGAP2/ITGAL/ITGAX/KCMF1/MAPK14/MCEMP1/MGST1/MME/MMP25/NFASC/ORMDL3/OSTF1/P2RX1/PGAM1/PLA2G2A/PLAUR/PNP/PRDX6/PREX1/PSEN1/PSMC2/PSMD11/PSMD12/PSMD7/PTAFR/QPCT/QSOX1/RAB37/RAC1/RAP1A/RHOA/RNA…	86
GO:0062023	CC	GO:0062023	collagen-containing extracellular matrix	120/2553	423/19520	3.34258562805538e-17	2.34983769652293e-14	2.22721758164111e-14	ABI3BP/ACHE/ADAM19/ADAMTS1/ADAMTS10/ADAMTS15/ADAMTS4/ADAMTS5/ADAMTS8/ADAMTS9/ADIPOQ/AEBP1/ANGPTL4/ANXA4/APLP1/APOA1/ASPN/ATRNL1/BGN/CCDC80/CCN2/CILP/CLU/CMA1/COL10A1/COL11A2/COL12A1/COL14A1/COL15A1/COL16A1/COL19A1/COL1A1/COL1A2/COL21A1/COL3A1/COL5A1/COL8A1/COL8A2/COL9A1/COL9A2/COMP/CTHRC1/CTSL/DAG1/DPT/ECM1/EDIL3/ELANE/EMILIN3/EYS/F3/FBLN1/FCN1/FCN2/FCN3/FGF10/FGFBP3/FMOD/FREM1/HAPLN1/HDGF/HMCN2/…	120
GO:0005581	CC	GO:0005581	collagen trimer	33/2553	87/19520	4.50105683233592e-09	1.58212147656608e-06	1.49956261835191e-06	ADIPOQ/C1QTNF2/C1QTNF3/C1QTNF6/C1QTNF7/C1QTNF9/COL10A1/COL11A2/COL12A1/COL14A1/COL15A1/COL16A1/COL19A1/COL1A1/COL1A2/COL21A1/COL22A1/COL3A1/COL5A1/COL8A1/COL8A2/COL9A1/COL9A2/COLEC11/CTHRC1/EDA/FCN1/FCN2/FCN3/GLDN/LUM/SCARA3/SFTPD	33
GO:0019867	CC	GO:0019867	outer membrane	55/2553	222/19520	1.58427512801059e-06	0.000371248471663815	0.000351875844221299	ACACB/ACSL1/AKAP1/AMBRA1/ANKH/ARMCX2/ARMCX6/ASS1/BAK1/BCL2L1/BID/BNIP3/BPHL/C11orf65/CISD1/CISD2/CLMN/CNR1/CPT1A/CYB5B/DHCR7/FATE1/GDAP1/HADHB/LPIN1/MAOA/MARCHF5/MFF/MGST1/MIEF1/MTERF3/MYOC/PDE2A/PGAM5/PLA2G2A/PLD6/PPP1CC/PPP2R2B/PSEN1/PTGS2/RETSAT/RHOT1/RSAD2/SARM1/SLC25A46/STING1/TIGAR/TOMM34/TOMM70/TRAF3IP3/UBB/VAMP1/VDAC1/VDAC2/WASF1	55
GO:0031968	CC	GO:0031968	organelle outer membrane	54/2553	220/19520	2.65543717609636e-06	0.000466693083698936	0.000442339929597105	ACACB/ACSL1/AKAP1/AMBRA1/ARMCX2/ARMCX6/ASS1/BAK1/BCL2L1/BID/BNIP3/BPHL/C11orf65/CISD1/CISD2/CLMN/CNR1/CPT1A/CYB5B/DHCR7/FATE1/GDAP1/HADHB/LPIN1/MAOA/MARCHF5/MFF/MGST1/MIEF1/MTERF3/MYOC/PDE2A/PGAM5/PLA2G2A/PLD6/PPP1CC/PPP2R2B/PSEN1/PTGS2/RETSAT/RHOT1/RSAD2/SARM1/SLC25A46/STING1/TIGAR/TOMM34/TOMM70/TRAF3IP3/UBB/VAMP1/VDAC1/VDAC2/WASF1	54
GO:0005741	CC	GO:0005741	mitochondrial outer membrane	49/2553	195/19520	3.75300645957519e-06	0.000527672708216272	0.000500137492402336	ACACB/ACSL1/AKAP1/AMBRA1/ARMCX2/ARMCX6/ASS1/BAK1/BCL2L1/BID/BNIP3/BPHL/C11orf65/CISD1/CISD2/CNR1/CPT1A/CYB5B/FATE1/GDAP1/HADHB/LPIN1/MAOA/MARCHF5/MFF/MGST1/MIEF1/MTERF3/MYOC/PDE2A/PGAM5/PLA2G2A/PLD6/PPP1CC/PPP2R2B/RHOT1/RSAD2/SARM1/SLC25A46/STING1/TIGAR/TOMM34/TOMM70/TRAF3IP3/UBB/VAMP1/VDAC1/VDAC2/WASF1	49
GO:0042613	CC	GO:0042613	MHC class II protein complex	10/2553	16/19520	5.43109353157411e-06	0.000636343125449433	0.000603137229032703	CD74/HLA-DMA/HLA-DMB/HLA-DOA/HLA-DOB/HLA-DPA1/HLA-DPB1/HLA-DQA1/HLA-DRA/HLA-DRB1	10
GO:0070382	CC	GO:0070382	exocytic vesicle	51/2553	215/19520	1.38179729849302e-05	0.00138771928691514	0.0013153047969114	AMPH/APBA1/BCL2L1/BDNF/BORCS5/BRSK1/BSN/CALM1/COPS5/DGKI/DPYSL3/KIF1A/KIRREL3/LAMP5/LGI3/MFF/MME/NKD2/PDE4B/PENK/PRRT2/PSEN1/RAB15/RAB40A/SCAMP5/SEPTIN6/SEPTIN8/SLC6A9/SNCAIP/STON2/STX12/STX16/STX1B/STX2/SYN2/SYN3/SYPL1/SYT11/SYT13/SYT17/SYTL2/SYTL3/SYTL4/SYTL5/TMEM163/TMEM230/UNC13D/VAMP1/VDAC1/VDAC2/VTI1A	51
GO:0005604	CC	GO:0005604	basement membrane	28/2553	94/19520	1.64404629821634e-05	0.00144470568455761	0.00136931750890914	ACHE/ADAMTS1/APLP1/ATRNL1/CCDC80/COL15A1/COL5A1/COL8A1/COL8A2/COL9A1/DAG1/FREM1/HMCN2/LAD1/LAMA4/LAMB4/LOXL1/LOXL2/MMRN2/NID1/NTN1/NTNG2/P3H2/PTN/SMOC2/TGFBI/THBS4/TMEFF2	28
GO:0009897	CC	GO:0009897	external side of plasma membrane	82/2553	402/19520	2.33458926619512e-05	0.00182357361570575	0.00172841521111288	ABCB1/ABCG2/ACE/ADA/AMOT/ANTXR1/AQP4/ATP1B2/BTN3A1/BTN3A2/BTN3A3/CCR1/CCR7/CD163/CD163L1/CD1C/CD1E/CD2/CD22/CD244/CD28/CD36/CD3D/CD3E/CD3G/CD40LG/CD59/CD6/CD74/CD83/CNTFR/CTLA4/CX3CR1/CXCL10/CXCL9/CXCR4/DAG1/EFNA5/ENPEP/ENPP3/EPHA5/F3/FCER1G/FCER2/FCGR2B/FCN1/FCRL6/GFRA1/GFRA2/GFRA3/GSR/HLA-DRB1/HLA-F/ICOSLG/IDE/IGHV3-21/IL1R1/IL1RL1/IL2RB/IL2RG/KCNJ5/KIT/KRT18/LDLR/MCAM/MS4A1/NT5E/OSMR/P2RX1/RAE…	82
GO:0030133	CC	GO:0030133	transport vesicle	80/2553	402/19520	7.07604731327271e-05	0.00497446126123072	0.00471488205189645	AMPH/APBA1/AZIN2/BCL2L1/BDNF/BGN/BORCS5/BRSK1/BSN/CALM1/CD59/CD74/CHP1/CLBA1/CNST/COPG1/COPG2/COPS5/CRISPLD2/DGKI/DPYSL3/ECE2/FURIN/GALNT15/HLA-DPA1/HLA-DPB1/HLA-DQA1/HLA-DRA/HLA-DRB1/HLA-F/KDELR3/KIF1A/KIRREL3/LAMP5/LAPTM5/LGI3/MAP6/MFF/MME/NKD2/PCSK1/PDE4B/PENK/PLEKHF2/PRRT2/PSEN1/RAB11A/RAB15/RAB1A/RAB40A/RAB9A/SCAMP5/SEC31A/SEPTIN6/SEPTIN8/SLC6A9/SNCAIP/STON2/STX12/STX16/STX1B/STX2/SYN2/SYN3/…	80
GO:0042611	CC	GO:0042611	MHC protein complex	11/2553	25/19520	0.000142905931734722	0.00913298818268268	0.00865640715675397	CD74/HLA-DMA/HLA-DMB/HLA-DOA/HLA-DOB/HLA-DPA1/HLA-DPB1/HLA-DQA1/HLA-DRA/HLA-DRB1/HLA-F	11
GO:0005583	CC	GO:0005583	fibrillar collagen trimer	7/2553	12/19520	0.000281525037528552	0.0152240077986594	0.0144295828951881	COL11A2/COL16A1/COL1A1/COL1A2/COL3A1/COL5A1/LUM	7
GO:0098643	CC	GO:0098643	banded collagen fibril	7/2553	12/19520	0.000281525037528552	0.0152240077986594	0.0144295828951881	COL11A2/COL16A1/COL1A1/COL1A2/COL3A1/COL5A1/LUM	7
GO:0098793	CC	GO:0098793	presynapse	90/2553	487/19520	0.000390226016784339	0.0195949206999565	0.0185724111747734	AMPH/APBA1/ATP2B2/ATP2B4/BCL2L1/BDNF/BORCS5/BRSK1/BSN/CADPS/CALB2/CALM1/CNR1/COPS5/CRHBP/CYP46A1/DGKI/DNM1/DNM2/DNM3/ELK1/FBXO45/FLRT3/FOSL1/FXR2/GABBR1/GNRH1/GRIK4/GRM2/GUCY1B1/HTR2A/KIF1A/KIRREL3/LAMP5/LGI3/MFF/MME/MX1/MX2/NCS1/NECTIN1/NLGN3/NRXN2/NTNG2/P2RX1/P2RX4/PCLO/PDE2A/PDE4B/PENK/PLD2/PPFIA4/PPFIBP2/PPP1CC/PPP3CC/PRRT2/PSEN1/PTN/RAB15/RAB40A/RIMS4/SCAMP5/SEPTIN6/SEPTIN8/SLC1A1/SLC1A2/SLC…	90
GO:0008021	CC	GO:0008021	synaptic vesicle	42/2553	197/19520	0.000853446793252485	0.0399982063770998	0.0379110049213209	AMPH/APBA1/BCL2L1/BDNF/BORCS5/BRSK1/BSN/CALM1/COPS5/DGKI/KIF1A/KIRREL3/LAMP5/LGI3/MFF/MME/PDE4B/PENK/PRRT2/PSEN1/RAB15/RAB40A/SCAMP5/SEPTIN6/SEPTIN8/SLC6A9/SNCAIP/STON2/STX12/STX16/STX1B/STX2/SYN2/SYN3/SYPL1/SYT11/TMEM163/TMEM230/VAMP1/VDAC1/VDAC2/VTI1A	42
GO:0005201	MF	GO:0005201	extracellular matrix structural constituent	58/2478	170/18337	5.54305997684676e-12	6.36897591339692e-09	5.9456611751651e-09	ABI3BP/ADIPOQ/AEBP1/ANOS1/ASPN/BGN/CILP/COL10A1/COL11A2/COL12A1/COL14A1/COL15A1/COL16A1/COL19A1/COL1A1/COL1A2/COL21A1/COL22A1/COL3A1/COL5A1/COL8A1/COL8A2/COL9A1/COL9A2/COMP/CTHRC1/DPT/ECM1/EDIL3/EMILIN3/ENAM/FBLN1/FMOD/HAPLN1/HMCN2/LAMA4/LAMB4/LTBP2/LTBP4/LUM/MATN2/MFAP4/MMRN1/MMRN2/MXRA5/NID1/OGN/PODN/TECTA/TGFBI/THBS1/THBS2/THBS3/TINAGL1/TNXB/TUFT1/VCAN/VTN	58
GO:0042578	MF	GO:0042578	phosphoric ester hydrolase activity	85/2478	367/18337	2.91271261384368e-07	0.00015990847964335	0.000149280143609155	ACP1/ACP5/ALPL/APEX1/ARMT1/CCR1/CYCS/DUSP15/DUSP7/EDNRA/ENPP3/ENPP6/ENTPD6/EPHX2/F2RL2/GDE1/GDPD1/GPCPD1/HMOX1/IMPA2/INPP1/INPP4B/INPP5A/LPIN1/MTMR10/MTMR11/MYH6/NANP/NT5C3A/NT5E/PDE11A/PDE1A/PDE1B/PDE2A/PDE4A/PDE4B/PDE4C/PDE5A/PDE6B/PDE8B/PFKFB3/PFKFB4/PGAM5/PIP4P1/PLCD3/PLCD4/PLCE1/PLCG1/PLCL1/PLCXD3/PLD2/PLD6/PLPP5/PON1/PPEF1/PPM1A/PPM1D/PPM1G/PPM1L/PPM1M/PPP1CC/PPP1R3D/PPP1R3E/PPP2CB/PPP2R5A/…	85
GO:0005539	MF	GO:0005539	glycosaminoglycan binding	59/2478	228/18337	4.17515612645822e-07	0.00015990847964335	0.000149280143609155	ADAMTS1/ADAMTS15/ADAMTS5/ADAMTS8/ADAMTSL5/ANOS1/APLP1/BGN/BMP4/CCDC80/CCN2/COL5A1/COMP/CRISPLD2/CXCL10/CXCL11/DPYSL3/ECM2/ELANE/EVA1C/FGF10/FGF7/FGFBP3/HABP2/HAPLN1/HDGF/LGR6/LIPH/LTBP2/LTBP4/LYVE1/MDK/MPIG6B/NLRP3/NOD2/PCOLCE2/PODXL2/PTCH1/PTN/SAA1/SELL/SERPINA5/SERPINE2/SFRP1/SLIT2/SLIT3/SMOC2/SPOCK3/SULF1/TGFBR2/TGFBR3/THBS1/THBS2/THBS3/THBS4/TNXB/VCAN/VIT/VTN	59
GO:0008201	MF	GO:0008201	heparin binding	45/2478	164/18337	1.74182746968867e-06	0.000500339940668072	0.000467084787266515	ADAMTS1/ADAMTS15/ADAMTS5/ADAMTS8/ADAMTSL5/ANOS1/APLP1/BMP4/CCDC80/CCN2/COL5A1/COMP/CRISPLD2/CXCL10/CXCL11/ECM2/ELANE/EVA1C/FGF10/FGF7/FGFBP3/HDGF/LGR6/LIPH/LTBP2/MDK/MPIG6B/PCOLCE2/PTCH1/PTN/SAA1/SELL/SERPINA5/SERPINE2/SFRP1/SLIT2/SLIT3/SMOC2/TGFBR3/THBS1/THBS2/THBS3/THBS4/TNXB/VTN	45
GO:0008081	MF	GO:0008081	phosphoric diester hydrolase activity	29/2478	89/18337	3.09316769057539e-06	0.000710809935294224	0.000663565868778173	APEX1/CCR1/EDNRA/ENPP3/ENPP6/F2RL2/GDE1/GDPD1/GPCPD1/HMOX1/PDE11A/PDE1A/PDE1B/PDE2A/PDE4A/PDE4B/PDE4C/PDE5A/PDE6B/PDE8B/PLCD3/PLCD4/PLCE1/PLCG1/PLCL1/PLCXD3/PLD2/PLD6/TDP2	29
GO:0005178	MF	GO:0005178	integrin binding	39/2478	142/18337	8.10804263838939e-06	0.00155269016525157	0.0014494904295647	ADAM15/ADAM22/ADAMTS5/ADAMTS8/CCN2/CD40LG/CDH17/COL16A1/COL3A1/COL5A1/COMP/CX3CL1/ECM2/EDIL3/EMP2/ESM1/F11R/FAP/FCER2/FERMT1/HMGB1/IL1B/ITGAX/ITGB7/ITGBL1/JAM3/JAML/LGALS12/LTBP4/MYH9/NRG1/PTN/S1PR3/TGFBI/THBS1/THBS4/TIMP2/TNXB/VTN	39
GO:1901681	MF	GO:1901681	sulfur compound binding	60/2478	260/18337	1.74190947921992e-05	0.00285921998803383	0.00266918159297007	ACACB/ACADVL/ACBD6/ADAMTS1/ADAMTS15/ADAMTS5/ADAMTS8/ADAMTSL5/ANOS1/APLP1/BMP4/CBS/CCDC80/CCN2/COL5A1/COMP/CRISPLD2/CXCL10/CXCL11/DPYSL3/ECM2/ELANE/EVA1C/FGF10/FGF7/FGFBP3/GAL3ST4/GNMT/HDGF/LGR6/LIPH/LTBP2/MDK/MGST1/MPIG6B/N6AMT1/OGDHL/PANK1/PCOLCE2/PTCH1/PTN/RCC1/SAA1/SELL/SERPINA5/SERPINE2/SFRP1/SLIT2/SLIT3/SMOC2/SOAT1/TGFBR3/THBS1/THBS2/THBS3/THBS4/TKT/TNXB/TPK1/VTN	60
GO:0030020	MF	GO:0030020	extracellular matrix structural constituent conferring tensile strength	16/2478	41/18337	4.25447624048775e-05	0.00611049150040053	0.00570435695928555	COL10A1/COL11A2/COL12A1/COL14A1/COL15A1/COL16A1/COL19A1/COL1A1/COL1A2/COL21A1/COL3A1/COL5A1/COL8A1/COL8A2/COL9A1/COL9A2	16
GO:0019838	MF	GO:0019838	growth factor binding	35/2478	137/18337	0.000116486988052452	0.014822128781867	0.0138369742372979	ACVR1C/ACVR2B/CCN2/CD36/COL1A1/COL1A2/COL3A1/COL5A1/ESM1/FGFBP3/FLT4/FSTL4/FURIN/GLG1/HTRA1/HTRA4/IGFBP5/IL1R1/IL1R2/IL2RB/IL2RG/KLB/LRRC32/LTBP2/LTBP3/LTBP4/NKD2/NTRK1/OSMR/PTN/TGFBR2/TGFBR3/THBS1/TSKU/WFIKKN2	35
GO:0023026	MF	GO:0023026	MHC class II protein complex binding	9/2478	17/18337	0.000129000250494926	0.014822128781867	0.0138369742372979	ATP1B1/CD74/HLA-DMA/HLA-DMB/HLA-DOA/HLA-DOB/HLA-DRA/HLA-DRB1/MS4A1	9
GO:0140375	MF	GO:0140375	immune receptor activity	34/2478	136/18337	0.000226239503388899	0.0236317444903495	0.022061057794573	CCR1/CCR7/CD74/CMKLR1/CNTFR/CX3CR1/CXCR4/F3/FCER1G/FCGR2B/FPR1/GFRA1/GFRA2/GFRA3/HLA-DOA/HLA-DOB/HLA-DPA1/HLA-DQA1/HLA-DRA/HLA-DRB1/IL15RA/IL17RA/IL17RB/IL17RD/IL18R1/IL1R1/IL1R2/IL1RL1/IL20RA/IL2RB/IL2RG/KLRC1/KLRD1/OSMR	34
GO:0030021	MF	GO:0030021	extracellular matrix structural constituent conferring compression resistance	10/2478	22/18337	0.000272743453770461	0.0258851740867917	0.0241647129260599	ASPN/BGN/ENAM/FMOD/HAPLN1/LUM/OGN/PODN/TUFT1/VCAN	10
GO:0023023	MF	GO:0023023	MHC protein complex binding	11/2478	26/18337	0.000292869680703474	0.0258851740867917	0.0241647129260599	ATP1B1/CD74/HLA-DMA/HLA-DMB/HLA-DOA/HLA-DOB/HLA-DRA/HLA-DRB1/KLRC1/KLRD1/MS4A1	11
GO:0016209	MF	GO:0016209	antioxidant activity	24/2478	86/18337	0.000325489112860835	0.0267133564769356	0.0249378500755782	ALOX5AP/DUOX1/DUOX2/GPX3/GPX8/GSR/GSTO2/HBA1/HBB/HBG2/HP/IPCEF1/LOXHD1/MGST1/NQO1/PRDX6/PRXL2A/PRXL2C/PTGS2/S100A9/SOD2/TPO/TXNRD1/UBIAD1	24
GO:0004114	MF	GO:0004114	3',5'-cyclic-nucleotide phosphodiesterase activity	10/2478	23/18337	0.000424354988138979	0.0325055920914458	0.0303451040641136	PDE11A/PDE1A/PDE1B/PDE2A/PDE4A/PDE4B/PDE4C/PDE5A/PDE6B/PDE8B	10
GO:0015172	MF	GO:0015172	acidic amino acid transmembrane transporter activity	8/2478	16/18337	0.000514136184457663	0.0369214047463659	0.0344674192080499	SLC1A1/SLC1A2/SLC1A4/SLC1A7/SLC25A12/SLC25A13/SLC25A18/SLC7A11	8
GO:0004115	MF	GO:0004115	3',5'-cyclic-AMP phosphodiesterase activity	7/2478	13/18337	0.000663053490680099	0.0440369571372256	0.0411100355667014	PDE11A/PDE1B/PDE2A/PDE4A/PDE4B/PDE4C/PDE8B	7
GO:0032934	MF	GO:0032934	sterol binding	18/2478	60/18337	0.000689874002149749	0.0440369571372256	0.0411100355667014	APOA1/APOD/CETP/INSIG1/OSBP2/OSBPL10/OSBPL11/OSBPL1A/OSBPL7/PROM1/PROM2/PTCH1/RORC/SIDT1/SOAT1/STARD5/VDAC1/VDAC2	18
GO:0032395	MF	GO:0032395	MHC class II receptor activity	6/2478	10/18337	0.000780054005181342	0.0471727395764927	0.0440373978548359	HLA-DOA/HLA-DOB/HLA-DPA1/HLA-DQA1/HLA-DRA/HLA-DRB1	6
